# Supplementary material for: Crystal structure of 1-benzyl-4-(2,4-di­chloro­phenyl)-2-imino-1,2,5,6,7,8,9,10-octa­hydro­cyclo­octa­[b]pyridine-3-carbo­nitrile
Source: Acta Crystallogr Sect E Struct Rep Online. 2014 Oct 31;70(Pt 11):441–3. doi: 10.1107/S1600536814023071 (PMC4257305; doi:10.1107/S1600536814023071)
Supplement: Supplementary file 1 [file e-70-00441-sup1.cif]

##############################################################################
#                                                                            #
# This CIF contains the data in a paper accepted for publication in          #
# Acta Crystallographica Section E. It conforms to the requirements of       #
# Notes for Authors for Acta Crystallographica Section E, and has been       #
# peer reviewed under the auspices of the IUCr Commission on Journals.       #
#                                                                            #
# Full details of the Crystallographic Information File format               #
# are given in the paper "The Crystallographic Information File (CIF):       #
# a New Standard Archive File for Crystallography" by S. R. Hall, F. H.      #
# Allen and I. D. Brown [Acta Cryst. (1991), A47, 655-685].                  #
#                                                                            #
# The current version of the core CIF dictionary is obtainable from          #
# ftp://ftp.iucr.org/pub/cif_core.dic.                                       #
#                                                                            #
# Software is freely available for graphical display of the structure(s)     #
# in this CIF. For information consult the CIF software page                 #
# http://www.iucr.org/resources/cif/software.                                #
#                                                                            #
# This file may be used for bona fide research purposes within the           #
# scientific community so long as proper attribution is given to the journal # 
# article from which it was obtained.                                        #
#                                                                            #
##############################################################################
data_global
_audit_creation_method     'WinGX routine CIF_UPDATE'
_audit_conform_dict_name     cif_core.dic
_audit_conform_dict_version     2.3
_journal_date_recd_electronic     2014-10-17
_journal_date_accepted     2014-10-20
_journal_name_full     'Acta Crystallographica, Section E'
_journal_year     2014
_journal_volume     70
_journal_issue     11
_journal_page_first     441
_journal_page_last     443
_journal_paper_category     GO
_journal_paper_doi     10.1107/S1600536814023071
_journal_coeditor_code     HB7305
_publ_contact_author_name     'Dr Lakshman P.L. Nilantha'
_publ_contact_author_address
;
Department of Food science and Technology
University of Ruhuna
Mapalana
Kamburupitiya (81100)
Sri Lanka.
;
_publ_contact_author_email     'plakshmannilantha@ymail.com'
_publ_contact_author_fax     '+94-41-2292384'
_publ_contact_author_phone     '+94-41-2292200'
_publ_section_title
;\
Crystal structure of
1-benzyl-4-(2,4-dichlorophenyl)-2-imino-1,2,5,6,7,8,9,10-\
octahydrocycloocta[<i>b</i>]pyridine-3-carbonitrile
;
_publ_section_title_footnote     .
loop_
    _publ_author_name
    _publ_author_footnote
    _publ_author_address
    'Nagalakshmi, R. A.' .
;
Department of Physics
The Madura College,
Madurai 625 011
India
;
    'Suresh, J.' .
;
Department of Physics
The Madura College,
Madurai 625 011
India
;
    'Maharani, S.' .
;
Department of Organic Chemistry
School of Chemistry
Madurai Kamaraj University
Madurai 625 021
India
;
    'Kumar, R. Ranjith' .
;
Department of Organic Chemistry
School of Chemistry
Madurai Kamaraj University
Madurai 625 021
India
;
    'Lakshman, P. L. Nilantha' .
;
Department of Food Science and Technology
University of Ruhuna
Mapalana
Kamburupitiya 81100
Sri Lanka
;
_publ_section_synopsis     .
data_I
_audit_creation_method     SHELXL-2014/6
_chemical_name_systematic
;\
1-Benzyl-4-(2,4-dichlorophenyl)-2-imino-1,2,5,6,7,8,9,10-\
octahydrocycloocta[<i>b</i>]pyridine-3-carbonitrile
;
_chemical_name_common     ?
_chemical_formula_moiety     'C25 H23 Cl2 N3'
_chemical_formula_sum     'C25 H23 Cl2 N3'
_chemical_formula_iupac     'C25 H23 Cl2 N3'
_chemical_formula_weight     436.36
_chemical_melting_point     ?
_shelx_space_group_comment
;
The symmetry employed for this shelxl refinement is uniquely defined
by the following loop, which should always be used as a source of
symmetry information in preference to the above space-group names.
They are only intended as comments.
;
_space_group_crystal_system     monoclinic
_space_group_name_H-M_alt     'P 21/n'
_space_group_name_Hall     '-P 2yn'
loop_
    _space_group_symop_operation_xyz
    'x, y, z'
    '-x+1/2, y+1/2, -z+1/2'
    '-x, -y, -z'
    'x-1/2, -y-1/2, z-1/2'
_cell_length_a     13.0297(6)
_cell_length_b     8.5901(3)
_cell_length_c     19.7449(8)
_cell_angle_alpha     90
_cell_angle_beta     98.3370(10)
_cell_angle_gamma     90
_cell_volume     2186.62(15)
_cell_formula_units_Z     4
_cell_measurement_reflns_used     2000
_cell_measurement_theta_min     2
_cell_measurement_theta_max     31
_cell_measurement_temperature     293(2)
_exptl_crystal_description     block
_exptl_crystal_colour     colourless
_exptl_crystal_size_max     0.21
_exptl_crystal_size_mid     0.19
_exptl_crystal_size_min     0.18
_exptl_crystal_density_diffrn     1.326
_exptl_crystal_density_meas     ?
_exptl_crystal_density_method     ?
_exptl_crystal_F_000     912
_exptl_absorpt_coefficient_mu     0.314
_exptl_absorpt_correction_type     multi-scan
_exptl_absorpt_process_details
;
(SADABS; Bruker, 2004)
;
_shelx_estimated_absorpt_T_min     ?
_shelx_estimated_absorpt_T_max     ?
_exptl_absorpt_correction_T_min     0.967
_exptl_absorpt_correction_T_max     0.974
_diffrn_ambient_temperature     293(2)
_diffrn_radiation_type     MoK\a
_diffrn_radiation_wavelength     0.71073
_diffrn_measurement_device_type     'Bruker Kappa APEXII'
_diffrn_measurement_method     '\w and \f'
_diffrn_detector_area_resol_mean     ?
_diffrn_reflns_number     24005
_diffrn_reflns_av_R_equivalents     0.0211
_diffrn_reflns_theta_min     2.085
_diffrn_reflns_theta_max     26.996
_diffrn_reflns_theta_full     25.242
_diffrn_measured_fraction_theta_max     1.000
_diffrn_measured_fraction_theta_full     0.999
_diffrn_reflns_limit_h_min     -16
_diffrn_reflns_limit_h_max     16
_diffrn_reflns_limit_k_min     -10
_diffrn_reflns_limit_k_max     10
_diffrn_reflns_limit_l_min     -25
_diffrn_reflns_limit_l_max     25
_diffrn_standards_number     0
_diffrn_standards_interval_count     0
_diffrn_standards_decay_%     0
_refine_special_details     ?
_reflns_number_total     4762
_reflns_number_gt     3607
_reflns_threshold_expression     'I>2\s(I)'
_refine_ls_structure_factor_coef     Fsqd
_refine_ls_matrix_type     full
_refine_ls_R_factor_all     0.0708
_refine_ls_R_factor_gt     0.0514
_refine_ls_wR_factor_gt     0.1334
_refine_ls_wR_factor_ref     0.1508
_refine_ls_goodness_of_fit_ref     1.052
_refine_ls_restrained_S_all     1.052
_refine_ls_number_reflns     4762
_refine_ls_number_parameters     275
_refine_ls_number_restraints     1
_refine_ls_hydrogen_treatment     mixed
_refine_ls_weighting_scheme     calc
_refine_ls_weighting_details
              'w=1/[\s^2^(Fo^2^)+(0.0654P)^2^+1.5156P] where P=(Fo^2^+2Fc^2^)/3'
_atom_sites_solution_hydrogens     mixed
_atom_sites_solution_primary     ?
_atom_sites_solution_secondary     ?
_refine_ls_shift/su_max     0.000
_refine_ls_shift/su_mean     0.000
_refine_diff_density_max     0.652
_refine_diff_density_min     -0.547
_refine_ls_extinction_method     none
_refine_ls_extinction_coef     .
loop_
    _atom_type_symbol
    _atom_type_description
    _atom_type_scat_dispersion_real
    _atom_type_scat_dispersion_imag
    _atom_type_scat_source
    'C' 'C' 0.0033 0.0016
                         'International Tables Vol C Tables 4.2.6.8 and 6.1.1.4'
    'H' 'H' 0.0000 0.0000
                         'International Tables Vol C Tables 4.2.6.8 and 6.1.1.4'
    'N' 'N' 0.0061 0.0033
                         'International Tables Vol C Tables 4.2.6.8 and 6.1.1.4'
    'Cl' 'Cl' 0.1484 0.1585
                         'International Tables Vol C Tables 4.2.6.8 and 6.1.1.4'
_computing_data_collection
;
APEX2 (Bruker, 2004)
;
_computing_cell_refinement
;
SAINT (Bruker, 2004)
;
_computing_data_reduction
;
SAINT (Bruker, 2004)
;
_computing_structure_solution
;
SHELXS97 (Sheldrick, 2008)
;
_computing_structure_refinement
;
SHELXL2014/6 (Sheldrick, 2008)
;
_computing_molecular_graphics
;
PLATON (Spek, 2009)
;
_computing_publication_material
;
SHELXL2014/6 (Sheldrick, 2008)
;
loop_
    _atom_site_type_symbol
    _atom_site_label
    _atom_site_fract_x
    _atom_site_fract_y
    _atom_site_fract_z
    _atom_site_U_iso_or_equiv
    _atom_site_adp_type
    _atom_site_calc_flag
    _atom_site_occupancy
    _atom_site_disorder_assembly
    _atom_site_disorder_group
    C C1 0.20063(16) 0.4628(2) 0.12039(10) 0.0359(4) Uani d 1 . .
    C C2 0.18748(15) 0.4805(2) 0.04645(10) 0.0330(4) Uani d 1 . .
    C C3 0.24407(15) 0.3969(2) 0.00591(9) 0.0312(4) Uani d 1 . .
    C C4 0.31948(15) 0.2887(2) 0.03557(9) 0.0321(4) Uani d 1 . .
    C C5 0.33572(15) 0.2735(2) 0.10560(9) 0.0307(4) Uani d 1 . .
    C C6 0.41621(16) 0.1647(3) 0.14117(10) 0.0378(5) Uani d 1 . .
    H H6A 0.4428 0.2077 0.1857 0.045 Uiso calc 1 . .
    H H6B 0.4735 0.1591 0.1149 0.045 Uiso calc 1 . .
    C C7 0.3769(2) -0.0005(3) 0.15108(12) 0.0494(6) Uani d 1 . .
    H H7A 0.4257 -0.0518 0.1857 0.059 Uiso calc 1 . .
    H H7B 0.3113 0.0069 0.1687 0.059 Uiso calc 1 . .
    C C8 0.3611(2) -0.1035(3) 0.08746(14) 0.0609(7) Uani d 1 . .
    H H8A 0.4264 -0.1091 0.0694 0.073 Uiso calc 1 . .
    H H8B 0.3449 -0.2078 0.1015 0.073 Uiso calc 1 . .
    C C9 0.2775(2) -0.0542(3) 0.02966(14) 0.0605(7) Uani d 1 . .
    H H9A 0.2413 -0.1468 0.0110 0.073 Uiso calc 1 . .
    H H9B 0.2276 0.0100 0.0489 0.073 Uiso calc 1 . .
    C C10 0.3141(2) 0.0348(3) -0.02886(12) 0.0520(6) Uani d 1 . .
    H H10A 0.2540 0.0604 -0.0620 0.062 Uiso calc 1 . .
    H H10B 0.3579 -0.0335 -0.0514 0.062 Uiso calc 1 . .
    C C11 0.37366(17) 0.1839(3) -0.00902(10) 0.0399(5) Uani d 1 . .
    H H11A 0.4417 0.1575 0.0151 0.048 Uiso calc 1 . .
    H H11B 0.3835 0.2398 -0.0503 0.048 Uiso calc 1 . .
    C C12 0.29562(17) 0.3405(3) 0.22118(9) 0.0398(5) Uani d 1 . .
    H H12A 0.3144 0.2335 0.2327 0.048 Uiso calc 1 . .
    H H12B 0.2314 0.3628 0.2387 0.048 Uiso calc 1 . .
    C C13 0.37932(18) 0.4462(3) 0.25617(11) 0.0414(5) Uani d 1 . .
    C C14 0.3998(2) 0.4435(3) 0.32736(12) 0.0560(7) Uani d 1 . .
    H H14 0.3629 0.3757 0.3516 0.067 Uiso calc 1 . .
    C C15 0.4736(3) 0.5392(4) 0.36243(16) 0.0791(10) Uani d 1 . .
    H H15 0.4858 0.5369 0.4100 0.095 Uiso calc 1 . .
    C C16 0.5294(3) 0.6381(4) 0.3273(2) 0.0870(11) Uani d 1 . .
    H H16 0.5793 0.7030 0.3510 0.104 Uiso calc 1 . .
    C C17 0.5117(3) 0.6416(4) 0.25697(19) 0.0786(9) Uani d 1 . .
    H H17 0.5498 0.7083 0.2331 0.094 Uiso calc 1 . .
    C C18 0.4366(2) 0.5451(3) 0.22166(14) 0.0576(7) Uani d 1 . .
    H H18 0.4249 0.5475 0.1741 0.069 Uiso calc 1 . .
    C C31 0.22607(16) 0.4217(3) -0.06963(9) 0.0358(4) Uani d 1 . .
    C C32 0.29212(17) 0.5111(3) -0.10249(11) 0.0397(5) Uani d 1 . .
    C C33 0.27671(19) 0.5318(3) -0.17275(11) 0.0485(6) Uani d 1 . .
    H H33 0.3221 0.5922 -0.1939 0.058 Uiso calc 1 . .
    C C34 0.19288(19) 0.4609(4) -0.21027(11) 0.0534(6) Uani d 1 . .
    C C35 0.1247(2) 0.3726(4) -0.18008(12) 0.0650(8) Uani d 1 . .
    H H35 0.0677 0.3265 -0.2064 0.078 Uiso calc 1 . .
    C C36 0.14182(18) 0.3531(4) -0.10991(11) 0.0547(7) Uani d 1 . .
    H H36 0.0960 0.2927 -0.0892 0.066 Uiso calc 1 . .
    C C38 0.11331(17) 0.5948(3) 0.01833(11) 0.0395(5) Uani d 1 . .
    N N1 0.15090(18) 0.5350(3) 0.16254(10) 0.0566(6) Uani d 1 . .
    N N2 0.05483(17) 0.6890(3) -0.00069(12) 0.0586(6) Uani d 1 . .
    N N3 0.27777(13) 0.3564(2) 0.14615(8) 0.0333(4) Uani d 1 . .
    Cl Cl1 0.39949(6) 0.59550(9) -0.05516(3) 0.0674(2) Uani d 1 . .
    Cl Cl2 0.17481(6) 0.48449(13) -0.29858(3) 0.0841(3) Uani d 1 . .
    H H1 0.109(2) 0.598(3) 0.1392(14) 0.097(12) Uiso d 1 . .
loop_
    _atom_site_aniso_label
    _atom_site_aniso_U_11
    _atom_site_aniso_U_22
    _atom_site_aniso_U_33
    _atom_site_aniso_U_12
    _atom_site_aniso_U_13
    _atom_site_aniso_U_23
    C1 0.0379(11) 0.0406(11) 0.0286(9) 0.0020(9) 0.0026(8) -0.0034(8)
    C2 0.0313(10) 0.0384(11) 0.0284(9) -0.0006(8) 0.0010(7) 0.0008(8)
    C3 0.0303(9) 0.0384(11) 0.0241(9) -0.0070(8) 0.0012(7) 0.0010(8)
    C4 0.0318(10) 0.0381(11) 0.0270(9) -0.0027(8) 0.0064(7) 0.0003(8)
    C5 0.0307(9) 0.0338(10) 0.0275(9) -0.0021(8) 0.0036(7) -0.0001(8)
    C6 0.0373(11) 0.0450(12) 0.0305(10) 0.0037(9) 0.0026(8) 0.0048(9)
    C7 0.0635(15) 0.0448(13) 0.0420(12) 0.0054(11) 0.0147(11) 0.0117(10)
    C8 0.089(2) 0.0399(13) 0.0577(15) -0.0023(13) 0.0241(14) 0.0028(12)
    C9 0.0794(19) 0.0506(15) 0.0532(15) -0.0222(14) 0.0155(14) -0.0092(12)
    C10 0.0692(16) 0.0524(14) 0.0359(11) -0.0017(12) 0.0128(11) -0.0112(10)
    C11 0.0470(12) 0.0480(12) 0.0274(9) 0.0036(10) 0.0144(8) 0.0022(9)
    C12 0.0493(12) 0.0488(13) 0.0213(9) 0.0015(10) 0.0049(8) -0.0001(8)
    C13 0.0469(12) 0.0432(12) 0.0324(10) 0.0105(10) -0.0001(9) -0.0052(9)
    C14 0.0644(16) 0.0678(17) 0.0335(11) 0.0078(13) -0.0010(11) -0.0101(11)
    C15 0.084(2) 0.102(3) 0.0453(15) -0.001(2) -0.0122(15) -0.0267(16)
    C16 0.081(2) 0.086(2) 0.085(2) -0.0124(19) -0.0171(19) -0.037(2)
    C17 0.079(2) 0.0652(19) 0.089(2) -0.0210(17) 0.0023(18) -0.0037(17)
    C18 0.0681(17) 0.0525(15) 0.0493(14) -0.0066(13) -0.0015(12) 0.0008(12)
    C31 0.0341(10) 0.0476(12) 0.0249(9) -0.0008(9) 0.0018(8) 0.0027(8)
    C32 0.0392(11) 0.0461(12) 0.0322(10) -0.0047(9) 0.0001(8) 0.0042(9)
    C33 0.0483(13) 0.0616(15) 0.0370(11) -0.0005(11) 0.0106(10) 0.0126(11)
    C34 0.0502(14) 0.0861(19) 0.0228(10) 0.0064(13) 0.0016(9) 0.0038(11)
    C35 0.0443(13) 0.116(3) 0.0318(12) -0.0175(15) -0.0042(10) -0.0060(14)
    C36 0.0392(12) 0.092(2) 0.0319(11) -0.0169(13) 0.0006(9) 0.0004(12)
    C38 0.0366(11) 0.0438(12) 0.0369(11) -0.0021(10) 0.0010(9) 0.0026(9)
    N1 0.0649(14) 0.0694(15) 0.0354(10) 0.0265(12) 0.0070(9) -0.0081(10)
    N2 0.0502(12) 0.0571(13) 0.0659(14) 0.0074(11) -0.0001(10) 0.0140(11)
    N3 0.0371(9) 0.0409(9) 0.0213(7) 0.0015(7) 0.0023(6) -0.0011(7)
    Cl1 0.0692(4) 0.0768(5) 0.0511(4) -0.0388(4) -0.0089(3) 0.0102(3)
    Cl2 0.0784(5) 0.1477(8) 0.0242(3) 0.0001(5) 0.0007(3) 0.0090(4)
_geom_special_details
;
All e.s.d.'s (except the e.s.d. in the dihedral angle between two l.s. planes)
are estimated using the full covariance matrix. The cell e.s.d.'s are taken
into account individually in the estimation of e.s.d.'s in distances, angles
and torsion angles; correlations between e.s.d.'s in cell parameters are only
used when they are defined by crystal symmetry. An approximate (isotropic)
treatment of cell e.s.d.'s is used for estimating e.s.d.'s involving l.s.
planes.
;
loop_
    _geom_bond_atom_site_label_1
    _geom_bond_atom_site_label_2
    _geom_bond_site_symmetry_2
    _geom_bond_distance
    _geom_bond_publ_flag
    C1 N1 . 1.286(3) ?
    C1 N3 . 1.398(3) ?
    C1 C2 . 1.453(3) ?
    C2 C3 . 1.367(3) ?
    C2 C38 . 1.432(3) ?
    C3 C4 . 1.416(3) ?
    C3 C31 . 1.491(2) ?
    C4 C5 . 1.374(3) ?
    C4 C11 . 1.505(3) ?
    C5 N3 . 1.376(2) ?
    C5 C6 . 1.501(3) ?
    C6 C7 . 1.531(3) ?
    C6 H6A . 0.9700 ?
    C6 H6B . 0.9700 ?
    C7 C8 . 1.526(4) ?
    C7 H7A . 0.9700 ?
    C7 H7B . 0.9700 ?
    C8 C9 . 1.519(4) ?
    C8 H8A . 0.9700 ?
    C8 H8B . 0.9700 ?
    C9 C10 . 1.519(3) ?
    C9 H9A . 0.9700 ?
    C9 H9B . 0.9700 ?
    C10 C11 . 1.519(3) ?
    C10 H10A . 0.9700 ?
    C10 H10B . 0.9700 ?
    C11 H11A . 0.9700 ?
    C11 H11B . 0.9700 ?
    C12 N3 . 1.472(2) ?
    C12 C13 . 1.507(3) ?
    C12 H12A . 0.9700 ?
    C12 H12B . 0.9700 ?
    C13 C18 . 1.375(4) ?
    C13 C14 . 1.392(3) ?
    C14 C15 . 1.374(4) ?
    C14 H14 . 0.9300 ?
    C15 C16 . 1.371(5) ?
    C15 H15 . 0.9300 ?
    C16 C17 . 1.374(5) ?
    C16 H16 . 0.9300 ?
    C17 C18 . 1.390(4) ?
    C17 H17 . 0.9300 ?
    C18 H18 . 0.9300 ?
    C31 C32 . 1.383(3) ?
    C31 C36 . 1.390(3) ?
    C32 C33 . 1.384(3) ?
    C32 Cl1 . 1.725(2) ?
    C33 C34 . 1.370(4) ?
    C33 H33 . 0.9300 ?
    C34 C35 . 1.369(4) ?
    C34 Cl2 . 1.737(2) ?
    C35 C36 . 1.381(3) ?
    C35 H35 . 0.9300 ?
    C36 H36 . 0.9300 ?
    C38 N2 . 1.138(3) ?
    N1 H1 . 0.8599(10) ?
loop_
    _geom_angle_atom_site_label_1
    _geom_angle_atom_site_label_2
    _geom_angle_atom_site_label_3
    _geom_angle_site_symmetry_1
    _geom_angle_site_symmetry_3
    _geom_angle
    _geom_angle_publ_flag
    N1 C1 N3 . . 118.88(19) ?
    N1 C1 C2 . . 127.1(2) ?
    N3 C1 C2 . . 114.05(17) ?
    C3 C2 C38 . . 121.57(18) ?
    C3 C2 C1 . . 122.56(18) ?
    C38 C2 C1 . . 115.84(18) ?
    C2 C3 C4 . . 120.20(17) ?
    C2 C3 C31 . . 119.39(18) ?
    C4 C3 C31 . . 120.41(17) ?
    C5 C4 C3 . . 118.32(17) ?
    C5 C4 C11 . . 121.01(18) ?
    C3 C4 C11 . . 120.47(17) ?
    C4 C5 N3 . . 121.26(18) ?
    C4 C5 C6 . . 121.66(17) ?
    N3 C5 C6 . . 117.07(16) ?
    C5 C6 C7 . . 114.38(18) ?
    C5 C6 H6A . . 108.7 ?
    C7 C6 H6A . . 108.7 ?
    C5 C6 H6B . . 108.7 ?
    C7 C6 H6B . . 108.7 ?
    H6A C6 H6B . . 107.6 ?
    C8 C7 C6 . . 116.11(19) ?
    C8 C7 H7A . . 108.3 ?
    C6 C7 H7A . . 108.3 ?
    C8 C7 H7B . . 108.3 ?
    C6 C7 H7B . . 108.3 ?
    H7A C7 H7B . . 107.4 ?
    C9 C8 C7 . . 116.9(2) ?
    C9 C8 H8A . . 108.1 ?
    C7 C8 H8A . . 108.1 ?
    C9 C8 H8B . . 108.1 ?
    C7 C8 H8B . . 108.1 ?
    H8A C8 H8B . . 107.3 ?
    C10 C9 C8 . . 116.2(2) ?
    C10 C9 H9A . . 108.2 ?
    C8 C9 H9A . . 108.2 ?
    C10 C9 H9B . . 108.2 ?
    C8 C9 H9B . . 108.2 ?
    H9A C9 H9B . . 107.4 ?
    C9 C10 C11 . . 115.67(19) ?
    C9 C10 H10A . . 108.4 ?
    C11 C10 H10A . . 108.4 ?
    C9 C10 H10B . . 108.4 ?
    C11 C10 H10B . . 108.4 ?
    H10A C10 H10B . . 107.4 ?
    C4 C11 C10 . . 112.94(18) ?
    C4 C11 H11A . . 109.0 ?
    C10 C11 H11A . . 109.0 ?
    C4 C11 H11B . . 109.0 ?
    C10 C11 H11B . . 109.0 ?
    H11A C11 H11B . . 107.8 ?
    N3 C12 C13 . . 113.81(18) ?
    N3 C12 H12A . . 108.8 ?
    C13 C12 H12A . . 108.8 ?
    N3 C12 H12B . . 108.8 ?
    C13 C12 H12B . . 108.8 ?
    H12A C12 H12B . . 107.7 ?
    C18 C13 C14 . . 118.2(2) ?
    C18 C13 C12 . . 123.6(2) ?
    C14 C13 C12 . . 118.2(2) ?
    C15 C14 C13 . . 121.1(3) ?
    C15 C14 H14 . . 119.5 ?
    C13 C14 H14 . . 119.5 ?
    C16 C15 C14 . . 120.0(3) ?
    C16 C15 H15 . . 120.0 ?
    C14 C15 H15 . . 120.0 ?
    C15 C16 C17 . . 120.1(3) ?
    C15 C16 H16 . . 120.0 ?
    C17 C16 H16 . . 120.0 ?
    C16 C17 C18 . . 119.8(3) ?
    C16 C17 H17 . . 120.1 ?
    C18 C17 H17 . . 120.1 ?
    C13 C18 C17 . . 120.9(3) ?
    C13 C18 H18 . . 119.6 ?
    C17 C18 H18 . . 119.6 ?
    C32 C31 C36 . . 117.42(19) ?
    C32 C31 C3 . . 122.01(18) ?
    C36 C31 C3 . . 120.56(18) ?
    C31 C32 C33 . . 122.1(2) ?
    C31 C32 Cl1 . . 119.34(16) ?
    C33 C32 Cl1 . . 118.51(17) ?
    C34 C33 C32 . . 118.3(2) ?
    C34 C33 H33 . . 120.9 ?
    C32 C33 H33 . . 120.9 ?
    C35 C34 C33 . . 121.8(2) ?
    C35 C34 Cl2 . . 119.97(19) ?
    C33 C34 Cl2 . . 118.19(19) ?
    C34 C35 C36 . . 118.9(2) ?
    C34 C35 H35 . . 120.6 ?
    C36 C35 H35 . . 120.6 ?
    C35 C36 C31 . . 121.5(2) ?
    C35 C36 H36 . . 119.3 ?
    C31 C36 H36 . . 119.3 ?
    N2 C38 C2 . . 176.4(2) ?
    C1 N1 H1 . . 108(2) ?
    C5 N3 C1 . . 123.54(16) ?
    C5 N3 C12 . . 121.18(17) ?
    C1 N3 C12 . . 115.27(16) ?
loop_
    _geom_torsion_atom_site_label_1
    _geom_torsion_atom_site_label_2
    _geom_torsion_atom_site_label_3
    _geom_torsion_atom_site_label_4
    _geom_torsion_site_symmetry_1
    _geom_torsion_site_symmetry_2
    _geom_torsion_site_symmetry_3
    _geom_torsion_site_symmetry_4
    _geom_torsion
    _geom_torsion_publ_flag
    N1 C1 C2 C3 . . . . -179.6(2) ?
    N3 C1 C2 C3 . . . . 1.6(3) ?
    N1 C1 C2 C38 . . . . 2.2(3) ?
    N3 C1 C2 C38 . . . . -176.61(18) ?
    C38 C2 C3 C4 . . . . 177.73(19) ?
    C1 C2 C3 C4 . . . . -0.4(3) ?
    C38 C2 C3 C31 . . . . -1.9(3) ?
    C1 C2 C3 C31 . . . . -179.99(19) ?
    C2 C3 C4 C5 . . . . -1.7(3) ?
    C31 C3 C4 C5 . . . . 177.90(18) ?
    C2 C3 C4 C11 . . . . 173.25(18) ?
    C31 C3 C4 C11 . . . . -7.1(3) ?
    C3 C4 C5 N3 . . . . 2.5(3) ?
    C11 C4 C5 N3 . . . . -172.43(18) ?
    C3 C4 C5 C6 . . . . -178.29(18) ?
    C11 C4 C5 C6 . . . . 6.8(3) ?
    C4 C5 C6 C7 . . . . -89.6(2) ?
    N3 C5 C6 C7 . . . . 89.7(2) ?
    C5 C6 C7 C8 . . . . 75.3(3) ?
    C6 C7 C8 C9 . . . . -65.1(3) ?
    C7 C8 C9 C10 . . . . 98.2(3) ?
    C8 C9 C10 C11 . . . . -57.6(3) ?
    C5 C4 C11 C10 . . . . 88.3(2) ?
    C3 C4 C11 C10 . . . . -86.5(2) ?
    C9 C10 C11 C4 . . . . -49.5(3) ?
    N3 C12 C13 C18 . . . . -2.0(3) ?
    N3 C12 C13 C14 . . . . 178.0(2) ?
    C18 C13 C14 C15 . . . . 1.4(4) ?
    C12 C13 C14 C15 . . . . -178.7(3) ?
    C13 C14 C15 C16 . . . . -0.8(5) ?
    C14 C15 C16 C17 . . . . -0.1(6) ?
    C15 C16 C17 C18 . . . . 0.4(6) ?
    C14 C13 C18 C17 . . . . -1.1(4) ?
    C12 C13 C18 C17 . . . . 179.0(3) ?
    C16 C17 C18 C13 . . . . 0.2(5) ?
    C2 C3 C31 C32 . . . . 101.6(2) ?
    C4 C3 C31 C32 . . . . -78.0(3) ?
    C2 C3 C31 C36 . . . . -79.2(3) ?
    C4 C3 C31 C36 . . . . 101.2(3) ?
    C36 C31 C32 C33 . . . . -0.5(4) ?
    C3 C31 C32 C33 . . . . 178.7(2) ?
    C36 C31 C32 Cl1 . . . . -178.61(19) ?
    C3 C31 C32 Cl1 . . . . 0.6(3) ?
    C31 C32 C33 C34 . . . . 0.1(4) ?
    Cl1 C32 C33 C34 . . . . 178.2(2) ?
    C32 C33 C34 C35 . . . . 0.6(4) ?
    C32 C33 C34 Cl2 . . . . -179.00(19) ?
    C33 C34 C35 C36 . . . . -0.8(5) ?
    Cl2 C34 C35 C36 . . . . 178.7(2) ?
    C34 C35 C36 C31 . . . . 0.4(5) ?
    C32 C31 C36 C35 . . . . 0.3(4) ?
    C3 C31 C36 C35 . . . . -179.0(3) ?
    C4 C5 N3 C1 . . . . -1.2(3) ?
    C6 C5 N3 C1 . . . . 179.53(18) ?
    C4 C5 N3 C12 . . . . -179.71(19) ?
    C6 C5 N3 C12 . . . . 1.1(3) ?
    N1 C1 N3 C5 . . . . -179.8(2) ?
    C2 C1 N3 C5 . . . . -0.8(3) ?
    N1 C1 N3 C12 . . . . -1.2(3) ?
    C2 C1 N3 C12 . . . . 177.74(17) ?
    C13 C12 N3 C5 . . . . 86.2(2) ?
    C13 C12 N3 C1 . . . . -92.4(2) ?
_shelx_hkl_file
;
  -1   0   0   -0.66    0.01
   1   0   0   -0.66    0.01
   1   0   0   -0.67    0.01
   1   0   0   -0.65    0.01
  -1   0   0   -0.66    0.01
  -1   0   0   -0.68    0.01
  -2   0   0  450.73    7.45
   2   0   0  447.50    7.67
   2   0   0  440.86    7.44
  -2   0   0  440.28    7.43
   2   0   0  447.37    7.43
  -2   0   0  439.96    7.64
  -3   0   0    0.18    0.04
   3   0   0   -0.04    0.03
   3   0   0    0.01    0.04
   3   0   0    0.00    0.04
  -3   0   0    0.01    0.04
  -3   0   0    0.07    0.04
   4   0   0  130.66    2.24
  -4   0   0  129.79    2.16
   4   0   0  126.13    2.16
   4   0   0  130.20    2.17
  -4   0   0  128.77    2.24
  -4   0   0  125.37    2.17
  -5   0   0    0.05    0.05
   5   0   0   -0.01    0.05
  -5   0   0   -0.04    0.04
   5   0   0    0.02    0.05
   5   0   0   -0.02    0.05
  -5   0   0    0.03    0.06
   6   0   0    0.73    0.10
  -6   0   0    0.81    0.10
  -6   0   0    0.80    0.11
  -6   0   0    0.92    0.11
   6   0   0    1.00    0.11
  -7   0   0   -0.07    0.08
  -7   0   0    0.02    0.08
  -8   0   0    1.39    0.16
  -8   0   0    1.50    0.16
  -9   0   0    0.06    0.11
  -9   0   0    0.05    0.10
 -10   0   0   15.27    0.52
 -10   0   0   15.27    0.49
 -11   0   0    0.08    0.11
 -11   0   0    0.17    0.13
 -12   0   0    1.72    0.23
 -12   0   0    1.49    0.23
 -13   0   0   -0.30    0.11
 -13   0   0   -0.13    0.14
 -14   0   0    1.31    0.23
 -14   0   0    0.92    0.21
 -15   0   0   -0.03    0.17
 -15   0   0   -0.03    0.17
 -16   0   0   -0.07    0.19
 -16   0   0    0.18    0.19
 -17   0   0    0.03    0.22
   0  -1   0   -0.64    0.03
   1  -1   0    2.99    0.08
   1  -1   0    2.97    0.09
   1  -1   0    3.22    0.08
  -1  -1   0    3.21    0.09
   1  -1   0    3.13    0.08
  -1  -1   0    2.98    0.08
   1   1   0    3.02    0.09
  -1   1   0    2.87    0.08
  -1   1   0    3.08    0.08
  -1   1   0    3.00    0.08
  -1   1   0    2.88    0.08
   1   1   0    3.00    0.09
   2  -1   0   38.73    0.67
  -2  -1   0   38.32    0.67
  -2  -1   0   39.20    0.70
   2  -1   0   38.08    0.67
   2  -1   0   38.32    0.69
  -2   1   0   38.33    0.69
   2   1   0   38.18    0.67
  -2   1   0   38.96    0.69
  -2   1   0   37.43    0.67
  -2   1   0   37.72    0.67
   2   1   0   38.60    0.70
  -3  -1   0  614.83   10.24
   3  -1   0  611.93   10.44
  -3  -1   0  608.45   10.50
   3  -1   0  640.17   10.19
  -3  -1   0  588.09   10.13
   3  -1   0  615.76   10.16
  -3   1   0  600.62   10.13
  -3   1   0  587.94   10.04
   3   1   0  617.08   10.11
  -3   1   0  600.37   10.50
   3   1   0  592.38   10.42
   4  -1   0    0.77    0.08
  -4  -1   0    0.94    0.09
  -4  -1   0    0.73    0.08
   4  -1   0    0.71    0.08
   4  -1   0    0.83    0.08
  -4  -1   0    0.72    0.07
  -4   1   0    0.76    0.07
  -4   1   0    0.61    0.07
  -4   1   0    0.80    0.09
   4   1   0    0.82    0.08
   4   1   0    0.77    0.08
  -5  -1   0   48.03    0.91
  -5  -1   0   48.39    0.95
   5  -1   0   49.32    0.91
   5  -1   0   47.91    0.94
  -5  -1   0   48.00    0.91
   5  -1   0   48.52    0.91
   5   1   0   47.93    0.94
  -5   1   0   48.20    0.94
   5   1   0   49.32    0.91
  -5   1   0   47.29    0.90
  -5   1   0   47.88    0.91
  -6  -1   0   24.26    0.55
  -6  -1   0   24.25    0.54
  -6  -1   0   23.42    0.57
   6  -1   0   24.44    0.57
   6  -1   0   24.11    0.54
   6  -1   0   24.29    0.54
  -6   1   0   24.29    0.57
   6   1   0   24.16    0.54
  -6   1   0   24.30    0.54
  -6   1   0   23.87    0.54
   6   1   0   23.76    0.56
   7  -1   0   13.60    0.41
   7  -1   0   14.11    0.39
  -7  -1   0   13.42    0.39
  -7  -1   0   13.55    0.41
  -7   1   0   13.17    0.38
  -7   1   0   13.51    0.41
  -7   1   0   13.38    0.39
  -8  -1   0    3.89    0.24
  -8  -1   0    3.65    0.22
   8  -1   0    3.74    0.21
  -8   1   0    4.03    0.24
  -8   1   0    3.56    0.21
  -9  -1   0   19.73    0.54
  -9  -1   0   18.93    0.56
  -9   1   0   20.13    0.57
  -9   1   0   18.29    0.52
 -10  -1   0    1.11    0.18
 -10  -1   0    1.22    0.18
 -10   1   0    1.28    0.19
 -10   1   0    1.17    0.17
 -11  -1   0   -0.13    0.11
 -11  -1   0   -0.13    0.11
 -11   1   0   -0.17    0.13
 -11   1   0    0.03    0.12
 -12  -1   0   -0.09    0.13
 -12  -1   0    0.05    0.14
 -12   1   0    0.17    0.15
 -12   1   0   -0.04    0.13
 -13  -1   0    0.45    0.17
 -13  -1   0    0.48    0.18
 -13   1   0    0.48    0.18
 -13   1   0    0.12    0.14
 -14  -1   0   -0.16    0.13
 -14  -1   0   -0.16    0.15
 -14   1   0    0.08    0.13
 -14   1   0   -0.13    0.14
 -15  -1   0    0.57    0.21
 -15  -1   0    0.59    0.19
 -15   1   0    0.47    0.18
 -15   1   0    0.58    0.18
 -16  -1   0    0.30    0.19
 -16  -1   0   -0.01    0.19
 -16   1   0    0.41    0.21
 -16   1   0    0.16    0.19
 -17  -1   0    0.74    0.26
 -17  -1   0    1.08    0.27
 -17   1   0    0.74    0.26
   0   2   0  937.15   15.53
   0   2   0  920.88   15.12
   1  -2   0  171.61    2.85
   1  -2   0  169.86    2.79
   1  -2   0  169.59    2.87
   1  -2   0  164.32    2.85
  -1  -2   0  168.96    2.74
  -1  -2   0  169.22    2.82
  -1   2   0  152.35    2.87
  -1   2   0  167.74    2.80
  -1   2   0  168.82    2.73
  -1   2   0  169.74    2.86
   1   2   0  175.41    2.85
   1   2   0  170.28    2.80
  -2  -2   0  204.79    3.46
   2  -2   0  207.10    3.45
   2  -2   0  203.55    3.54
   2  -2   0  208.68    3.46
   2  -2   0  209.29    3.36
  -2  -2   0  198.73    3.36
   2   2   0  208.75    3.46
  -2   2   0  202.60    3.41
   2   2   0  205.28    3.36
  -2   2   0  204.70    3.45
  -2   2   0  208.55    3.36
  -2   2   0  208.98    3.55
   3  -2   0  241.10    4.06
   3  -2   0  240.11    3.94
  -3  -2   0  243.85    3.95
  -3  -2   0  240.05    4.07
   3  -2   0  238.51    3.94
  -3   2   0  234.79    3.94
  -3   2   0  243.39    4.06
  -3   2   0  241.12    4.05
   3   2   0  237.87    4.06
   3   2   0  246.45    3.95
  -3   2   0  242.66    4.02
  -4  -2   0    0.76    0.09
   4  -2   0    0.95    0.09
   4  -2   0    0.85    0.09
   4  -2   0    0.88    0.09
  -4  -2   0    0.78    0.09
  -4   2   0    0.79    0.08
  -4   2   0    1.03    0.09
  -4   2   0    0.86    0.09
   4   2   0    0.97    0.09
  -4   2   0    0.85    0.09
   4   2   0    0.90    0.09
  -5  -2   0    0.89    0.11
   5  -2   0    0.81    0.10
   5  -2   0    0.85    0.10
  -5  -2   0    0.83    0.09
  -5  -2   0    0.81    0.10
   5  -2   0    0.93    0.10
  -5   2   0    1.05    0.11
  -5   2   0    0.87    0.10
  -5   2   0    0.79    0.09
   5   2   0    1.01    0.11
  -5   2   0    0.81    0.09
   5   2   0    0.78    0.10
   6  -2   0    0.44    0.10
  -6  -2   0    0.58    0.10
  -6  -2   0    0.79    0.11
   6  -2   0    0.52    0.09
  -6   2   0    0.86    0.10
  -6   2   0    0.55    0.10
   6   2   0    0.62    0.10
  -6   2   0    0.43    0.09
  -7  -2   0    9.42    0.33
   7  -2   0    9.66    0.33
   7  -2   0    9.37    0.31
  -7  -2   0    9.19    0.31
   7   2   0    9.38    0.31
  -7   2   0    9.71    0.31
  -7   2   0    9.02    0.31
  -7   2   0    9.26    0.33
  -8  -2   0    2.29    0.20
   8  -2   0    2.49    0.18
  -8  -2   0    1.97    0.18
  -8   2   0    1.98    0.19
  -8   2   0    2.29    0.18
  -9  -2   0    8.86    0.35
   9  -2   0    8.28    0.33
  -9  -2   0    8.29    0.36
  -9   2   0    8.31    0.34
  -9   2   0    8.22    0.35
 -10  -2   0   10.30    0.40
 -10  -2   0   10.55    0.43
 -10   2   0   10.54    0.40
 -10   2   0   10.03    0.41
 -11  -2   0   -0.01    0.13
 -11  -2   0   -0.15    0.12
 -11   2   0   -0.14    0.11
 -11   2   0    0.02    0.13
 -12  -2   0    0.57    0.17
 -12  -2   0    0.61    0.19
 -12   2   0    0.74    0.19
 -12   2   0    0.51    0.16
 -13  -2   0    1.36    0.22
 -13  -2   0    1.27    0.22
 -13   2   0    1.38    0.22
 -13   2   0    1.07    0.21
 -14  -2   0    0.09    0.18
 -14  -2   0    0.44    0.19
 -14   2   0    0.30    0.17
 -14   2   0    0.26    0.18
 -15  -2   0   -0.17    0.17
 -15  -2   0   -0.19    0.13
 -15   2   0   -0.08    0.15
 -15   2   0   -0.21    0.15
 -16  -2   0   -0.14    0.17
 -16  -2   0    0.22    0.21
 -16   2   0    0.14    0.18
 -16   2   0   -0.01    0.17
 -17  -2   0    0.39    0.22
 -17   2   0    0.11    0.20
   0  -3   0    0.04    0.03
   0  -3   0    0.01    0.03
   0   3   0   -0.02    0.03
   0   3   0   -0.01    0.03
   0   3   0   -0.01    0.03
   0   3   0    0.01    0.02
  -1  -3   0    0.22    0.04
   1  -3   0    0.27    0.04
   1  -3   0    0.15    0.04
   1  -3   0    0.16    0.04
  -1  -3   0    0.13    0.04
   1  -3   0    0.12    0.04
   1   3   0    0.14    0.04
  -1   3   0    0.18    0.04
   1   3   0    0.13    0.04
  -1   3   0    0.13    0.03
  -1   3   0    0.17    0.04
  -1   3   0    0.17    0.04
   2  -3   0  138.42    2.38
  -2  -3   0  139.42    2.39
  -2  -3   0  137.83    2.32
   2  -3   0  139.96    2.38
   2  -3   0  141.39    2.31
   2  -3   0  138.83    2.31
  -2   3   0  142.05    2.37
   2   3   0  140.08    2.38
  -2   3   0  140.02    2.31
   2   3   0  138.85    2.32
  -2   3   0  139.98    2.31
  -2   3   0  139.97    2.38
   3  -3   0  130.25    2.19
  -3  -3   0  129.36    2.19
   3  -3   0  132.65    2.19
   3  -3   0  129.66    2.26
  -3  -3   0  130.33    2.26
   3  -3   0  126.83    2.25
  -3   3   0  129.99    2.25
   3   3   0  132.03    2.19
  -3   3   0  130.53    2.24
   3   3   0  132.94    2.26
  -3   3   0  129.73    2.18
  -3   3   0  131.97    2.19
   4  -3   0   12.85    0.31
  -4  -3   0   11.41    0.30
   4  -3   0   12.39    0.32
   4  -3   0   12.15    0.30
  -4  -3   0   11.87    0.32
  -4   3   0   12.06    0.30
  -4   3   0   12.18    0.31
  -4   3   0   11.86    0.32
   4   3   0   12.00    0.32
   4   3   0   11.98    0.31
  -4   3   0   12.05    0.31
  -5  -3   0  147.95    2.66
  -5  -3   0  151.33    2.57
   5  -3   0  152.19    2.56
   5  -3   0  152.14    2.65
  -5   3   0  149.94    2.56
   5   3   0  151.21    2.57
  -5   3   0  148.81    2.56
  -5   3   0  153.87    2.65
  -6  -3   0   12.35    0.36
   6  -3   0   12.48    0.35
   6  -3   0   13.06    0.37
  -6  -3   0   12.48    0.38
  -6   3   0   12.48    0.36
  -6   3   0   12.32    0.34
  -6   3   0   12.27    0.35
   6   3   0   12.67    0.36
   7  -3   0    0.77    0.12
   7  -3   0    0.78    0.13
  -7  -3   0    1.06    0.13
  -7  -3   0    1.03    0.14
  -7   3   0    1.00    0.13
   7   3   0    0.91    0.12
  -7   3   0    0.87    0.13
  -7   3   0    0.93    0.12
   8  -3   0    4.89    0.24
  -8  -3   0    4.47    0.24
  -8  -3   0    4.32    0.26
  -8   3   0    4.31    0.25
  -8   3   0    4.66    0.24
  -9  -3   0    0.86    0.16
  -9  -3   0    0.80    0.15
   9  -3   0    0.44    0.13
  -9   3   0    0.77    0.14
  -9   3   0    0.41    0.14
  10  -3   0    0.31    0.15
 -10  -3   0    0.59    0.15
 -10  -3   0    0.78    0.18
 -10   3   0    0.80    0.17
 -10   3   0    0.72    0.16
 -11  -3   0    8.09    0.38
 -11  -3   0    8.70    0.42
 -11   3   0    8.27    0.39
 -11   3   0    8.39    0.38
 -12  -3   0   -0.18    0.12
 -12  -3   0   -0.03    0.14
 -12   3   0   -0.03    0.13
 -12   3   0    0.01    0.14
 -13  -3   0    1.90    0.24
 -13  -3   0    1.27    0.24
 -13   3   0    1.51    0.24
 -13   3   0    1.24    0.21
 -14  -3   0    0.07    0.16
 -14  -3   0    0.27    0.19
 -14   3   0    0.26    0.17
 -14   3   0    0.12    0.17
 -15  -3   0    0.78    0.23
 -15  -3   0    0.79    0.22
 -15   3   0    0.77    0.22
 -15   3   0    0.69    0.20
 -16  -3   0    0.17    0.18
 -16  -3   0    0.36    0.21
 -17  -3   0    0.25    0.21
   0  -4   0    0.93    0.07
   0  -4   0    1.13    0.08
   0   4   0    0.93    0.07
   0   4   0    0.99    0.08
   0   4   0    1.19    0.07
  -1  -4   0    0.28    0.05
   1  -4   0    0.20    0.05
   1  -4   0    0.29    0.05
  -1  -4   0    0.23    0.05
   1  -4   0    0.28    0.05
   1   4   0    0.27    0.05
  -1   4   0    0.32    0.05
   1   4   0    0.37    0.05
  -1   4   0    0.12    0.03
   1   4   0    0.31    0.05
  -1   4   0    0.24    0.05
  -1   4   0    0.22    0.05
  -2  -4   0   34.45    0.65
   2  -4   0   34.54    0.67
   2  -4   0   34.58    0.64
   2  -4   0   34.05    0.64
   2  -4   0   35.04    0.67
  -2  -4   0   34.90    0.68
   2   4   0   34.73    0.67
  -2   4   0   34.77    0.65
  -2   4   0   34.11    0.65
  -2   4   0   34.38    0.64
   2   4   0   34.50    0.65
  -2   4   0   34.01    0.66
  -3  -4   0    0.49    0.07
   3  -4   0    0.48    0.07
   3  -4   0    0.50    0.08
  -3  -4   0    0.49    0.08
   3  -4   0    0.45    0.07
   3  -4   0    0.47    0.07
  -3   4   0    0.55    0.07
  -3   4   0    0.41    0.06
  -3   4   0    0.43    0.07
  -3   4   0    0.49    0.07
   3   4   0    0.47    0.07
   3   4   0    0.62    0.08
  -4  -4   0   -0.01    0.06
   4  -4   0   -0.01    0.05
   4  -4   0    0.04    0.06
  -4  -4   0   -0.05    0.06
  -4   4   0    0.06    0.06
  -4   4   0    0.01    0.06
  -4   4   0   -0.04    0.06
   4   4   0    0.06    0.06
   5  -4   0    0.28    0.09
  -5  -4   0    0.24    0.09
  -5  -4   0    0.14    0.08
   5  -4   0    0.32    0.08
  -5   4   0    0.28    0.08
  -5   4   0    0.34    0.08
  -5   4   0    0.25    0.08
   5   4   0    0.19    0.08
  -6  -4   0   39.32    0.82
   6  -4   0   39.96    0.84
   6  -4   0   39.12    0.80
  -6  -4   0   39.26    0.86
  -6   4   0   38.32    0.83
   6   4   0   39.34    0.81
  -6   4   0   39.04    0.80
  -6   4   0   39.98    0.81
  -7  -4   0    1.14    0.15
   7  -4   0    1.03    0.14
  -7  -4   0    1.17    0.16
   7  -4   0    0.86    0.13
   7   4   0    1.27    0.15
  -7   4   0    1.29    0.15
  -7   4   0    1.24    0.14
  -7   4   0    1.03    0.14
   8  -4   0   40.92    0.90
  -8  -4   0   42.50    0.96
  -8  -4   0   41.94    0.91
   8  -4   0   40.89    0.94
  -8   4   0   42.06    0.91
  -8   4   0   42.82    0.94
  -8   4   0   42.02    0.89
  -9  -4   0    0.86    0.17
  -9  -4   0    0.41    0.13
   9  -4   0    0.27    0.13
  -9   4   0    0.44    0.13
  -9   4   0    0.63    0.15
 -10  -4   0    0.06    0.13
  10  -4   0    0.07    0.12
 -10  -4   0    0.01    0.11
 -10   4   0   -0.14    0.11
 -10   4   0    0.09    0.13
  11  -4   0    0.29    0.13
 -11  -4   0    0.14    0.13
 -11  -4   0    0.16    0.15
 -11   4   0    0.18    0.14
 -11   4   0    0.18    0.13
 -12  -4   0    0.72    0.19
 -12  -4   0    0.53    0.17
 -12   4   0    0.53    0.16
 -12   4   0    0.95    0.20
 -13  -4   0    0.99    0.21
 -13  -4   0    0.93    0.22
 -13   4   0    0.89    0.21
 -13   4   0    1.14    0.21
 -14  -4   0   -0.18    0.15
 -14  -4   0   -0.02    0.16
 -14   4   0    0.15    0.16
 -15  -4   0    1.30    0.28
 -15  -4   0    1.27    0.24
 -15   4   0    0.91    0.23
   0  -5   0   -0.03    0.04
   0  -5   0    0.04    0.05
   0   5   0    0.02    0.05
   0   5   0    0.01    0.01
   0   5   0    0.04    0.04
   0   5   0   -0.02    0.04
  -1  -5   0   21.47    0.47
   1  -5   0   22.48    0.45
  -1  -5   0   22.40    0.46
   1  -5   0   22.79    0.48
  -1   5   0   22.36    0.45
   1   5   0   22.43    0.46
  -1   5   0   22.97    0.46
   1   5   0   22.11    0.46
  -1   5   0   22.18    0.45
   1   5   0   23.11    0.46
   2  -5   0    3.07    0.14
  -2  -5   0    3.04    0.14
   2  -5   0    2.91    0.14
   2  -5   0    3.15    0.13
  -2  -5   0    3.07    0.15
   2   5   0    3.15    0.14
  -2   5   0    3.07    0.13
  -2   5   0    3.02    0.14
   2   5   0    2.88    0.14
  -2   5   0    2.92    0.13
   2   5   0    2.90    0.14
   3  -5   0    1.41    0.11
  -3  -5   0    1.36    0.11
  -3  -5   0    1.46    0.12
   3  -5   0    1.20    0.11
   3  -5   0    1.47    0.11
  -3   5   0    1.39    0.11
  -3   5   0    1.30    0.11
   3   5   0    1.44    0.11
  -3   5   0    1.47    0.11
   4  -5   0    0.01    0.06
   4  -5   0   -0.04    0.06
   4  -5   0    0.11    0.07
  -4  -5   0    0.02    0.07
  -4  -5   0   -0.01    0.07
  -4   5   0    0.01    0.06
  -4   5   0    0.02    0.06
   4   5   0   -0.05    0.06
  -4   5   0   -0.02    0.06
  -5  -5   0   10.47    0.34
  -5  -5   0   10.63    0.32
   5  -5   0   10.65    0.31
   5  -5   0    9.84    0.32
  -5   5   0    9.84    0.31
   5   5   0   10.33    0.32
  -5   5   0   10.42    0.31
  -5   5   0   10.98    0.32
   6  -5   0   70.63    1.37
  -6  -5   0   69.66    1.38
  -6  -5   0   70.52    1.33
   6  -5   0   69.96    1.31
   6   5   0   71.55    1.33
  -6   5   0   69.28    1.31
  -6   5   0   70.39    1.32
  -6   5   0   69.19    1.35
   7  -5   0    0.44    0.11
  -7  -5   0    0.45    0.13
   7  -5   0    0.23    0.10
  -7  -5   0    0.49    0.13
  -7   5   0    0.33    0.11
   7   5   0    0.29    0.11
  -7   5   0    0.35    0.11
  -7   5   0    0.17    0.10
  -8  -5   0   13.32    0.46
  -8  -5   0   12.93    0.43
   8  -5   0   13.14    0.45
   8  -5   0   13.57    0.43
  -8   5   0   13.86    0.43
  -8   5   0   13.90    0.43
  -8   5   0   14.02    0.45
  -9  -5   0    0.20    0.12
   9  -5   0   -0.12    0.10
  -9  -5   0    0.30    0.14
  -9   5   0    0.26    0.12
  -9   5   0    0.32    0.13
 -10  -5   0    0.11    0.12
  10  -5   0    0.01    0.11
 -10  -5   0   -0.10    0.11
 -10   5   0   -0.08    0.10
 -10   5   0    0.07    0.11
 -11  -5   0    2.03    0.23
 -11  -5   0    2.35    0.27
  11  -5   0    2.10    0.22
 -11   5   0    3.11    0.26
 -11   5   0    2.24    0.24
 -12  -5   0   -0.04    0.14
 -12  -5   0   -0.16    0.14
 -12   5   0    0.13    0.14
 -13  -5   0    0.75    0.21
 -13   5   0    0.80    0.20
 -14  -5   0    0.77    0.23
 -14   5   0    0.10    0.17
   0  -6   0    3.62    0.16
   0  -6   0    3.80    0.15
   0   6   0    4.01    0.16
   0   6   0    3.48    0.15
  -1  -6   0    0.22    0.07
   1  -6   0    0.21    0.07
  -1  -6   0    0.23    0.06
   1  -6   0    0.29    0.06
  -1   6   0    0.40    0.07
   1   6   0    0.22    0.07
  -1   6   0    0.12    0.05
   1   6   0    0.32    0.07
  -1   6   0    0.34    0.07
  -2  -6   0    0.72    0.09
   2  -6   0    0.59    0.09
   2  -6   0    0.73    0.08
  -2  -6   0    0.73    0.10
  -2   6   0    0.83    0.09
   2   6   0    0.67    0.09
   2   6   0    0.35    0.06
   2   6   0    0.77    0.09
  -2   6   0    0.67    0.09
   3  -6   0    0.04    0.06
  -3  -6   0   -0.05    0.06
  -3  -6   0    0.01    0.06
   3  -6   0    0.02    0.06
   3  -6   0   -0.07    0.05
   3   6   0    0.03    0.06
   3   6   0   -0.01    0.06
  -3   6   0   -0.10    0.06
  -3   6   0   -0.13    0.05
  -3   6   0   -0.05    0.04
   4  -6   0    3.47    0.19
  -4  -6   0    3.72    0.18
   4  -6   0    3.83    0.19
  -4  -6   0    3.90    0.20
   4  -6   0    3.77    0.17
  -4   6   0    3.71    0.18
  -4   6   0    3.76    0.18
  -4   6   0    3.50    0.17
   4   6   0    3.76    0.19
  -5  -6   0   12.78    0.40
   5  -6   0   12.70    0.38
  -5  -6   0   12.78    0.37
   5  -6   0   12.30    0.35
   5   6   0   12.93    0.37
  -5   6   0   12.54    0.36
  -5   6   0   12.58    0.36
  -5   6   0   12.81    0.37
  -6  -6   0    9.24    0.35
  -6  -6   0    9.73    0.33
   6  -6   0    8.80    0.31
  -6   6   0    9.58    0.32
  -6   6   0    9.44    0.32
   6   6   0    8.97    0.32
  -6   6   0    9.56    0.32
   7  -6   0   -0.03    0.09
  -7  -6   0   -0.14    0.09
  -7  -6   0    0.26    0.13
  -7   6   0   -0.01    0.10
  -7   6   0    0.00    0.09
  -8  -6   0    2.83    0.23
  -8  -6   0    2.96    0.26
   8  -6   0    2.77    0.22
  -8   6   0    3.20    0.24
  -8   6   0    3.09    0.23
  -9  -6   0    4.72    0.31
  -9  -6   0    5.47    0.30
  -9   6   0    5.13    0.28
 -10  -6   0    0.10    0.14
 -10   6   0    0.25    0.13
 -11  -6   0    1.57    0.23
 -11   6   0    1.66    0.21
 -12  -6   0    1.26    0.23
 -12   6   0    1.76    0.23
 -13  -6   0    1.61    0.26
 -13   6   0    2.02    0.26
 -14   6   0    1.30    0.24
   0  -7   0    0.09    0.07
   0  -7   0    0.03    0.06
   0   7   0   -0.06    0.06
   0   7   0   -0.02    0.05
   0   7   0   -0.12    0.06
  -1  -7   0    2.12    0.15
  -1  -7   0    2.27    0.13
   1  -7   0    2.21    0.15
   1  -7   0    2.20    0.13
  -1   7   0    1.91    0.12
   1   7   0    2.30    0.14
  -1   7   0    2.06    0.14
   1   7   0    2.41    0.15
   1   7   0    2.32    0.12
  -1   7   0    1.95    0.13
   2  -7   0    4.90    0.21
  -2  -7   0    4.79    0.22
  -2  -7   0    4.81    0.19
   2  -7   0    5.18    0.19
  -2   7   0    4.96    0.19
  -2   7   0    5.13    0.20
   2   7   0    4.72    0.20
   2   7   0    4.92    0.20
  -2   7   0    4.90    0.18
  -3  -7   0    3.21    0.17
   3  -7   0    2.85    0.18
  -3  -7   0    3.01    0.19
   3  -7   0    2.93    0.16
  -3   7   0    3.16    0.18
  -3   7   0    3.03    0.17
   3   7   0    3.07    0.18
   3   7   0    2.76    0.17
   4  -7   0    4.66    0.23
  -4  -7   0    4.93    0.24
  -4  -7   0    4.65    0.22
  -4   7   0    5.02    0.22
   4   7   0    5.12    0.24
  -5  -7   0    9.89    0.36
  -5   7   0   10.32    0.33
  -6  -7   0    9.92    0.38
  -6   7   0   10.18    0.34
  -7  -7   0    1.87    0.20
  -7   7   0    2.40    0.20
  -8  -7   0    0.93    0.18
  -8   7   0    0.57    0.14
  -9  -7   0    3.73    0.30
  -9   7   0    3.52    0.26
 -10  -7   0    0.71    0.18
 -10   7   0    0.86    0.17
 -11  -7   0    4.11    0.34
 -11   7   0    3.89    0.31
 -12  -7   0    0.12    0.18
 -12   7   0    0.08    0.16
 -13   7   0   -0.09    0.15
   0  -8   0   -0.02    0.08
   0   8   0    0.08    0.07
   1  -8   0    0.02    0.08
  -1  -8   0    0.03    0.08
  -1   8   0    0.01    0.07
   1   8   0    0.20    0.08
  -2  -8   0    0.65    0.12
   2  -8   0    0.50    0.11
  -2   8   0    0.69    0.10
   2   8   0    0.85    0.11
  -3  -8   0    0.92    0.13
   3  -8   0    0.77    0.12
  -3   8   0    0.97    0.12
   3   8   0    0.82    0.12
   4  -8   0   -0.13    0.09
  -4  -8   0    0.14    0.10
   4   8   0   -0.09    0.09
  -4   8   0    0.16    0.09
  -5  -8   0    0.11    0.11
   5   8   0    0.06    0.10
  -5   8   0    0.23    0.10
  -6  -8   0    1.35    0.18
  -6   8   0    1.10    0.15
  -7  -8   0    1.24    0.19
  -7   8   0    1.38    0.17
  -8  -8   0    1.35    0.21
  -8   8   0    1.27    0.17
  -9  -8   0    1.30    0.21
  -9   8   0    1.22    0.18
 -10  -8   0   -0.02    0.15
 -10   8   0    0.22    0.14
 -11  -8   0    4.36    0.35
 -11   8   0    3.08    0.29
 -12   8   0    0.39    0.18
   0  -9   0   -0.18    0.08
   0   9   0   -0.13    0.07
   1  -9   0   -0.03    0.08
  -1  -9   0    0.00    0.09
  -1   9   0   -0.01    0.08
   1   9   0    0.01    0.08
  -2  -9   0    0.27    0.11
   2  -9   0    0.15    0.10
   2   9   0    0.33    0.10
  -2   9   0    0.18    0.09
   3  -9   0    0.53    0.12
  -3  -9   0    0.70    0.13
  -3   9   0    0.84    0.12
   3   9   0    0.70    0.12
  -4  -9   0    0.00    0.11
  -4   9   0    0.29    0.10
   4   9   0    0.15    0.11
  -5  -9   0    0.25    0.12
   5   9   0    0.37    0.12
  -5   9   0    0.66    0.12
  -6  -9   0    0.04    0.12
   6   9   0   -0.14    0.10
  -6   9   0   -0.03    0.09
  -7  -9   0    0.07    0.13
  -7   9   0    0.06    0.11
   7   9   0    0.21    0.12
  -8  -9   0    0.35    0.15
  -8   9   0    0.47    0.13
  -9  -9   0   -0.05    0.13
  -9   9   0   -0.13    0.12
 -10  -9   0    0.08    0.16
 -10   9   0    0.16    0.14
 -11   9   0    0.16    0.16
   0 -10   0    0.03    0.09
   0  10   0    0.05    0.08
   1 -10   0    0.44    0.11
  -1 -10   0    0.49    0.12
   1  10   0    0.25    0.09
  -1  10   0    0.30    0.09
   2 -10   0    0.03    0.09
  -2 -10   0    0.06    0.10
  -2  10   0   -0.01    0.08
   2  10   0   -0.07    0.08
   3 -10   0    0.33    0.12
  -3 -10   0    0.56    0.13
  -3  10   0    0.59    0.11
   3  10   0    0.56    0.11
  -4 -10   0    1.16    0.17
   4  10   0    1.35    0.16
  -4  10   0    1.48    0.15
  -5 -10   0   -0.08    0.11
   5  10   0    0.03    0.10
  -5  10   0    0.19    0.10
  -6 -10   0   -0.08    0.12
   6  10   0    0.19    0.12
  -6  10   0    0.20    0.11
  -7 -10   0    0.09    0.13
  -7  10   0    0.47    0.13
   7  10   0    0.25    0.14
  -8 -10   0    0.63    0.18
  -8  10   0    0.60    0.14
   8  10   0    0.51    0.16
  -9  10   0    0.29    0.14
   9  10   0    0.42    0.17
  -6 -11   0   -0.16    0.13
 -17   0   1    0.00    0.18
 -17   0   1    0.08    0.20
 -16   0   1   -0.38    0.16
 -16   0   1   -0.17    0.16
 -15   0   1    0.70    0.22
 -15   0   1    1.10    0.25
 -14   0   1   -0.18    0.14
 -14   0   1   -0.13    0.16
 -13   0   1    2.47    0.29
 -13   0   1    2.48    0.27
 -12   0   1    0.29    0.15
 -12   0   1    0.09    0.14
 -11   0   1    7.24    0.38
 -11   0   1    6.52    0.34
 -10   0   1    0.10    0.11
 -10   0   1    0.05    0.12
  -9   0   1    1.27    0.17
  -9   0   1    1.23    0.16
  -8   0   1   -0.03    0.09
  -8   0   1   -0.02    0.09
   8   0  -1    0.00    0.08
   7   0  -1    2.45    0.17
  -7   0   1    3.32    0.19
  -7   0   1    2.68    0.19
  -6   0   1   -0.08    0.05
   6   0  -1    0.02    0.05
   6   0  -1   -0.04    0.06
  -6   0   1    0.02    0.07
   6   0  -1   -0.12    0.05
  -6   0   1   -0.06    0.05
   5   0  -1   10.03    0.29
   5   0  -1   10.16    0.28
   5   0  -1   10.36    0.28
  -5   0   1   10.01    0.29
  -5   0   1    9.95    0.28
  -5   0   1   10.17    0.28
  -4   0   1    0.04    0.05
   4   0  -1    0.02    0.05
   4   0  -1   -0.02    0.04
  -4   0   1    0.12    0.06
   4   0  -1   -0.03    0.03
  -4   0   1    0.00    0.05
   3   0  -1  438.43    7.67
  -3   0   1  444.00    7.55
   3   0  -1  450.23    7.55
   3   0  -1  448.47    7.38
  -3   0   1  450.60    7.58
  -3   0   1  447.86    7.75
   2   0  -1   -0.01    0.03
  -2   0   1    0.00    0.03
   2   0  -1   -0.01    0.02
  -2   0   1    0.00    0.03
  -2   0   1    0.08    0.03
   2   0  -1    0.03    0.03
   1   0  -1   -0.08    0.01
   1   0  -1   -0.06    0.01
   1   0  -1   -0.08    0.01
   0   0   1    0.00    0.00
   0   0  -1    0.00    0.00
   0   0  -1   -0.01    0.00
   0   0   1   -0.01    0.00
   0   0   1   -0.01    0.00
   0   0  -1   -0.01    0.00
   2   0   1    0.00    0.02
  -2   0  -1    0.02    0.02
   2   0   1    0.06    0.02
  -2   0  -1    0.09    0.03
  -3   0  -1   44.46    0.80
   3   0   1   44.07    0.79
  -3   0  -1   43.73    0.79
  -3   0  -1   44.03    0.82
   3   0   1   45.06    0.82
  -4   0  -1    0.02    0.05
  -4   0  -1    0.03    0.05
  -4   0  -1    0.10    0.05
   4   0   1   -0.01    0.04
   4   0   1    0.04    0.05
  -5   0  -1   -0.04    0.05
   5   0   1   -0.01    0.05
   5   0   1   -0.02    0.05
  -5   0  -1    0.01    0.06
  -5   0  -1    0.19    0.06
   6   0   1   -0.09    0.06
   6   0   1   -0.05    0.05
  -6   0  -1   -0.14    0.06
  -6   0  -1    0.07    0.05
  -6   0  -1    0.02    0.07
  -7   0  -1   23.32    0.58
  -7   0  -1   22.85    0.55
  -8   0  -1    0.10    0.08
  -8   0  -1   -0.04    0.09
  -9   0  -1    1.21    0.16
  -9   0  -1    1.25    0.17
 -10   0  -1    0.01    0.09
 -10   0  -1   -0.09    0.11
 -11   0  -1    5.82    0.32
 -11   0  -1    6.58    0.36
 -12   0  -1   -0.18    0.12
 -12   0  -1   -0.07    0.13
 -13   0  -1    0.48    0.17
 -13   0  -1    0.24    0.16
 -14   0  -1   -0.01    0.16
 -14   0  -1    0.04    0.16
 -15   0  -1    0.35    0.20
 -15   0  -1    0.29    0.17
 -16   0  -1   -0.20    0.17
 -16   0  -1    0.00    0.17
 -17   0  -1    0.35    0.24
 -17  -1   1    1.22    0.27
 -17  -1   1    0.24    0.23
 -17   1   1    0.25    0.24
 -16  -1   1    0.68    0.19
 -16  -1   1    0.33    0.21
 -16   1   1    0.65    0.22
 -16   1   1    0.28    0.20
 -15  -1   1    0.01    0.16
 -15  -1   1   -0.01    0.18
 -15   1   1   -0.01    0.17
 -15   1   1   -0.31    0.16
 -14  -1   1   -0.03    0.15
 -14  -1   1   -0.16    0.15
 -14   1   1    0.21    0.18
 -14   1   1   -0.27    0.14
 -13  -1   1    0.23    0.13
 -13  -1   1    0.50    0.18
 -13   1   1    0.46    0.17
 -13   1   1    0.40    0.18
 -12  -1   1    0.73    0.18
 -12  -1   1    0.71    0.19
 -12   1   1    0.76    0.18
 -12   1   1    0.51    0.18
 -11  -1   1    1.42    0.21
 -11  -1   1    1.51    0.18
 -11   1   1    1.34    0.19
 -11   1   1    0.92    0.16
 -10  -1   1   13.25    0.45
 -10  -1   1   13.94    0.49
 -10   1   1   13.96    0.49
 -10   1   1   11.91    0.44
   9  -1  -1    3.10    0.21
  -9  -1   1    2.83    0.23
  -9  -1   1    2.72    0.19
  -9   1   1    2.71    0.21
  -9   1   1    2.69    0.23
  -8  -1   1    2.11    0.18
  -8  -1   1    2.00    0.18
   8  -1  -1    2.01    0.15
  -8   1   1    1.75    0.17
  -8   1   1    2.08    0.20
   7  -1  -1    0.03    0.08
   7  -1  -1   -0.01    0.07
  -7  -1   1   -0.08    0.08
  -7  -1   1   -0.19    0.07
  -7   1   1   -0.16    0.07
  -7   1   1   -0.11    0.05
  -7   1   1   -0.09    0.07
   7   1  -1   -0.04    0.07
  -6  -1   1   38.30    0.77
   6  -1  -1   39.70    0.81
  -6  -1   1   37.80    0.81
   6  -1  -1   38.30    0.77
   6  -1  -1   38.26    0.77
  -6  -1   1   38.52    0.77
  -6   1   1   37.93    0.77
   6   1  -1   37.39    0.76
   6   1  -1   38.47    0.80
  -6   1   1   37.46    0.76
  -6   1   1   37.94    0.80
   5  -1  -1   16.29    0.39
   5  -1  -1   16.75    0.41
  -5  -1   1   16.39    0.39
  -5  -1   1   16.29    0.41
   5  -1  -1   16.52    0.39
  -5  -1   1   16.72    0.38
   5   1  -1   15.87    0.40
  -5   1   1   16.24    0.40
  -5   1   1   16.57    0.39
   5   1  -1   16.56    0.39
  -5   1   1   16.60    0.39
   4  -1  -1    9.11    0.26
  -4  -1   1    9.05    0.24
  -4  -1   1    8.54    0.25
   4  -1  -1    9.29    0.24
  -4  -1   1    9.09    0.24
   4  -1  -1    9.22    0.24
   4   1  -1    9.21    0.25
   4   1  -1    9.08    0.24
  -4   1   1    8.93    0.24
  -4   1   1    9.07    0.26
  -4   1   1    8.66    0.23
   3  -1  -1  498.67    8.12
  -3  -1   1  490.69    8.13
   3  -1  -1  479.15    8.33
  -3  -1   1  482.12    8.00
   3  -1  -1  472.46    8.05
  -3  -1   1  475.02    8.34
  -3   1   1  490.75    8.17
   3   1  -1  478.96    8.27
   3   1  -1  489.42    8.10
  -3   1   1  469.83    8.20
  -3   1   1  483.41    8.30
   3   1  -1  466.84    8.07
  -3   1   1  468.71    8.05
   2  -1  -1  199.32    3.42
  -2  -1   1  199.81    3.36
   2  -1  -1  209.74    3.45
  -2  -1   1  202.57    3.41
   2  -1  -1  206.05    3.36
  -2  -1   1  192.99    3.48
   2  -1  -1  204.62    3.35
  -2   1   1  200.04    3.40
   2   1  -1  198.20    3.41
   2   1  -1  202.32    3.43
  -2   1   1  199.72    3.27
  -2   1   1  200.16    3.36
  -2   1   1  194.84    3.41
   2   1  -1  199.82    3.36
   1  -1  -1  147.88    2.52
  -1  -1   1  152.16    2.56
   1  -1  -1  151.48    2.56
   1  -1  -1  151.01    2.53
  -1  -1   1  148.96    2.46
  -1  -1   1  149.41    2.55
   1  -1  -1  149.52    2.50
  -1   1   1  149.20    2.55
  -1   1   1  148.29    2.54
   1   1  -1  152.79    2.61
  -1   1   1  148.32    2.54
  -1   1   1  152.52    2.50
   0  -1  -1  131.58    2.11
   0  -1  -1  126.01    2.17
   0  -1  -1  134.32    2.13
   0   1   1  115.31    2.12
   0   1   1  126.77    2.18
   1  -1   1   11.33    0.21
  -1  -1  -1   11.35    0.24
  -1  -1  -1   11.21    0.23
   1  -1   1   11.30    0.21
   1  -1   1   11.12    0.22
  -1   1  -1   11.22    0.21
   1   1   1   11.09    0.24
   1   1   1   11.27    0.23
   2  -1   1    3.31    0.11
   2  -1   1    3.30    0.11
  -2  -1  -1    3.22    0.12
   2  -1   1    3.36    0.11
  -2  -1  -1    3.45    0.12
   2   1   1    3.30    0.12
   2   1   1    3.26    0.12
  -2   1  -1    3.52    0.11
  -2   1  -1    3.26    0.11
  -2   1  -1    3.23    0.10
   3  -1   1   29.36    0.56
   3  -1   1   29.93    0.56
   3  -1   1   29.52    0.58
  -3  -1  -1   30.39    0.57
  -3  -1  -1   29.63    0.59
  -3   1  -1   30.11    0.56
   3   1   1   29.93    0.59
  -3   1  -1   29.80    0.56
  -3   1  -1   29.64    0.58
   3   1   1   30.06    0.57
   4  -1   1   18.42    0.40
  -4  -1  -1   18.59    0.41
   4  -1   1   18.69    0.40
   4  -1   1   18.56    0.42
  -4  -1  -1   17.53    0.42
  -4   1  -1   18.51    0.40
  -4   1  -1   18.30    0.42
   4   1   1   18.65    0.42
  -4   1  -1   18.76    0.40
   4   1   1   18.87    0.41
   5  -1   1    1.58    0.11
   5  -1   1    1.52    0.11
  -5  -1  -1    1.55    0.11
   5  -1   1    1.73    0.12
  -5  -1  -1    1.52    0.12
  -5  -1  -1    1.47    0.12
   5   1   1    1.47    0.12
  -5   1  -1    1.58    0.11
  -5   1  -1    1.46    0.11
   5   1   1    1.59    0.11
  -5   1  -1    1.41    0.12
  -6  -1  -1   13.97    0.37
  -6  -1  -1   13.71    0.38
  -6  -1  -1   14.00    0.40
   6  -1   1   13.88    0.38
  -6   1  -1   12.79    0.36
   6   1   1   14.07    0.37
  -6   1  -1   13.65    0.36
  -6   1  -1   14.01    0.39
   6   1   1   14.29    0.39
  -7  -1  -1   13.02    0.39
   7  -1   1   13.84    0.41
  -7  -1  -1   14.94    0.43
  -7   1  -1   14.58    0.42
  -7   1  -1   13.94    0.39
  -7   1  -1   13.60    0.40
  -8  -1  -1    2.04    0.20
  -8  -1  -1    2.00    0.18
  -8   1  -1    2.07    0.19
  -8   1  -1    2.27    0.19
  -9  -1  -1    0.25    0.12
  -9  -1  -1    0.27    0.11
  -9   1  -1    0.26    0.10
  -9   1  -1    0.13    0.11
 -10  -1  -1    0.24    0.11
 -10  -1  -1    0.20    0.13
 -10   1  -1    0.31    0.13
 -10   1  -1    0.08    0.12
 -11  -1  -1    1.32    0.19
 -11  -1  -1    1.59    0.22
 -11   1  -1    1.53    0.21
 -11   1  -1    1.62    0.22
 -12  -1  -1    0.02    0.15
 -12  -1  -1   -0.01    0.11
 -12   1  -1   -0.14    0.12
 -12   1  -1   -0.20    0.11
 -13  -1  -1   -0.19    0.14
 -13  -1  -1    0.09    0.14
 -13   1  -1   -0.17    0.13
 -13   1  -1    0.00    0.14
 -14  -1  -1    0.09    0.16
 -14  -1  -1    0.36    0.18
 -14   1  -1    0.23    0.16
 -14   1  -1    0.49    0.19
 -15  -1  -1    0.14    0.19
 -15  -1  -1    0.06    0.17
 -15   1  -1    0.10    0.18
 -15   1  -1    0.24    0.18
 -16  -1  -1    0.69    0.21
 -16  -1  -1    0.56    0.22
 -16   1  -1    0.33    0.22
 -16   1  -1    0.85    0.22
 -17  -1  -1    0.58    0.27
 -17  -1  -1    0.19    0.21
 -17   1  -1    0.08    0.21
 -17  -2   1    1.13    0.26
 -17   2   1    1.21    0.27
 -16  -2   1   -0.18    0.18
 -16  -2   1    0.06    0.19
 -16   2   1    0.69    0.22
 -16   2   1    0.29    0.20
 -15  -2   1   -0.06    0.15
 -15  -2   1    0.33    0.20
 -15   2   1    0.28    0.19
 -15   2   1   -0.15    0.15
 -14  -2   1    0.39    0.18
 -14  -2   1    0.48    0.19
 -14   2   1    0.49    0.19
 -14   2   1    0.48    0.18
 -13  -2   1    2.84    0.28
 -13  -2   1    2.54    0.30
 -13   2   1    3.17    0.31
 -13   2   1    3.00    0.29
 -12  -2   1    3.14    0.30
 -12  -2   1    2.26    0.25
 -12   2   1    2.68    0.27
 -12   2   1    3.90    0.32
 -11  -2   1    1.98    0.25
 -11  -2   1    1.69    0.22
  11  -2  -1    1.70    0.22
 -11   2   1    2.17    0.23
 -11   2   1    1.80    0.21
 -10  -2   1    1.05    0.18
  10  -2  -1    1.02    0.16
 -10  -2   1    1.00    0.17
 -10   2   1    0.91    0.17
 -10   2   1    0.53    0.14
   9  -2  -1    8.88    0.34
  -9  -2   1    8.61    0.37
  -9  -2   1    9.68    0.36
  -9   2   1    9.07    0.35
  -9   2   1    9.10    0.37
  -8  -2   1   12.00    0.38
  -8  -2   1   11.64    0.40
   8  -2  -1   11.14    0.37
  -8   2   1   11.63    0.39
  -8   2   1   12.10    0.38
  -7  -2   1    1.85    0.16
   7  -2  -1    2.09    0.16
  -7  -2   1    1.95    0.18
   7  -2  -1    2.53    0.16
   7   2  -1    1.95    0.15
  -7   2   1    1.97    0.16
  -7   2   1    2.16    0.16
  -7   2   1    2.05    0.17
  -6  -2   1   -0.02    0.07
  -6  -2   1    0.03    0.08
   6  -2  -1    0.13    0.06
   6  -2  -1    0.11    0.07
  -6   2   1    0.29    0.08
   6   2  -1    0.01    0.07
  -6   2   1    0.12    0.07
  -6   2   1    0.03    0.06
   5  -2  -1   12.39    0.32
   5  -2  -1   12.12    0.32
  -5  -2   1   12.81    0.32
  -5  -2   1   12.15    0.32
  -5  -2   1   12.11    0.34
   5  -2  -1   12.17    0.34
  -5   2   1   12.25    0.32
  -5   2   1   12.46    0.33
   5   2  -1   11.90    0.33
  -5   2   1   12.49    0.32
  -5   2   1   12.64    0.34
   5   2  -1   11.98    0.32
   4  -2  -1   13.22    0.32
  -4  -2   1   13.25    0.32
  -4  -2   1   12.87    0.33
   4  -2  -1   13.47    0.34
   4  -2  -1   13.22    0.32
  -4  -2   1   13.45    0.32
  -4   2   1   13.20    0.32
  -4   2   1   13.12    0.32
  -4   2   1   13.11    0.34
  -4   2   1   13.49    0.33
   4   2  -1   13.53    0.32
   4   2  -1   13.45    0.33
   3  -2  -1   75.66    1.35
  -3  -2   1   75.49    1.29
  -3  -2   1   76.17    1.34
   3  -2  -1   73.05    1.34
  -3  -2   1   76.05    1.29
   3  -2  -1   78.21    1.30
   3  -2  -1   75.60    1.30
   3   2  -1   74.73    1.29
  -3   2   1   73.77    1.30
  -3   2   1   74.92    1.30
  -3   2   1   74.62    1.34
  -3   2   1   75.04    1.33
   3   2  -1   75.66    1.33
   2  -2  -1  310.60    5.16
   2  -2  -1  312.23    5.39
   2  -2  -1  305.80    5.21
  -2  -2   1  314.61    5.22
   2  -2  -1  312.68    5.38
  -2  -2   1  319.86    5.44
   2   2  -1  313.14    5.22
   2   2  -1  310.21    5.36
  -2   2   1  306.87    5.32
  -2   2   1  313.20    5.24
  -2   2   1  302.78    5.28
  -2   2   1  306.54    5.11
  -1  -2   1   33.76    0.64
   1  -2  -1   36.80    0.67
   1  -2  -1   36.99    0.65
  -1  -2   1   37.03    0.63
   1  -2  -1   36.80    0.67
   1  -2  -1   38.02    0.65
  -1   2   1   37.41    0.65
  -1   2   1   36.30    0.67
  -1   2   1   36.84    0.66
   1   2  -1   38.19    0.64
  -1   2   1   37.20    0.65
   0  -2  -1    4.53    0.12
   0  -2  -1    4.96    0.13
   0  -2   1    4.70    0.10
   0  -2   1    4.74    0.10
   0   2   1    4.54    0.13
   0   2  -1    4.78    0.10
   0   2   1    4.85    0.13
   0   2  -1    4.56    0.10
   0   2   1    4.94    0.13
   0   2  -1    4.63    0.10
   1  -2   1   42.05    0.72
  -1  -2  -1   41.47    0.75
   1  -2   1   41.98    0.70
  -1  -2  -1   40.65    0.73
   1  -2   1   39.33    0.72
   1  -2   1   42.52    0.70
   1   2   1   42.05    0.75
  -1   2  -1   41.64    0.70
  -1   2  -1   41.89    0.72
   1   2   1   42.03    0.73
   2  -2   1   20.92    0.40
  -2  -2  -1   20.77    0.42
  -2  -2  -1   21.86    0.44
   2  -2   1   21.31    0.42
   2  -2   1   21.74    0.40
  -2   2  -1   21.31    0.41
  -2   2  -1   21.14    0.40
   2   2   1   21.15    0.42
  -2   2  -1   20.99    0.41
  -2   2  -1   20.87    0.40
   2   2   1   21.31    0.44
  -3  -2  -1  215.80    3.63
  -3  -2  -1  214.95    3.53
   3  -2   1  214.48    3.61
   3  -2   1  213.47    3.51
   3  -2   1  216.46    3.51
   3   2   1  217.65    3.53
  -3   2  -1  211.67    3.50
   3   2   1  212.08    3.63
  -3   2  -1  213.09    3.61
  -3   2  -1  211.11    3.60
  -3   2  -1  214.08    3.51
   4  -2   1    3.34    0.14
  -4  -2  -1    3.29    0.16
   4  -2   1    3.22    0.15
   4  -2   1    3.06    0.13
  -4  -2  -1    3.06    0.15
   4   2   1    3.32    0.15
  -4   2  -1    2.95    0.13
  -4   2  -1    3.29    0.15
  -4   2  -1    3.17    0.14
   4   2   1    2.95    0.15
  -4   2  -1    3.28    0.14
  -5  -2  -1    2.63    0.15
   5  -2   1    2.46    0.14
  -5  -2  -1    2.52    0.16
   5  -2   1    2.56    0.14
   5  -2   1    2.68    0.15
  -5   2  -1    2.61    0.14
   5   2   1    2.51    0.14
   5   2   1    2.53    0.15
  -5   2  -1    2.94    0.14
  -5   2  -1    2.84    0.15
  -6  -2  -1   36.55    0.76
   6  -2   1   35.97    0.74
   6  -2   1   37.69    0.78
  -6  -2  -1   36.84    0.80
   6   2   1   36.72    0.76
  -6   2  -1   36.01    0.75
  -6   2  -1   36.39    0.78
  -6   2  -1   36.58    0.74
  -7  -2  -1   43.04    0.92
   7  -2   1   43.04    0.90
   7  -2   1   41.93    0.86
  -7  -2  -1   41.35    0.87
  -7   2  -1   43.16    0.90
  -7   2  -1   40.51    0.85
  -7   2  -1   41.35    0.87
  -8  -2  -1   10.01    0.37
  -8  -2  -1    9.03    0.34
  -8   2  -1    9.94    0.36
  -8   2  -1    9.65    0.34
  -9  -2  -1   10.71    0.41
  -9  -2  -1   10.82    0.39
  -9   2  -1   10.54    0.38
  -9   2  -1   10.83    0.40
 -10  -2  -1    6.42    0.35
 -10  -2  -1    6.58    0.32
 -10   2  -1    5.75    0.31
 -10   2  -1    6.61    0.33
 -11  -2  -1    0.43    0.16
 -11  -2  -1    0.20    0.14
 -11   2  -1    0.22    0.14
 -11   2  -1    0.19    0.14
 -12  -2  -1    0.17    0.14
 -12  -2  -1   -0.22    0.13
 -12   2  -1   -0.06    0.13
 -12   2  -1    0.09    0.14
 -13  -2  -1    0.15    0.16
 -13  -2  -1    0.08    0.14
 -13   2  -1   -0.11    0.14
 -13   2  -1   -0.01    0.14
 -14  -2  -1    0.26    0.18
 -14  -2  -1    0.30    0.17
 -14   2  -1    0.16    0.16
 -14   2  -1    0.16    0.17
 -15  -2  -1    0.00    0.17
 -15  -2  -1    0.04    0.16
 -15   2  -1   -0.04    0.16
 -15   2  -1    0.10    0.17
 -16  -2  -1   -0.12    0.17
 -16  -2  -1    0.07    0.21
 -16   2  -1    0.05    0.18
 -16   2  -1   -0.03    0.17
 -17  -2  -1   -0.37    0.17
 -17  -3   1    1.07    0.26
 -16  -3   1    0.32    0.19
 -16  -3   1    0.31    0.22
 -16   3   1    0.45    0.23
 -15  -3   1    0.28    0.20
 -15  -3   1    0.35    0.19
 -15   3   1   -0.02    0.16
 -15   3   1    0.22    0.18
 -14  -3   1    0.00    0.17
 -14  -3   1    0.24    0.17
 -14   3   1    0.37    0.18
 -14   3   1    0.23    0.17
 -13  -3   1    2.66    0.27
 -13  -3   1    2.52    0.29
 -13   3   1    2.21    0.27
 -13   3   1    2.64    0.28
 -12  -3   1    4.40    0.31
 -12  -3   1    4.26    0.33
 -12   3   1    4.81    0.34
 -12   3   1    4.62    0.32
 -11  -3   1    1.37    0.19
 -11  -3   1    0.93    0.19
  11  -3  -1    0.90    0.18
 -11   3   1    0.85    0.18
 -11   3   1    1.33    0.19
 -10  -3   1   14.86    0.52
  10  -3  -1   13.72    0.47
 -10  -3   1   15.09    0.49
 -10   3   1   15.30    0.52
 -10   3   1   14.67    0.49
  -9  -3   1   16.87    0.53
   9  -3  -1   16.86    0.50
  -9  -3   1   16.47    0.50
  -9   3   1   16.69    0.52
  -9   3   1   17.59    0.51
  -8  -3   1   11.06    0.39
  -8  -3   1   11.69    0.38
   8  -3  -1   11.28    0.37
  -8   3   1   11.86    0.39
  -8   3   1   10.66    0.37
  -7  -3   1    5.21    0.23
   7  -3  -1    5.14    0.25
   7  -3  -1    5.25    0.23
  -7  -3   1    5.36    0.26
  -7   3   1    5.26    0.25
  -7   3   1    4.87    0.23
   7   3  -1    5.18    0.23
  -7   3   1    5.36    0.23
  -6  -3   1    0.36    0.09
   6  -3  -1    0.38    0.09
   6  -3  -1    0.45    0.10
  -6  -3   1    0.42    0.10
  -6   3   1    0.45    0.10
  -6   3   1    0.47    0.09
  -6   3   1    0.33    0.09
   6   3  -1    0.65    0.10
  -5  -3   1    5.96    0.23
   5  -3  -1    5.76    0.23
   5  -3  -1    5.97    0.23
  -5  -3   1    5.76    0.21
  -5   3   1    5.68    0.22
  -5   3   1    5.99    0.23
  -5   3   1    5.78    0.23
   5   3  -1    5.73    0.21
   4  -3  -1   30.13    0.64
   4  -3  -1   31.46    0.65
  -4  -3   1   31.63    0.61
   4  -3  -1   30.16    0.61
  -4  -3   1   31.43    0.64
  -4  -3   1   32.63    0.62
   4  -3  -1   30.39    0.62
  -4   3   1   30.30    0.61
  -4   3   1   29.87    0.62
   4   3  -1   31.11    0.61
   4   3  -1   30.69    0.63
  -4   3   1   30.60    0.62
  -4   3   1   30.72    0.64
   3  -3  -1  311.94    5.03
  -3  -3   1  309.44    5.14
   3  -3  -1  296.93    5.17
  -3  -3   1  307.54    5.25
   3  -3  -1  309.15    5.18
   3  -3  -1  306.10    5.03
  -3   3   1  316.60    5.17
   3   3  -1  310.51    5.16
   3   3  -1  306.09    5.02
  -3   3   1  303.31    5.12
  -3   3   1  310.67    5.03
  -3   3   1  309.69    5.18
   2  -3  -1    0.01    0.05
   2  -3  -1    0.07    0.05
   2  -3  -1   -0.05    0.04
  -2  -3   1    0.08    0.04
  -2  -3   1    0.04    0.04
   2  -3  -1    0.12    0.05
  -2   3   1    0.02    0.05
   2   3  -1    0.11    0.04
  -2   3   1    0.04    0.05
  -2   3   1    0.05    0.05
  -2   3   1   -0.01    0.04
   1  -3  -1   11.57    0.26
   1  -3  -1   11.73    0.26
   1  -3  -1   11.25    0.26
  -1  -3   1   11.61    0.25
   1  -3  -1   11.18    0.27
  -1  -3   1   11.58    0.23
  -1   3   1   12.01    0.26
  -1   3   1   11.46    0.27
  -1   3   1   11.13    0.26
   1   3  -1   11.49    0.24
  -1   3   1   11.18    0.26
   0  -3  -1   23.20    0.47
   0  -3   1   24.46    0.43
   0  -3   1   23.86    0.44
   0  -3  -1   24.28    0.46
   0   3  -1   23.45    0.43
   0   3  -1   24.74    0.43
   0   3  -1   23.77    0.43
   0   3   1   24.02    0.46
   0   3   1   24.07    0.46
   0   3   1   23.99    0.47
   0   3   1   23.80    0.47
  -1  -3  -1   44.43    0.79
   1  -3   1   45.64    0.76
   1  -3   1   43.84    0.78
  -1  -3  -1   44.27    0.81
   1  -3   1   43.44    0.75
   1  -3   1   43.55    0.78
  -1   3  -1   43.94    0.76
   1   3   1   44.38    0.81
   1   3   1   43.97    0.79
  -1   3  -1   43.71    0.77
   2  -3   1    4.63    0.14
   2  -3   1    4.85    0.15
   2  -3   1    4.79    0.14
   2  -3   1    4.79    0.14
  -2  -3  -1    4.68    0.17
  -2  -3  -1    4.74    0.16
  -2   3  -1    4.77    0.14
   2   3   1    4.71    0.16
  -2   3  -1    4.71    0.13
  -2   3  -1    4.59    0.14
   2   3   1    4.78    0.16
  -3  -3  -1   11.50    0.31
   3  -3   1   11.37    0.26
  -3  -3  -1   11.27    0.29
   3  -3   1   11.44    0.28
   3  -3   1   11.28    0.27
   3   3   1   11.48    0.30
   3   3   1   10.96    0.28
  -3   3  -1   11.26    0.27
  -3   3  -1   11.26    0.26
  -3   3  -1   11.41    0.27
  -3   3  -1   11.56    0.27
  -4  -3  -1   45.65    0.90
   4  -3   1   45.63    0.87
   4  -3   1   45.00    0.84
   4  -3   1   46.41    0.84
  -4  -3  -1   45.55    0.86
  -4   3  -1   44.53    0.87
  -4   3  -1   45.91    0.84
  -4   3  -1   45.11    0.86
  -4   3  -1   43.76    0.84
   4   3   1   45.37    0.86
   4   3   1   46.07    0.89
   5  -3   1   64.85    1.22
   5  -3   1   64.28    1.17
  -5  -3  -1   63.91    1.19
  -5  -3  -1   63.90    1.24
   5   3   1   64.16    1.19
  -5   3  -1   64.38    1.18
  -5   3  -1   63.80    1.17
  -5   3  -1   64.32    1.21
   6  -3   1    0.08    0.07
  -6  -3  -1    0.01    0.08
  -6  -3  -1   -0.09    0.07
   6  -3   1   -0.02    0.07
   6   3   1    0.17    0.08
  -6   3  -1   -0.06    0.07
  -6   3  -1    0.04    0.07
  -6   3  -1   -0.01    0.06
   7  -3   1    8.14    0.30
  -7  -3  -1    7.34    0.31
   7  -3   1    7.88    0.29
  -7  -3  -1    8.03    0.30
  -7   3  -1    7.75    0.28
   7   3   1    8.13    0.30
  -7   3  -1    7.96    0.29
  -7   3  -1    7.71    0.29
  -8  -3  -1    1.40    0.17
  -8  -3  -1    1.53    0.17
   8  -3   1    1.44    0.16
   8  -3   1    1.67    0.19
  -8   3  -1    1.63    0.17
  -8   3  -1    1.67    0.17
  -8   3  -1    1.69    0.16
  -9  -3  -1    1.06    0.17
  -9  -3  -1    1.47    0.18
  -9   3  -1    1.41    0.17
  -9   3  -1    1.58    0.18
 -10  -3  -1    1.73    0.22
 -10  -3  -1    1.42    0.19
 -10   3  -1    1.29    0.18
 -10   3  -1    1.42    0.19
 -11  -3  -1    0.65    0.17
 -11  -3  -1    0.81    0.19
 -11   3  -1    0.90    0.17
 -11   3  -1    0.90    0.18
 -12  -3  -1    2.02    0.24
 -12  -3  -1    2.06    0.27
 -12   3  -1    2.23    0.25
 -12   3  -1    2.06    0.25
 -13  -3  -1    1.14    0.23
 -13  -3  -1    1.26    0.22
 -13   3  -1    0.69    0.19
 -13   3  -1    0.94    0.20
 -14  -3  -1    3.27    0.34
 -14  -3  -1    2.59    0.29
 -14   3  -1    2.45    0.29
 -14   3  -1    2.97    0.31
 -15  -3  -1    0.10    0.16
 -15  -3  -1    0.21    0.19
 -15   3  -1    0.17    0.17
 -15   3  -1    0.11    0.17
 -16  -3  -1    0.38    0.19
 -16  -3  -1   -0.10    0.19
 -15  -4   1    0.12    0.19
 -15  -4   1    0.01    0.16
 -15   4   1    0.47    0.19
 -14  -4   1    0.30    0.17
 -14  -4   1    0.15    0.17
 -14   4   1    0.06    0.17
 -14   4   1    0.08    0.15
 -13  -4   1    0.09    0.15
 -13  -4   1    0.38    0.17
 -13   4   1    0.18    0.15
 -13   4   1    0.13    0.16
 -12  -4   1    0.97    0.18
 -12  -4   1    0.50    0.17
  12  -4  -1    0.84    0.18
 -12   4   1    0.64    0.17
 -12   4   1    0.93    0.19
 -11  -4   1    2.29    0.26
  11  -4  -1    2.42    0.24
 -11  -4   1    2.27    0.24
 -11   4   1    3.07    0.28
 -11   4   1    2.07    0.23
 -10  -4   1    8.84    0.37
 -10  -4   1    9.27    0.41
  10  -4  -1    8.68    0.37
 -10   4   1    9.09    0.40
 -10   4   1    9.10    0.38
  -9  -4   1   13.48    0.48
  -9  -4   1   12.81    0.44
   9  -4  -1   13.93    0.46
  -9   4   1   13.54    0.46
  -9   4   1   14.37    0.46
  -8  -4   1   22.60    0.59
  -8  -4   1   22.96    0.62
   8  -4  -1   22.40    0.58
  -8   4   1   23.08    0.59
  -8   4   1   23.26    0.58
   8   4  -1   22.66    0.58
  -8   4   1   23.19    0.61
  -7  -4   1    4.06    0.22
   7  -4  -1    4.30    0.23
   7  -4  -1    4.31    0.22
  -7  -4   1    4.14    0.24
  -7   4   1    4.24    0.23
  -7   4   1    4.06    0.22
  -7   4   1    4.19    0.22
   7   4  -1    4.04    0.22
   6  -4  -1   54.53    1.11
  -6  -4   1   53.96    1.11
  -6  -4   1   54.88    1.06
   6  -4  -1   55.60    1.07
  -6   4   1   55.37    1.06
  -6   4   1   55.17    1.10
   6   4  -1   55.68    1.06
  -6   4   1   54.59    1.07
  -5  -4   1   14.31    0.40
   5  -4  -1   14.38    0.40
  -5  -4   1   14.68    0.37
   5  -4  -1   14.25    0.37
  -5   4   1   14.33    0.38
  -5   4   1   14.96    0.38
  -5   4   1   13.90    0.38
   5   4  -1   14.61    0.37
  -4  -4   1    0.24    0.08
   4  -4  -1    0.40    0.08
  -4  -4   1    0.29    0.07
   4  -4  -1    0.28    0.07
   4  -4  -1    0.24    0.08
  -4   4   1    0.22    0.07
   4   4  -1    0.29    0.07
  -4   4   1    0.23    0.07
  -4   4   1    0.32    0.08
   3  -4  -1   66.03    1.18
   3  -4  -1   65.03    1.23
   3  -4  -1   67.19    1.19
   3  -4  -1   68.14    1.23
  -3  -4   1   66.10    1.22
  -3  -4   1   65.42    1.17
   3   4  -1   66.38    1.17
  -3   4   1   67.72    1.21
  -3   4   1   66.13    1.19
  -3   4   1   66.01    1.22
   3   4  -1   67.58    1.21
  -3   4   1   68.52    1.19
  -2  -4   1    0.14    0.04
   2  -4  -1    0.09    0.05
  -2  -4   1    0.06    0.05
   2  -4  -1    0.10    0.05
   2  -4  -1    0.18    0.06
   2  -4  -1    0.22    0.06
   2   4  -1    0.21    0.05
  -2   4   1    0.11    0.05
  -2   4   1    0.16    0.06
   2   4  -1    0.18    0.05
  -2   4   1    0.17    0.06
  -2   4   1    0.10    0.05
   1  -4  -1    1.59    0.10
   1  -4  -1    1.41    0.09
  -1  -4   1    1.47    0.08
   1  -4  -1    1.47    0.09
  -1  -4   1    1.53    0.08
  -1   4   1    1.41    0.10
  -1   4   1    1.52    0.09
   1   4  -1    1.43    0.08
  -1   4   1    1.38    0.10
   1   4  -1    1.56    0.07
  -1   4   1    1.43    0.09
   0  -4   1    1.50    0.08
   0  -4  -1    1.26    0.09
   0  -4  -1    1.39    0.09
   0  -4   1    1.42    0.07
   0   4   1    1.49    0.09
   0   4  -1    1.38    0.07
   0   4  -1    1.50    0.08
   0   4   1    1.40    0.09
   0   4   1    1.29    0.09
   0   4   1    1.33    0.09
   0   4  -1    1.50    0.07
  -1  -4  -1    4.47    0.16
   1  -4   1    4.44    0.13
  -1  -4  -1    4.23    0.15
   1  -4   1    4.45    0.13
   1  -4   1    4.46    0.14
   1  -4   1    4.37    0.14
   1   4   1    4.48    0.15
   1   4   1    4.27    0.16
  -1   4  -1    4.34    0.12
  -1   4  -1    4.58    0.13
  -1   4  -1    4.29    0.12
   1   4   1    4.53    0.15
   2  -4   1   29.64    0.57
  -2  -4  -1   28.43    0.60
  -2  -4  -1   29.51    0.58
   2  -4   1   29.28    0.54
   2  -4   1   29.26    0.57
   2  -4   1   29.37    0.54
  -2   4  -1   29.93    0.55
   2   4   1   29.31    0.59
  -2   4  -1   29.77    0.55
   2   4   1   29.15    0.58
  -2   4  -1   26.57    0.54
   3  -4   1   19.93    0.43
  -3  -4  -1   19.70    0.44
   3  -4   1   19.61    0.41
   3  -4   1   19.25    0.43
   3  -4   1   19.91    0.41
  -3  -4  -1   19.55    0.46
   3   4   1   21.05    0.49
  -3   4  -1   19.07    0.41
  -3   4  -1   19.99    0.41
   3   4   1   20.20    0.44
  -3   4  -1   19.15    0.42
  -3   4  -1   20.07    0.41
  -4  -4  -1   11.51    0.33
   4  -4   1   11.27    0.29
   4  -4   1   11.08    0.31
  -4  -4  -1   11.02    0.31
  -4   4  -1   11.19    0.29
  -4   4  -1   10.98    0.29
   4   4   1   11.31    0.31
  -4   4  -1   10.80    0.29
  -5  -4  -1    2.55    0.17
  -5  -4  -1    2.39    0.16
   5  -4   1    2.73    0.16
   5  -4   1    2.45    0.14
  -5   4  -1    2.65    0.15
  -5   4  -1    2.44    0.15
  -5   4  -1    2.73    0.15
   5   4   1    2.53    0.16
   6  -4   1    3.12    0.19
  -6  -4  -1    2.71    0.20
  -6  -4  -1    2.84    0.19
   6  -4   1    2.85    0.17
  -6   4  -1    3.51    0.19
   6   4   1    2.80    0.18
  -6   4  -1    3.15    0.18
  -6   4  -1    3.15    0.19
   7  -4   1   -0.06    0.08
  -7  -4  -1   -0.05    0.09
   7  -4   1    0.08    0.09
  -7  -4  -1    0.14    0.10
   7   4   1    0.15    0.09
  -7   4  -1    0.07    0.08
  -7   4  -1    0.13    0.09
  -7   4  -1    0.17    0.09
   8  -4   1    0.27    0.12
  -8  -4  -1    0.57    0.13
  -8  -4  -1    0.37    0.13
   8  -4   1    0.35    0.12
  -8   4  -1    0.29    0.12
  -8   4  -1    0.32    0.11
  -8   4  -1    0.38    0.11
  -9  -4  -1    1.40    0.18
  -9  -4  -1    1.33    0.19
   9  -4   1    0.93    0.16
  -9   4  -1    1.28    0.17
  -9   4  -1    1.24    0.17
 -10  -4  -1    0.22    0.14
 -10  -4  -1    0.07    0.11
 -10   4  -1    0.30    0.13
 -10   4  -1    0.33    0.14
 -11  -4  -1    0.11    0.14
 -11  -4  -1    0.17    0.15
 -11   4  -1    0.29    0.14
 -11   4  -1    0.06    0.12
 -12  -4  -1    0.26    0.16
 -12  -4  -1    0.44    0.19
 -12   4  -1    0.40    0.15
 -12   4  -1    0.35    0.15
 -13  -4  -1    0.09    0.16
 -13  -4  -1    0.46    0.19
 -13   4  -1    0.23    0.16
 -13   4  -1    0.50    0.16
 -14  -4  -1    0.64    0.20
 -14  -4  -1    0.49    0.21
 -14   4  -1    0.25    0.17
 -15  -4  -1    0.38    0.23
 -15  -4  -1    0.40    0.19
 -15   4  -1    0.32    0.19
 -14  -5   1    0.31    0.19
 -14   5   1    0.39    0.18
 -13  -5   1    0.06    0.16
 -13   5   1   -0.12    0.14
 -12  -5   1    1.49    0.24
 -12  -5   1    1.27    0.21
 -12   5   1    1.50    0.22
 -11  -5   1    1.54    0.22
 -11  -5   1    1.90    0.25
  11  -5  -1    1.81    0.21
 -11   5   1    1.86    0.22
 -11   5   1    2.27    0.25
  10  -5  -1    0.04    0.11
 -10  -5   1    0.03    0.14
 -10  -5   1    0.13    0.12
 -10   5   1    0.10    0.12
 -10   5   1    0.10    0.12
  -9  -5   1    0.41    0.12
   9  -5  -1    0.09    0.11
  -9  -5   1    0.06    0.12
  -9   5   1    0.02    0.10
  -9   5   1    0.08    0.11
   8  -5  -1   33.91    0.78
  -8  -5   1   34.62    0.79
  -8  -5   1   33.99    0.83
  -8   5   1   33.77    0.78
  -8   5   1   34.98    0.80
   8   5  -1   34.98    0.79
  -8   5   1   35.08    0.82
  -7  -5   1   24.84    0.65
   7  -5  -1   25.75    0.65
   7  -5  -1   24.66    0.60
  -7  -5   1   25.54    0.61
  -7   5   1   25.85    0.62
  -7   5   1   24.84    0.60
  -7   5   1   24.95    0.63
   7   5  -1   25.54    0.61
   6  -5  -1   17.58    0.46
  -6  -5   1   17.42    0.45
  -6  -5   1   16.90    0.49
   6  -5  -1   17.49    0.48
   6   5  -1   17.38    0.45
  -6   5   1   17.78    0.48
  -6   5   1   18.30    0.48
  -6   5   1   17.24    0.46
  -5  -5   1    0.80    0.12
  -5  -5   1    0.76    0.11
   5  -5  -1    0.71    0.11
   5  -5  -1    0.74    0.12
   5  -5  -1    0.68    0.12
  -5   5   1    0.87    0.11
  -5   5   1    0.57    0.11
  -5   5   1    0.62    0.10
   5   5  -1    0.74    0.10
  -4  -5   1    9.35    0.29
  -4  -5   1    9.69    0.28
   4  -5  -1    9.55    0.28
   4  -5  -1    9.61    0.30
   4  -5  -1    9.65    0.30
   4   5  -1    9.54    0.28
  -4   5   1    9.54    0.29
  -4   5   1    9.69    0.29
  -4   5   1    9.97    0.29
  -3  -5   1    5.98    0.21
   3  -5  -1    6.03    0.21
  -3  -5   1    5.79    0.19
   3  -5  -1    5.82    0.22
   3  -5  -1    6.28    0.22
  -3   5   1    6.23    0.21
   3   5  -1    5.96    0.20
  -3   5   1    5.95    0.21
  -3   5   1    5.74    0.21
   2  -5  -1    2.56    0.13
   2  -5  -1    2.51    0.14
  -2  -5   1    2.42    0.12
  -2  -5   1    2.42    0.13
   2   5  -1    2.64    0.12
  -2   5   1    2.39    0.13
   2   5  -1    2.45    0.12
   2   5  -1    2.54    0.12
  -2   5   1    2.53    0.13
  -2   5   1    2.55    0.14
   1  -5  -1    0.05    0.06
  -1  -5   1    0.04    0.04
   1  -5  -1    0.04    0.05
  -1  -5   1    0.07    0.04
   1   5  -1    0.07    0.04
  -1   5   1    0.09    0.05
  -1   5   1    0.03    0.05
   1   5  -1    0.07    0.05
  -1   5   1    0.02    0.05
   1   5  -1    0.03    0.02
   1   5  -1    0.19    0.04
  -1   5   1    0.09    0.05
   0  -5  -1    9.48    0.27
   0  -5   1    9.68    0.22
   0  -5   1    9.40    0.24
   0  -5  -1    9.75    0.25
   0   5   1    9.46    0.26
   0   5  -1    9.76    0.23
   0   5   1    9.52    0.26
   0   5  -1    9.74    0.22
   0   5  -1    9.76    0.22
   0   5   1    9.44    0.25
   0   5   1    9.69    0.25
   1  -5   1    4.53    0.14
  -1  -5  -1    4.53    0.18
  -1  -5  -1    4.75    0.17
   1  -5   1    4.56    0.15
  -1   5  -1    4.69    0.15
   1   5   1    4.54    0.17
   1   5   1    4.51    0.17
  -1   5  -1    4.83    0.14
   1   5   1    5.12    0.20
  -1   5  -1    4.72    0.13
   1   5   1    4.55    0.18
  -2  -5  -1    0.05    0.06
  -2  -5  -1    0.03    0.06
   2  -5   1    0.08    0.05
   2  -5   1    0.03    0.05
   2  -5   1    0.11    0.05
   2  -5   1    0.11    0.04
   2   5   1    0.11    0.06
  -2   5  -1    0.05    0.04
  -2   5  -1    0.04    0.04
  -2   5  -1    0.02    0.04
   2   5   1    0.06    0.06
  -2   5  -1    0.10    0.05
   3  -5   1    0.41    0.07
   3  -5   1    0.42    0.06
   3  -5   1    0.45    0.07
  -3  -5  -1    0.38    0.09
  -3  -5  -1    0.42    0.08
  -3   5  -1    0.34    0.07
  -3   5  -1    0.41    0.06
   3   5   1    0.44    0.08
  -3   5  -1    0.35    0.07
  -4  -5  -1    5.45    0.22
   4  -5   1    5.76    0.20
  -4  -5  -1    5.73    0.24
   4  -5   1    5.80    0.21
  -4   5  -1    5.79    0.20
  -4   5  -1    5.64    0.20
   4   5   1    5.82    0.23
  -4   5  -1    5.57    0.20
  -5  -5  -1    1.25    0.14
   5  -5   1    1.51    0.14
  -5  -5  -1    1.31    0.14
   5  -5   1    1.11    0.12
  -5   5  -1    1.25    0.12
   5   5   1    1.34    0.14
  -5   5  -1    1.39    0.13
  -5   5  -1    1.38    0.12
   6  -5   1   19.78    0.51
   6  -5   1   18.80    0.48
  -6  -5  -1   19.98    0.54
  -6  -5  -1   19.86    0.51
   6   5   1   20.39    0.51
  -6   5  -1   19.33    0.48
  -6   5  -1   19.99    0.49
  -6   5  -1   19.39    0.49
   7  -5   1    0.65    0.12
  -7  -5  -1    0.47    0.12
   7  -5   1    0.56    0.13
  -7  -5  -1    0.58    0.14
  -7   5  -1    0.64    0.12
  -7   5  -1    0.87    0.12
   7   5   1    0.63    0.13
  -7   5  -1    0.64    0.12
  -8  -5  -1    7.92    0.34
  -8  -5  -1    7.96    0.36
   8  -5   1    8.09    0.31
  -8   5  -1    9.15    0.35
  -8   5  -1    8.29    0.32
  -8   5  -1    8.11    0.33
  -9  -5  -1   -0.05    0.11
   9  -5   1   -0.16    0.10
  -9  -5  -1    0.01    0.11
  -9   5  -1   -0.05    0.10
  -9   5  -1   -0.05    0.11
 -10  -5  -1    6.77    0.34
 -10  -5  -1    6.47    0.37
 -10   5  -1    7.29    0.35
 -10   5  -1    6.72    0.33
 -11  -5  -1    0.12    0.16
 -11  -5  -1   -0.19    0.12
 -11   5  -1    0.03    0.12
 -12  -5  -1    0.42    0.15
 -12  -5  -1    0.23    0.17
 -12   5  -1    0.27    0.16
 -13  -5  -1    0.28    0.17
 -13  -5  -1    0.15    0.15
 -13   5  -1    0.07    0.15
 -14  -5  -1    2.23    0.31
 -14   5  -1    2.46    0.29
 -14   6   1   -0.01    0.18
 -13  -6   1    0.18    0.18
 -13   6   1    0.07    0.15
 -12  -6   1    0.07    0.15
 -12   6   1    0.24    0.15
 -11  -6   1    3.65    0.31
 -11   6   1    3.46    0.28
 -10  -6   1    0.40    0.16
 -10   6   1    0.65    0.16
  -9  -6   1    5.39    0.30
  -9  -6   1    5.71    0.33
  -9   6   1    5.52    0.30
  -8  -6   1    5.66    0.28
   8  -6  -1    5.11    0.27
  -8  -6   1    5.63    0.30
  -8   6   1    5.31    0.29
  -8   6   1    5.93    0.30
   7  -6  -1    1.14    0.15
  -7  -6   1    1.21    0.15
  -7  -6   1    1.19    0.17
  -7   6   1    1.03    0.15
  -7   6   1    1.03    0.15
  -6  -6   1    1.98    0.17
   6  -6  -1    1.96    0.18
  -6  -6   1    2.01    0.19
   6  -6  -1    1.77    0.16
  -6   6   1    1.96    0.17
  -6   6   1    1.67    0.17
  -6   6   1    2.18    0.18
   6   6  -1    1.83    0.17
  -5  -6   1    0.44    0.10
   5  -6  -1    0.58    0.12
  -5  -6   1    0.58    0.11
   5  -6  -1    0.56    0.11
   5  -6  -1    0.58    0.11
   5   6  -1    0.54    0.10
  -5   6   1    0.37    0.11
  -5   6   1    0.58    0.11
  -5   6   1    0.55    0.10
   4  -6  -1    1.06    0.13
   4  -6  -1    0.80    0.11
  -4  -6   1    0.78    0.11
  -4  -6   1    0.87    0.10
   4  -6  -1    0.88    0.11
  -4   6   1    0.88    0.11
   4   6  -1    0.91    0.11
  -4   6   1    0.81    0.11
  -4   6   1    0.86    0.11
   3  -6  -1    0.34    0.09
   3  -6  -1    0.26    0.07
  -3  -6   1    0.33    0.07
   3  -6  -1    0.18    0.08
  -3  -6   1    0.17    0.07
  -3   6   1    0.37    0.08
  -3   6   1    0.37    0.08
   3   6  -1    0.28    0.07
  -3   6   1    0.31    0.09
  -2  -6   1    1.04    0.10
   2  -6  -1    1.20    0.11
  -2  -6   1    1.27    0.10
   2  -6  -1    1.11    0.11
  -2   6   1    1.09    0.10
   2   6  -1    1.14    0.10
  -2   6   1    0.99    0.10
  -2   6   1    1.15    0.11
   2   6  -1    1.37    0.09
   2   6  -1    0.99    0.09
   1  -6  -1    1.28    0.12
  -1  -6   1    1.44    0.11
  -1  -6   1    1.29    0.10
   1  -6  -1    1.42    0.12
  -1   6   1    1.36    0.11
   1   6  -1    1.26    0.08
  -1   6   1    1.52    0.12
   1   6  -1    1.55    0.11
  -1   6   1    1.47    0.12
   1   6  -1    1.50    0.08
   0  -6   1    0.15    0.06
   0  -6  -1    0.20    0.07
   0  -6  -1    0.18    0.07
   0  -6   1    0.10    0.05
   0   6  -1    0.11    0.04
   0   6   1    0.25    0.06
   0   6   1    0.09    0.06
   0   6  -1    0.14    0.06
   0   6   1    0.21    0.07
   0   6  -1    0.22    0.04
   1  -6   1    0.54    0.08
  -1  -6  -1    0.65    0.09
  -1  -6  -1    0.59    0.09
   1  -6   1    0.80    0.07
  -1   6  -1    0.69    0.08
   1   6   1    0.67    0.08
   1   6   1    0.63    0.09
  -1   6  -1    0.74    0.06
  -1   6  -1    0.66    0.06
   1   6   1    0.69    0.09
   2  -6   1    0.23    0.06
  -2  -6  -1    0.12    0.07
   2  -6   1    0.22    0.06
  -2  -6  -1    0.17    0.08
  -2   6  -1    0.23    0.05
   2   6   1    0.22    0.08
  -2   6  -1    0.06    0.03
   2   6   1    0.18    0.07
  -2   6  -1    0.21    0.06
  -2   6  -1    0.28    0.05
  -3  -6  -1    0.19    0.09
   3  -6   1    0.28    0.07
   3  -6   1    0.10    0.06
  -3  -6  -1    0.30    0.08
   3  -6   1    0.22    0.07
  -3   6  -1    0.19    0.06
  -3   6  -1    0.22    0.06
   3   6   1    0.17    0.08
   3   6   1    0.21    0.08
  -3   6  -1    0.22    0.07
  -4  -6  -1    0.95    0.12
   4  -6   1    1.15    0.11
  -4  -6  -1    1.11    0.14
   4  -6   1    1.30    0.12
  -4   6  -1    1.09    0.11
  -4   6  -1    1.02    0.11
   4   6   1    1.31    0.14
  -5  -6  -1    6.49    0.29
  -5  -6  -1    6.34    0.26
   5  -6   1    6.48    0.25
   5  -6   1    6.26    0.23
   5   6   1    6.44    0.26
  -5   6  -1    6.26    0.23
  -5   6  -1    6.58    0.25
  -5   6  -1    6.45    0.24
   6  -6   1    0.78    0.12
  -6  -6  -1    0.97    0.16
  -6  -6  -1    1.12    0.15
   6   6   1    1.02    0.14
  -6   6  -1    1.06    0.13
  -6   6  -1    0.90    0.13
  -6   6  -1    1.18    0.13
  -7  -6  -1    3.75    0.26
  -7  -6  -1    3.54    0.23
   7  -6   1    3.52    0.21
  -7   6  -1    3.69    0.21
  -7   6  -1    3.71    0.22
  -8  -6  -1    0.28    0.13
  -8  -6  -1    0.51    0.13
  -8   6  -1    0.59    0.12
  -9  -6  -1    0.17    0.13
  -9  -6  -1    0.25    0.15
  -9   6  -1    0.36    0.12
 -10  -6  -1    0.19    0.15
 -10  -6  -1    0.20    0.13
 -10   6  -1    0.46    0.14
 -11  -6  -1    0.51    0.18
 -11   6  -1    0.60    0.17
 -12  -6  -1    0.25    0.16
 -12   6  -1    0.32    0.15
 -13  -6  -1    0.21    0.18
 -13   6  -1    0.16    0.17
 -13   7   1    0.82    0.21
 -12  -7   1    1.34    0.25
 -12   7   1    1.57    0.23
 -11  -7   1    2.57    0.28
 -11   7   1    2.92    0.27
 -10  -7   1    0.31    0.15
 -10   7   1    0.06    0.12
  -9  -7   1    1.45    0.21
  -9   7   1    1.66    0.21
  -8  -7   1    1.09    0.17
  -8   7   1    1.10    0.17
  -7  -7   1    0.38    0.13
  -7   7   1    0.42    0.12
  -6  -7   1    0.04    0.11
  -6   7   1    0.15    0.10
  -5  -7   1    3.89    0.24
   5  -7  -1    4.30    0.24
  -5   7   1    3.71    0.22
  -4  -7   1    2.86    0.19
   4  -7  -1    2.82    0.18
   4  -7  -1    3.02    0.20
   4   7  -1    3.09    0.18
  -4   7   1    3.08    0.20
  -4   7   1    2.77    0.17
   3  -7  -1    1.44    0.13
  -3  -7   1    1.19    0.11
   3  -7  -1    1.49    0.15
  -3  -7   1    1.35    0.13
   3   7  -1    1.56    0.13
  -3   7   1    1.45    0.13
  -3   7   1    1.29    0.14
   3   7  -1    1.24    0.12
   3   7  -1    1.56    0.11
  -3   7   1    1.42    0.13
   2  -7  -1    0.02    0.07
  -2  -7   1    0.02    0.06
  -2  -7   1   -0.14    0.06
   2  -7  -1    0.17    0.08
  -2   7   1   -0.04    0.07
   2   7  -1   -0.04    0.04
   2   7  -1    0.02    0.04
   2   7  -1    0.08    0.07
  -2   7   1   -0.01    0.03
  -2   7   1   -0.04    0.06
   1  -7  -1    3.05    0.16
  -1  -7   1    2.88    0.15
   1  -7  -1    2.67    0.17
  -1  -7   1    2.91    0.13
   1   7  -1    2.72    0.11
  -1   7   1    2.67    0.16
  -1   7   1    2.74    0.17
   1   7  -1    2.93    0.14
   0  -7   1    2.20    0.14
   0  -7  -1    2.32    0.15
   0  -7   1    2.51    0.12
   0  -7  -1    2.47    0.16
   0   7  -1    2.34    0.09
   0   7   1    2.38    0.16
   0   7   1    2.37    0.15
   0   7  -1    2.38    0.13
  -1  -7  -1    1.17    0.12
   1  -7   1    1.10    0.11
  -1  -7  -1    0.93    0.11
   1  -7   1    1.07    0.09
   1   7   1    1.00    0.12
   1   7   1    0.59    0.08
  -1   7  -1    1.15    0.10
  -1   7  -1    0.92    0.07
   1   7   1    1.22    0.12
  -2  -7  -1    4.29    0.22
   2  -7   1    4.40    0.19
  -2  -7  -1    4.24    0.19
   2  -7   1    4.41    0.16
   2   7   1    4.09    0.21
   2   7   1    4.28    0.19
  -2   7  -1    3.94    0.14
  -2   7  -1    4.31    0.18
   2   7   1    4.12    0.19
  -3  -7  -1   16.30    0.41
   3  -7   1   15.05    0.40
  -3  -7  -1   15.24    0.44
  -3   7  -1   15.89    0.38
   3   7   1   15.31    0.42
   3   7   1   15.80    0.42
  -3   7  -1   15.86    0.36
  -4  -7  -1    0.11    0.10
  -4  -7  -1    0.03    0.09
   4   7   1    0.01    0.09
  -4   7  -1    0.06    0.08
  -5  -7  -1    6.93    0.30
  -5  -7  -1    6.55    0.28
  -5   7  -1    7.22    0.26
  -6  -7  -1    1.13    0.17
  -6   7  -1    1.21    0.14
  -7  -7  -1    0.40    0.13
  -7   7  -1    0.21    0.10
  -8  -7  -1    0.06    0.14
  -8   7  -1    0.07    0.11
  -9  -7  -1    1.29    0.21
  -9   7  -1    1.33    0.18
 -10  -7  -1    0.17    0.15
 -10   7  -1    0.31    0.14
 -11  -7  -1    5.38    0.38
 -11   7  -1    5.52    0.32
 -12  -7  -1    3.09    0.34
 -12   7  -1    4.01    0.32
 -13   7  -1    0.20    0.16
 -12   8   1    1.63    0.23
 -11  -8   1    0.09    0.17
 -11   8   1    0.30    0.16
 -10  -8   1    2.71    0.28
 -10   8   1    2.79    0.26
  -9  -8   1    0.16    0.14
  -9   8   1    0.11    0.13
  -8  -8   1    1.65    0.21
  -8   8   1    1.62    0.19
  -7  -8   1    0.30    0.14
  -7   8   1    0.20    0.11
  -6  -8   1    2.08    0.20
  -6   8   1    2.09    0.19
  -5  -8   1   -0.24    0.09
   5  -8  -1   -0.12    0.10
  -5   8   1    0.11    0.10
   5   8  -1   -0.05    0.09
   4  -8  -1   10.16    0.37
  -4  -8   1   11.11    0.36
   4   8  -1   10.85    0.33
  -4   8   1   11.24    0.36
   3  -8  -1    0.43    0.11
  -3  -8   1    0.38    0.10
  -3   8   1    0.43    0.11
   3   8  -1    0.43    0.10
  -2  -8   1   10.95    0.33
   2  -8  -1   11.37    0.36
  -2   8   1   10.95    0.34
   2   8  -1   11.02    0.31
  -1  -8   1    0.68    0.10
   1  -8  -1    0.67    0.12
   1   8  -1    0.66    0.09
  -1   8   1    0.57    0.11
   0  -8  -1    0.73    0.12
   0  -8   1    0.71    0.10
   0   8   1    0.87    0.12
   0   8  -1    0.80    0.09
  -1  -8  -1    0.07    0.09
   1  -8   1   -0.09    0.06
   1   8   1    0.00    0.08
  -1   8  -1   -0.03    0.06
   2  -8   1    0.21    0.09
  -2  -8  -1    0.28    0.11
  -2   8  -1    0.27    0.08
   2   8   1    0.23    0.10
  -3  -8  -1    2.03    0.19
   3  -8   1    1.92    0.16
  -3   8  -1    2.13    0.15
   3   8   1    2.30    0.19
  -4  -8  -1    0.06    0.10
   4   8   1   -0.12    0.09
  -4   8  -1    0.07    0.08
  -5  -8  -1    0.02    0.11
   5   8   1   -0.11    0.10
  -5   8  -1    0.05    0.08
  -6  -8  -1    0.07    0.12
  -6   8  -1    0.29    0.10
  -7  -8  -1    0.06    0.12
  -7   8  -1    0.10    0.10
  -8  -8  -1    1.13    0.20
  -8   8  -1    1.13    0.16
  -9  -8  -1   -0.03    0.14
  -9   8  -1   -0.05    0.11
 -10  -8  -1    0.15    0.15
 -10   8  -1    0.31    0.14
 -11  -8  -1    0.71    0.21
 -11   8  -1    0.69    0.18
 -12   8  -1    0.31    0.17
 -11   9   1   -0.03    0.15
 -10  -9   1    2.45    0.29
 -10   9   1    2.36    0.25
  -9  -9   1    1.25    0.22
  -9   9   1    1.18    0.19
  -8  -9   1   -0.06    0.12
  -8   9   1   -0.03    0.12
  -7  -9   1    0.04    0.13
   7   9  -1    0.12    0.11
  -7   9   1    0.08    0.11
  -6  -9   1    0.59    0.15
  -6   9   1    0.58    0.13
   6   9  -1    0.69    0.13
  -5  -9   1   -0.09    0.10
   5   9  -1   -0.04    0.09
  -5   9   1    0.12    0.10
  -4  -9   1   -0.06    0.10
   4  -9  -1   -0.14    0.09
   4   9  -1   -0.17    0.08
  -4   9   1    0.06    0.09
  -3  -9   1    0.03    0.09
   3  -9  -1   -0.01    0.09
  -3   9   1    0.09    0.09
   3   9  -1    0.02    0.08
  -2  -9   1    0.10    0.09
   2  -9  -1   -0.04    0.09
  -2   9   1    0.12    0.09
   2   9  -1    0.16    0.08
  -1  -9   1    0.15    0.09
   1  -9  -1    0.04    0.10
   1   9  -1   -0.03    0.07
  -1   9   1    0.21    0.09
   0  -9   1    3.67    0.20
   0  -9  -1    3.99    0.23
   0   9   1    3.53    0.20
   0   9  -1    3.85    0.17
  -1  -9  -1    1.08    0.15
   1  -9   1    1.02    0.13
   1   9   1    0.92    0.13
  -1   9  -1    0.87    0.10
   2  -9   1    3.36    0.20
  -2  -9  -1    3.74    0.24
   2   9   1    3.69    0.22
  -2   9  -1    3.92    0.18
   3  -9   1    4.85    0.24
  -3  -9  -1    4.76    0.26
  -3   9  -1    5.04    0.20
   3   9   1    4.65    0.25
  -4  -9  -1    0.15    0.12
   4   9   1    0.13    0.11
  -4   9  -1    0.29    0.09
  -5  -9  -1    0.07    0.11
   5   9   1    0.02    0.11
  -5   9  -1    0.01    0.08
  -6  -9  -1    0.07    0.12
   6   9   1    0.08    0.11
  -6   9  -1   -0.05    0.09
  -7  -9  -1    0.01    0.12
   7   9   1   -0.04    0.12
  -7   9  -1   -0.06    0.10
  -8  -9  -1    0.62    0.17
  -8   9  -1    0.93    0.15
  -9  -9  -1    1.74    0.25
  -9   9  -1    1.73    0.20
 -10  -9  -1    0.11    0.18
 -10   9  -1   -0.02    0.13
 -11   9  -1    0.77    0.18
  -9 -10   1    0.05    0.15
   9  10  -1   -0.07    0.13
  -9  10   1    0.09    0.13
  -8 -10   1    0.08    0.14
   8  10  -1    0.05    0.13
  -8  10   1    0.11    0.13
  -7 -10   1    0.28    0.14
   7  10  -1    0.15    0.12
  -7  10   1    0.14    0.12
  -6 -10   1    0.14    0.13
  -6  10   1    0.32    0.12
   6  10  -1    0.29    0.12
  -5 -10   1   -0.05    0.10
   5  10  -1   -0.09    0.09
  -5  10   1   -0.04    0.09
  -4 -10   1    0.23    0.11
   4 -10  -1    0.14    0.12
   4  10  -1    0.22    0.10
  -4  10   1    0.26    0.10
   3 -10  -1    0.25    0.12
  -3 -10   1    0.36    0.11
  -3  10   1    0.46    0.11
   2 -10  -1    0.00    0.10
  -2 -10   1    0.06    0.09
  -2  10   1    0.19    0.10
   1 -10  -1    1.42    0.17
  -1 -10   1    1.60    0.15
  -1  10   1    1.54    0.15
   0 -10   1    0.12    0.09
   0 -10  -1    0.25    0.11
   0  10   1    0.07    0.09
  -1 -10  -1   -0.01    0.10
   1 -10   1    0.10    0.09
   1  10   1    0.08    0.09
  -2 -10  -1    0.93    0.15
   2 -10   1    0.84    0.12
   2  10   1    0.47    0.12
  -3 -10  -1    0.34    0.13
   3  10   1    0.41    0.12
  -4 -10  -1    0.10    0.12
   4  10   1   -0.02    0.10
  -5 -10  -1    1.15    0.19
   5  10   1    0.97    0.16
  -6 -10  -1    0.09    0.13
   6  10   1    0.30    0.13
  -7 -10  -1    1.21    0.21
   7  10   1    1.14    0.18
  -8 -10  -1    0.01    0.15
   8  10   1    0.27    0.15
   9  10   1    0.20    0.16
  -2 -11  -1    0.37    0.14
  -3 -11  -1    0.57    0.14
  -4 -11  -1    0.24    0.13
  -5 -11  -1   -0.26    0.12
  -6 -11  -1    0.28    0.15
 -17   0   2   -0.04    0.19
 -17   0   2   -0.16    0.17
 -16   0   2    0.02    0.18
 -16   0   2    0.08    0.17
 -15   0   2   -0.03    0.18
 -15   0   2   -0.06    0.15
 -14   0   2    3.68    0.35
 -14   0   2    2.58    0.29
 -13   0   2    0.27    0.17
 -13   0   2    0.43    0.17
 -12   0   2   11.23    0.49
 -12   0   2   10.63    0.45
 -11   0   2    0.39    0.15
 -11   0   2    0.01    0.13
 -10   0   2    2.49    0.23
 -10   0   2    2.51    0.21
  -9   0   2   -0.07    0.07
   9   0  -2    0.00    0.07
  -9   0   2   -0.08    0.10
   8   0  -2    0.60    0.12
  -8   0   2    0.54    0.11
  -8   0   2    0.64    0.12
  -7   0   2   -0.02    0.08
   7   0  -2   -0.12    0.07
  -7   0   2   -0.20    0.06
  -6   0   2   36.22    0.78
   6   0  -2   37.03    0.74
  -6   0   2   36.52    0.75
  -6   0   2   35.75    0.74
   6   0  -2   36.50    0.77
   6   0  -2   36.77    0.74
   5   0  -2    0.02    0.04
  -5   0   2   -0.05    0.04
  -5   0   2    0.02    0.04
   5   0  -2   -0.06    0.05
   5   0  -2   -0.02    0.04
  -5   0   2    0.01    0.04
   4   0  -2   36.45    0.71
  -4   0   2   35.23    0.71
   4   0  -2   35.00    0.68
   4   0  -2   35.97    0.68
  -4   0   2   36.01    0.68
  -4   0   2   36.32    0.69
  -3   0   2   -0.03    0.04
   3   0  -2    0.03    0.04
   3   0  -2   -0.04    0.03
  -3   0   2    0.00    0.03
   3   0  -2    0.03    0.04
  -3   0   2    0.03    0.05
  -2   0   2   49.16    0.87
   2   0  -2   49.22    0.85
  -2   0   2   49.38    0.85
  -2   0   2   48.89    0.87
   2   0  -2   48.04    0.87
   2   0  -2   49.27    0.85
  -2   0   2   48.56    0.85
   1   0  -2    0.01    0.02
   1   0  -2    0.00    0.02
   0   0   2    3.36    0.09
   0   0   2    4.07    0.09
  -1   0  -2    0.00    0.02
   1   0   2    0.03    0.02
   1   0   2    0.00    0.02
  -2   0  -2   29.36    0.53
  -2   0  -2   28.41    0.55
   2   0   2   28.62    0.53
   2   0   2   29.06    0.55
   3   0   2   -0.03    0.04
  -3   0  -2    0.05    0.04
  -3   0  -2    0.02    0.04
   3   0   2    0.03    0.04
  -4   0  -2    2.20    0.12
  -4   0  -2    2.21    0.12
  -4   0  -2    2.17    0.12
   4   0   2    2.28    0.12
   4   0   2    2.10    0.12
   5   0   2    0.06    0.06
   5   0   2    0.06    0.06
  -5   0  -2   -0.01    0.04
  -5   0  -2   -0.04    0.05
  -5   0  -2    0.00    0.05
  -6   0  -2   69.21    1.25
   6   0   2   68.11    1.30
  -6   0  -2   66.23    1.25
   6   0   2   67.15    1.25
  -6   0  -2   65.98    1.29
  -7   0  -2    0.18    0.09
  -7   0  -2    0.10    0.09
  -8   0  -2   13.41    0.42
  -8   0  -2   13.17    0.41
  -9   0  -2   -0.04    0.10
  -9   0  -2    0.08    0.08
 -10   0  -2    2.37    0.24
 -10   0  -2    2.34    0.21
 -11   0  -2   -0.06    0.13
 -11   0  -2   -0.05    0.09
 -12   0  -2    6.78    0.37
 -12   0  -2    7.40    0.40
 -13   0  -2   -0.08    0.14
 -13   0  -2   -0.16    0.14
 -14   0  -2    0.59    0.21
 -14   0  -2    0.74    0.20
 -15   0  -2   -0.28    0.15
 -15   0  -2    0.10    0.17
 -16   0  -2   -0.24    0.18
 -16   0  -2    0.01    0.18
 -17   0  -2   -0.09    0.18
 -17  -1   2    1.06    0.26
 -17  -1   2    1.45    0.30
 -17   1   2    0.52    0.23
 -16  -1   2    1.59    0.27
 -16  -1   2    1.64    0.29
 -16   1   2    1.35    0.27
 -16   1   2    1.43    0.26
 -15  -1   2    0.44    0.21
 -15  -1   2    0.13    0.17
 -15   1   2    0.12    0.18
 -15   1   2    0.09    0.17
 -14  -1   2    3.49    0.33
 -14  -1   2    3.50    0.35
 -14   1   2    4.73    0.39
 -14   1   2    4.12    0.31
 -13  -1   2    0.19    0.16
 -13  -1   2    0.52    0.19
 -13   1   2    0.28    0.18
 -13   1   2    0.46    0.17
 -12  -1   2    0.88    0.18
 -12  -1   2    1.05    0.21
 -12   1   2    0.68    0.18
 -12   1   2    0.94    0.19
  11  -1  -2   26.82    0.71
 -11  -1   2   25.61    0.70
 -11  -1   2   27.11    0.76
 -11   1   2   24.98    0.70
 -11   1   2   27.35    0.76
 -10  -1   2    0.07    0.12
 -10  -1   2    0.07    0.11
  10  -1  -2    0.04    0.11
 -10   1   2    0.19    0.12
 -10   1   2    0.01    0.09
   9  -1  -2    2.81    0.21
  -9  -1   2    2.86    0.23
  -9  -1   2    2.80    0.21
  -9   1   2    2.95    0.22
  -9   1   2    3.56    0.25
   8  -1  -2   -0.07    0.08
  -8  -1   2   -0.13    0.08
  -8  -1   2    0.06    0.10
  -8   1   2    0.00    0.09
  -8   1   2   -0.01    0.09
  -7  -1   2   29.05    0.68
  -7  -1   2   27.99    0.64
   7  -1  -2   28.97    0.64
   7   1  -2   29.13    0.64
  -7   1   2   29.22    0.68
   7   1  -2   28.64    0.64
  -7   1   2   28.10    0.64
  -6  -1   2    1.37    0.12
   6  -1  -2    1.37    0.13
  -6  -1   2    1.40    0.13
   6  -1  -2    1.41    0.13
  -6  -1   2    1.36    0.13
   6  -1  -2    1.31    0.12
   6   1  -2    1.43    0.13
  -6   1   2    1.60    0.13
  -6   1   2    1.28    0.12
  -6   1   2    1.24    0.11
  -6   1   2    1.31    0.12
   6   1  -2    1.36    0.12
   5  -1  -2    1.91    0.13
  -5  -1   2    1.62    0.12
   5  -1  -2    1.70    0.12
  -5  -1   2    1.61    0.11
   5  -1  -2    1.65    0.12
  -5  -1   2    1.60    0.12
  -5   1   2    1.73    0.12
   5   1  -2    1.66    0.12
   5   1  -2    1.52    0.12
   5   1  -2    1.62    0.10
  -5   1   2    1.78    0.12
  -5   1   2    1.71    0.11
  -5   1   2    1.87    0.13
   4  -1  -2   28.41    0.60
  -4  -1   2   28.92    0.60
  -4  -1   2   29.09    0.57
   4  -1  -2   29.13    0.58
  -4  -1   2   29.15    0.57
   4  -1  -2   28.40    0.57
  -4   1   2   28.97    0.60
   4   1  -2   29.95    0.57
   4   1  -2   29.07    0.57
  -4   1   2   28.78    0.59
   4   1  -2   29.55    0.59
  -4   1   2   29.18    0.58
  -4   1   2   29.25    0.58
   3  -1  -2   24.01    0.46
   3  -1  -2   23.06    0.48
  -3  -1   2   22.87    0.47
   3  -1  -2   22.80    0.47
  -3  -1   2   23.51    0.45
   3  -1  -2   22.72    0.46
  -3  -1   2   22.67    0.45
  -3   1   2   23.10    0.47
  -3   1   2   23.64    0.48
   3   1  -2   23.45    0.45
  -3   1   2   23.47    0.46
  -3   1   2   23.69    0.47
   3   1  -2   22.73    0.45
   3   1  -2   23.58    0.47
   2  -1  -2    3.30    0.11
  -2  -1   2    3.85    0.11
  -2  -1   2    3.33    0.10
   2  -1  -2    3.53    0.11
  -2  -1   2    3.36    0.10
   2  -1  -2    3.31    0.11
   2  -1  -2    3.16    0.11
  -2   1   2    3.27    0.11
  -2   1   2    3.28    0.11
   2   1  -2    3.39    0.10
  -2   1   2    3.42    0.12
   2   1  -2    3.43    0.11
   2   1  -2    3.20    0.10
  -2   1   2    3.38    0.11
   1  -1  -2    2.20    0.08
   1  -1  -2    2.24    0.08
  -1  -1   2    2.12    0.06
   1  -1  -2    2.26    0.08
   1  -1  -2    2.19    0.08
  -1  -1   2    2.28    0.06
  -1  -1   2    2.19    0.06
   1   1  -2    2.14    0.06
   1   1  -2    2.22    0.06
  -1   1   2    2.08    0.08
  -1   1   2    2.11    0.08
  -1   1   2    2.09    0.08
  -1   1   2    2.12    0.08
   0  -1   2   51.14    0.88
   0  -1  -2   52.76    0.91
   0  -1   2   51.63    0.87
   0  -1  -2   53.03    0.89
   0  -1   2   52.69    0.85
   0  -1  -2   52.04    0.88
   0   1   2   51.67    0.88
   0   1  -2   51.29    0.86
   0   1   2   52.97    0.89
   0   1   2   52.37    0.91
   1  -1   2  126.42    2.18
  -1  -1  -2  126.70    2.13
  -1  -1  -2  126.39    2.07
   1  -1   2  122.92    2.09
   1   1   2  125.65    2.07
   1   1   2  127.12    2.13
  -1   1  -2  123.23    2.04
   2  -1   2    2.52    0.09
   2  -1   2    2.35    0.09
  -2  -1  -2    2.31    0.10
  -2  -1  -2    2.18    0.10
   2   1   2    2.54    0.10
  -2   1  -2    2.55    0.09
   2   1   2    2.48    0.10
  -2   1  -2    2.21    0.09
  -2   1  -2    2.45    0.09
   3  -1   2  157.56    2.63
   3  -1   2  157.13    2.55
  -3  -1  -2  153.50    2.65
  -3  -1  -2  151.42    2.57
  -3   1  -2  151.73    2.63
   3   1   2  154.24    2.57
  -3   1  -2  155.84    2.56
  -3   1  -2  153.48    2.55
   3   1   2  154.25    2.65
  -4  -1  -2   20.87    0.48
   4  -1   2   21.96    0.45
  -4  -1  -2   21.50    0.46
   4  -1   2   21.40    0.47
  -4   1  -2   20.81    0.46
   4   1   2   21.03    0.47
   4   1   2   21.19    0.46
  -4   1  -2   21.33    0.45
  -4   1  -2   20.99    0.45
  -5  -1  -2   25.09    0.57
  -5  -1  -2   25.43    0.55
   5  -1   2   24.83    0.53
   5  -1   2   25.12    0.56
   5   1   2   24.65    0.54
  -5   1  -2   24.85    0.53
  -5   1  -2   24.93    0.56
   5   1   2   25.71    0.57
  -5   1  -2   24.52    0.53
  -6  -1  -2    0.24    0.09
  -6  -1  -2    0.20    0.08
   6  -1   2    0.13    0.07
  -6  -1  -2    0.07    0.08
  -6   1  -2    0.15    0.08
   6   1   2    0.16    0.09
  -6   1  -2    0.23    0.08
   6   1   2    0.02    0.07
  -6   1  -2    0.18    0.07
   7  -1   2   94.62    1.76
  -7  -1  -2   93.82    1.72
  -7  -1  -2   92.80    1.77
  -7   1  -2   95.38    1.70
  -7   1  -2   92.28    1.70
  -7   1  -2   93.94    1.76
  -8  -1  -2   28.01    0.70
  -8  -1  -2   28.56    0.68
  -8   1  -2   28.27    0.69
  -8   1  -2   27.38    0.66
  -9  -1  -2   13.42    0.44
  -9  -1  -2   13.44    0.46
  -9   1  -2   13.66    0.45
  -9   1  -2   12.87    0.43
 -10  -1  -2   10.20    0.40
 -10  -1  -2    9.65    0.42
 -10   1  -2    9.78    0.39
 -10   1  -2   10.52    0.41
 -11  -1  -2    1.42    0.20
 -11  -1  -2    1.56    0.22
 -11   1  -2    1.18    0.19
 -11   1  -2    1.67    0.22
 -12  -1  -2    1.84    0.23
 -12  -1  -2    1.76    0.25
 -12   1  -2    1.53    0.22
 -12   1  -2    1.48    0.21
 -13  -1  -2    0.10    0.16
 -13  -1  -2    0.10    0.15
 -13   1  -2    0.13    0.15
 -13   1  -2    0.10    0.15
 -14  -1  -2    0.19    0.17
 -14  -1  -2    0.19    0.16
 -14   1  -2    0.36    0.18
 -14   1  -2   -0.06    0.16
 -15  -1  -2    1.34    0.24
 -15  -1  -2    1.22    0.25
 -15   1  -2    1.77    0.28
 -15   1  -2    1.27    0.26
 -16  -1  -2    0.02    0.19
 -16  -1  -2   -0.05    0.19
 -16   1  -2   -0.07    0.17
 -16   1  -2    0.12    0.19
 -17  -1  -2   -0.07    0.21
 -17   1  -2    0.13    0.22
 -17  -2   2    0.14    0.19
 -17   2   2    0.56    0.22
 -16  -2   2    0.08    0.18
 -16  -2   2    0.53    0.23
 -16   2   2    0.29    0.20
 -16   2   2   -0.09    0.19
 -15  -2   2   -0.06    0.13
 -15  -2   2    0.04    0.17
 -15   2   2    0.04    0.18
 -15   2   2   -0.06    0.12
 -14  -2   2    2.20    0.29
 -14  -2   2    2.14    0.27
 -14   2   2    1.97    0.26
 -14   2   2    2.13    0.29
 -13  -2   2    0.12    0.16
 -13  -2   2   -0.03    0.14
 -13   2   2    0.34    0.16
 -13   2   2    0.33    0.17
 -12  -2   2    1.15    0.20
  12  -2  -2    0.92    0.19
 -12  -2   2    1.21    0.21
 -12   2   2    1.10    0.20
 -12   2   2    1.52    0.23
 -11  -2   2   34.44    0.90
  11  -2  -2   33.30    0.84
 -11  -2   2   32.86    0.84
 -11   2   2   34.38    0.89
 -11   2   2   34.40    0.85
  10  -2  -2    0.10    0.12
 -10  -2   2    0.18    0.12
 -10  -2   2    0.14    0.11
 -10   2   2    0.11    0.11
 -10   2   2    0.30    0.13
  -9  -2   2   15.46    0.50
  -9  -2   2   15.27    0.46
   9  -2  -2   15.24    0.46
  -9   2   2   14.26    0.46
  -9   2   2   15.39    0.49
  -8  -2   2    2.25    0.19
   8  -2  -2    2.26    0.16
  -8  -2   2    2.02    0.17
  -8   2   2    2.32    0.20
  -8   2   2    2.44    0.19
   7  -2  -2    7.75    0.30
  -7  -2   2    7.54    0.30
  -7  -2   2    7.99    0.28
   7  -2  -2    7.72    0.28
   7   2  -2    7.63    0.27
  -7   2   2    8.05    0.30
  -7   2   2    8.11    0.28
  -7   2   2    7.87    0.29
   6  -2  -2    1.09    0.12
  -6  -2   2    0.94    0.11
  -6  -2   2    0.97    0.12
   6  -2  -2    1.10    0.12
  -6   2   2    1.30    0.12
   6   2  -2    1.29    0.12
  -6   2   2    1.01    0.11
  -6   2   2    1.04    0.12
  -5  -2   2   17.88    0.44
   5  -2  -2   18.81    0.45
   5  -2  -2   18.32    0.43
   5  -2  -2   17.61    0.42
  -5  -2   2   18.01    0.42
  -5  -2   2   18.21    0.41
  -5   2   2   18.20    0.43
   5   2  -2   18.06    0.43
   5   2  -2   18.00    0.42
  -5   2   2   18.49    0.43
  -5   2   2   18.01    0.45
  -5   2   2   18.30    0.43
   4  -2  -2    0.34    0.07
   4  -2  -2    0.35    0.07
  -4  -2   2    0.32    0.07
   4  -2  -2    0.46    0.08
   4  -2  -2    0.41    0.07
  -4  -2   2    0.33    0.06
   4   2  -2    0.28    0.06
  -4   2   2    0.32    0.07
  -4   2   2    0.42    0.07
   4   2  -2    0.37    0.07
  -4   2   2    0.47    0.08
  -4   2   2    0.51    0.08
  -3  -2   2  440.71    7.34
  -3  -2   2  433.10    7.35
   3  -2  -2  443.48    7.33
   3  -2  -2  433.83    7.24
   3  -2  -2  433.44    7.42
  -3  -2   2  443.09    7.58
   3  -2  -2  437.19    7.53
  -3   2   2  423.04    7.32
  -3   2   2  433.43    7.17
  -3   2   2  439.64    7.57
   3   2  -2  432.47    7.30
  -3   2   2  439.38    7.42
   3   2  -2  437.58    7.50
  -2  -2   2  155.70    2.60
  -2  -2   2  155.45    2.73
   2  -2  -2  161.39    2.64
   2  -2  -2  160.06    2.63
   2  -2  -2  163.61    2.71
   2  -2  -2  159.50    2.71
  -2  -2   2  157.58    2.64
  -2   2   2  159.23    2.71
  -2   2   2  160.14    2.64
   2   2  -2  155.36    2.60
  -2   2   2  160.88    2.71
   2   2  -2  163.76    2.68
  -2   2   2  160.30    2.63
  -1  -2   2   26.26    0.44
  -1  -2   2   26.43    0.44
   1  -2  -2   25.95    0.51
   1  -2  -2   26.26    0.51
  -1  -2   2   26.95    0.46
   1  -2  -2   26.18    0.49
   1  -2  -2   26.14    0.49
   1   2  -2   26.55    0.45
  -1   2   2   25.57    0.49
  -1   2   2   25.23    0.51
  -1   2   2   26.02    0.49
  -1   2   2   26.26    0.50
   0  -2  -2   77.91    1.34
   0  -2  -2   76.60    1.30
   0   2   2   76.18    1.30
   0   2   2   78.51    1.34
   0   2   2   75.91    1.30
   1  -2   2  242.65    4.03
  -1  -2  -2  244.19    3.97
   1  -2   2  240.83    4.15
   1  -2   2  244.94    4.02
  -1  -2  -2  240.45    4.09
   1   2   2  247.03    4.08
  -1   2  -2  233.81    4.13
  -1   2  -2  244.96    4.11
  -1   2  -2  249.57    4.08
   1   2   2  247.32    3.97
   2  -2   2  266.49    4.43
  -2  -2  -2  269.84    4.46
   2  -2   2  256.82    4.37
  -2  -2  -2  274.12    4.33
   2  -2   2  265.47    4.52
  -2   2  -2  245.57    4.54
   2   2   2  274.41    4.46
  -2   2  -2  267.62    4.47
  -2   2  -2  265.96    4.45
  -2   2  -2  258.26    4.46
   2   2   2  269.61    4.33
  -3  -2  -2   21.28    0.45
  -3  -2  -2   21.41    0.47
   3  -2   2   20.94    0.44
   3  -2   2   21.81    0.43
   3  -2   2   21.70    0.42
   3   2   2   21.39    0.45
  -3   2  -2   21.10    0.42
  -3   2  -2   21.24    0.42
   3   2   2   21.45    0.47
  -3   2  -2   21.16    0.44
   4  -2   2  213.26    3.51
   4  -2   2  214.58    3.51
  -4  -2  -2  210.60    3.64
  -4  -2  -2  213.66    3.54
   4  -2   2  215.16    3.62
   4   2   2  210.14    3.63
  -4   2  -2  211.16    3.61
   4   2   2  210.69    3.53
  -4   2  -2  211.70    3.50
  -4   2  -2  211.39    3.51
   5  -2   2    0.53    0.08
  -5  -2  -2    0.35    0.08
  -5  -2  -2    0.31    0.09
   5  -2   2    0.40    0.08
  -5   2  -2    0.33    0.07
   5   2   2    0.44    0.09
  -5   2  -2    0.55    0.09
  -5   2  -2    0.52    0.08
   5   2   2    0.32    0.08
  -6  -2  -2   64.00    1.26
  -6  -2  -2   63.18    1.21
   6  -2   2   66.09    1.24
  -6   2  -2   62.95    1.18
  -6   2  -2   62.92    1.19
   6   2   2   63.36    1.20
  -6   2  -2   62.72    1.23
  -7  -2  -2    0.26    0.09
  -7  -2  -2    0.23    0.09
   7  -2   2    0.26    0.09
  -7   2  -2    0.35    0.09
  -7   2  -2    0.27    0.09
  -7   2  -2    0.32    0.09
  -8  -2  -2    1.90    0.19
  -8  -2  -2    1.97    0.18
  -8   2  -2    1.87    0.18
  -8   2  -2    1.80    0.17
  -9  -2  -2    3.95    0.27
  -9  -2  -2    3.94    0.25
  -9   2  -2    4.12    0.26
  -9   2  -2    4.11    0.25
 -10  -2  -2   13.46    0.50
 -10  -2  -2   13.58    0.46
 -10   2  -2   14.23    0.49
 -10   2  -2   13.00    0.46
 -11  -2  -2    2.48    0.26
 -11  -2  -2    1.89    0.22
 -11   2  -2    2.17    0.24
 -11   2  -2    2.33    0.23
 -12  -2  -2    0.73    0.20
 -12  -2  -2    1.44    0.22
 -12   2  -2    0.71    0.18
 -12   2  -2    0.96    0.19
 -13  -2  -2   -0.30    0.14
 -13  -2  -2    0.07    0.15
 -13   2  -2    0.05    0.14
 -13   2  -2   -0.27    0.12
 -14  -2  -2    0.16    0.18
 -14  -2  -2    0.14    0.17
 -14   2  -2    0.11    0.16
 -14   2  -2    0.29    0.17
 -15  -2  -2    1.04    0.25
 -15  -2  -2    1.52    0.27
 -15   2  -2    1.01    0.23
 -15   2  -2    1.16    0.24
 -16  -2  -2    0.72    0.25
 -16  -2  -2    0.96    0.24
 -16   2  -2    0.48    0.22
 -16   2  -2    0.89    0.24
 -17  -3   2    0.92    0.26
 -16  -3   2   -0.13    0.18
 -16  -3   2    0.10    0.18
 -16   3   2    0.02    0.18
 -16   3   2   -0.03    0.18
 -15  -3   2    0.80    0.24
 -15  -3   2    0.61    0.20
 -15   3   2    0.91    0.23
 -15   3   2    0.64    0.22
 -14  -3   2    1.69    0.25
 -14  -3   2    1.71    0.27
 -14   3   2    1.34    0.25
 -14   3   2    1.37    0.23
  13  -3  -2    0.15    0.13
 -13  -3   2    0.03    0.14
 -13  -3   2   -0.17    0.14
 -13   3   2   -0.05    0.13
 -13   3   2    0.01    0.16
 -12  -3   2    0.06    0.14
 -12  -3   2    0.25    0.15
  12  -3  -2   -0.05    0.13
 -12   3   2   -0.02    0.13
 -12   3   2    0.11    0.14
 -11  -3   2    0.66    0.16
 -11  -3   2    0.59    0.16
  11  -3  -2    0.52    0.16
 -11   3   2    0.67    0.17
 -11   3   2    1.12    0.20
 -10  -3   2    0.94    0.18
  10  -3  -2    0.93    0.17
 -10  -3   2    1.01    0.17
 -10   3   2    0.88    0.17
 -10   3   2    1.07    0.18
   9  -3  -2    0.35    0.12
  -9  -3   2    0.57    0.13
  -9  -3   2    0.37    0.13
  -9   3   2    0.25    0.12
  -9   3   2    0.53    0.14
  -8  -3   2    1.76    0.19
   8  -3  -2    1.95    0.19
  -8  -3   2    1.96    0.18
  -8   3   2    1.84    0.18
  -8   3   2    1.95    0.19
   8   3  -2    2.14    0.18
  -7  -3   2   -0.05    0.08
   7  -3  -2    0.15    0.08
  -7  -3   2   -0.01    0.09
   7  -3  -2    0.06    0.08
   7   3  -2   -0.09    0.07
  -7   3   2   -0.04    0.07
  -7   3   2    0.03    0.09
  -7   3   2    0.01    0.08
   6  -3  -2    1.64    0.15
  -6  -3   2    1.18    0.13
  -6  -3   2    1.50    0.14
   6  -3  -2    1.51    0.15
  -6   3   2    1.63    0.15
  -6   3   2    1.42    0.14
  -6   3   2    1.49    0.13
   6   3  -2    1.26    0.13
  -5  -3   2   75.30    1.34
   5  -3  -2   75.30    1.40
   5  -3  -2   75.31    1.36
  -5  -3   2   75.18    1.39
  -5   3   2   73.06    1.36
  -5   3   2   74.32    1.35
   5   3  -2   75.16    1.34
  -5   3   2   73.70    1.40
   4  -3  -2   12.72    0.32
  -4  -3   2   12.57    0.30
   4  -3  -2   11.88    0.33
   4  -3  -2   12.63    0.32
   4  -3  -2   13.03    0.34
  -4  -3   2   12.32    0.32
  -4  -3   2   12.32    0.30
  -4   3   2   12.81    0.32
   4   3  -2   12.28    0.30
   4   3  -2   12.53    0.31
  -4   3   2   12.51    0.32
  -4   3   2   12.50    0.33
  -4   3   2   12.64    0.34
  -3  -3   2   30.05    0.56
   3  -3  -2   29.14    0.61
   3  -3  -2   29.79    0.59
   3  -3  -2   29.28    0.59
  -3  -3   2   30.15    0.59
   3  -3  -2   29.70    0.61
  -3  -3   2   29.28    0.56
   3   3  -2   30.08    0.58
  -3   3   2   29.23    0.60
  -3   3   2   29.95    0.61
   3   3  -2   29.67    0.56
  -3   3   2   29.68    0.59
  -3   3   2   28.43    0.58
   2  -3  -2   14.08    0.32
  -2  -3   2   14.00    0.28
   2  -3  -2   14.57    0.34
   2  -3  -2   14.29    0.34
  -2  -3   2   14.49    0.29
  -2  -3   2   13.82    0.30
   2  -3  -2   14.18    0.32
  -2   3   2   14.22    0.33
  -2   3   2   14.05    0.33
  -2   3   2   14.59    0.34
   2   3  -2   14.91    0.29
  -2   3   2   13.71    0.32
   1  -3  -2   20.51    0.42
  -1  -3   2   21.16    0.39
   1  -3  -2   20.48    0.42
   1  -3  -2   21.62    0.44
  -1  -3   2   20.81    0.37
  -1   3   2   20.66    0.42
  -1   3   2   20.67    0.44
   1   3  -2   18.59    0.37
  -1   3   2   21.14    0.43
  -1   3   2   21.02    0.43
   1   3  -2   21.48    0.37
   0  -3   2    4.29    0.10
   0  -3   2    4.24    0.09
   0  -3  -2    4.18    0.15
   0  -3  -2    4.40    0.14
   0   3   2    4.08    0.15
   0   3  -2    4.23    0.09
   0   3   2    4.41    0.14
   0   3  -2    4.24    0.09
   0   3   2    4.17    0.14
   0   3   2    4.29    0.15
  -1  -3  -2   27.93    0.54
   1  -3   2   28.02    0.48
   1  -3   2   28.22    0.50
   1  -3   2   27.62    0.50
  -1  -3  -2   27.17    0.55
   1  -3   2   27.81    0.48
   1   3   2   28.22    0.54
   1   3   2   27.42    0.54
  -1   3  -2   27.68    0.48
   1   3   2   27.90    0.55
  -1   3  -2   24.97    0.48
  -1   3  -2   28.18    0.48
  -1   3  -2   27.77    0.48
   2  -3   2   79.56    1.32
   2  -3   2   77.00    1.37
  -2  -3  -2   80.97    1.37
   2  -3   2   77.89    1.32
  -2  -3  -2   79.32    1.42
  -2   3  -2   78.20    1.32
   2   3   2   79.17    1.37
  -2   3  -2   80.35    1.35
   2   3   2   77.46    1.41
  -3  -3  -2   29.80    0.63
   3  -3   2   29.88    0.59
   3  -3   2   30.66    0.57
  -3  -3  -2   30.05    0.61
   3  -3   2   30.67    0.57
   3   3   2   30.33    0.62
  -3   3  -2   30.37    0.57
  -3   3  -2   29.57    0.57
  -3   3  -2   29.45    0.58
  -3   3  -2   29.93    0.57
   3   3   2   29.75    0.60
  -4  -3  -2   16.80    0.43
   4  -3   2   16.63    0.37
  -4  -3  -2   17.13    0.41
   4  -3   2   17.44    0.38
   4  -3   2   17.14    0.40
  -4   3  -2   16.70    0.38
  -4   3  -2   17.40    0.39
  -4   3  -2   16.91    0.38
   4   3   2   17.29    0.41
  -4   3  -2   16.83    0.38
   4   3   2   17.01    0.46
   5  -3   2    6.82    0.24
   5  -3   2    6.52    0.22
  -5  -3  -2    6.43    0.24
  -5  -3  -2    6.60    0.26
  -5   3  -2    6.56    0.22
  -5   3  -2    6.41    0.23
   5   3   2    6.69    0.24
  -5   3  -2    6.33    0.22
   6  -3   2    9.34    0.29
  -6  -3  -2    9.57    0.32
   6  -3   2    9.47    0.31
  -6  -3  -2    9.22    0.33
  -6   3  -2    9.74    0.31
  -6   3  -2    9.64    0.30
  -6   3  -2    9.89    0.29
   6   3   2    9.48    0.31
  -7  -3  -2    4.02    0.22
  -7  -3  -2    3.98    0.24
   7  -3   2    3.84    0.21
  -7   3  -2    3.88    0.20
  -7   3  -2    3.95    0.21
  -7   3  -2    3.87    0.20
  -8  -3  -2    7.64    0.32
  -8  -3  -2    7.51    0.34
   8  -3   2    7.78    0.33
  -8   3  -2    7.61    0.29
  -8   3  -2    8.31    0.32
  -8   3  -2    8.39    0.31
  -9  -3  -2    1.72    0.21
  -9  -3  -2    1.96    0.20
  -9   3  -2    1.94    0.19
  -9   3  -2    1.88    0.20
 -10  -3  -2   11.07    0.43
 -10  -3  -2   11.98    0.47
 -10   3  -2   11.34    0.42
 -10   3  -2   11.76    0.45
 -11  -3  -2    4.13    0.27
 -11  -3  -2    4.65    0.33
 -11   3  -2    3.90    0.28
 -11   3  -2    3.73    0.28
 -12  -3  -2   -0.05    0.14
 -12  -3  -2   -0.19    0.12
 -12   3  -2    0.01    0.13
 -12   3  -2   -0.01    0.13
 -13  -3  -2    0.55    0.20
 -13  -3  -2    0.68    0.19
 -13   3  -2    0.46    0.18
 -13   3  -2    0.67    0.18
 -14  -3  -2    0.31    0.18
 -14  -3  -2    0.56    0.21
 -14   3  -2    0.40    0.18
 -14   3  -2    0.49    0.18
 -15  -3  -2    0.25    0.17
 -15  -3  -2   -0.22    0.18
 -15   3  -2    0.15    0.17
 -16  -3  -2    0.72    0.21
 -15  -4   2   -0.07    0.19
 -15   4   2    0.00    0.17
 -14  -4   2    0.46    0.18
 -14  -4   2    0.15    0.18
 -14   4   2    0.20    0.17
 -14   4   2    0.49    0.19
  13  -4  -2    1.05    0.20
 -13  -4   2    1.55    0.23
 -13  -4   2    1.02    0.22
 -13   4   2    1.35    0.22
 -13   4   2    1.45    0.24
  12  -4  -2    1.38    0.20
 -12  -4   2    1.82    0.23
 -12  -4   2    1.79    0.25
 -12   4   2    1.99    0.25
 -12   4   2    1.71    0.23
  11  -4  -2    0.65    0.15
 -11  -4   2    0.70    0.16
 -11  -4   2    0.70    0.18
 -11   4   2    0.49    0.16
 -11   4   2    0.59    0.18
  10  -4  -2    3.04    0.25
 -10  -4   2    2.81    0.24
 -10  -4   2    2.93    0.27
 -10   4   2    3.08    0.26
 -10   4   2    2.77    0.26
   9  -4  -2   14.44    0.47
  -9  -4   2   15.17    0.47
  -9  -4   2   15.32    0.51
  -9   4   2   14.42    0.49
  -9   4   2   15.44    0.48
   8  -4  -2    6.06    0.28
  -8  -4   2    5.64    0.27
  -8  -4   2    5.74    0.30
  -8   4   2    5.87    0.28
   8   4  -2    5.72    0.27
  -8   4   2    6.02    0.30
   7  -4  -2    0.20    0.10
  -7  -4   2    0.13    0.10
   7  -4  -2    0.13    0.10
  -7  -4   2    0.30    0.11
   7   4  -2    0.06    0.09
  -7   4   2    0.12    0.09
  -7   4   2    0.30    0.11
  -7   4   2    0.38    0.11
   6  -4  -2   52.52    1.02
  -6  -4   2   51.87    1.05
  -6  -4   2   51.56    1.00
   6  -4  -2   50.94    1.05
  -6   4   2   51.79    1.02
  -6   4   2   50.27    1.05
  -6   4   2   50.88    1.01
   6   4  -2   51.72    1.00
   5  -4  -2    8.12    0.29
  -5  -4   2    8.18    0.28
   5  -4  -2    8.21    0.27
   5  -4  -2    8.43    0.29
  -5  -4   2    8.20    0.26
  -5   4   2    8.03    0.28
  -5   4   2    8.34    0.28
  -5   4   2    7.76    0.27
   5   4  -2    8.34    0.26
   4  -4  -2    0.10    0.07
  -4  -4   2    0.00    0.05
   4  -4  -2   -0.05    0.06
  -4  -4   2    0.02    0.06
   4  -4  -2    0.04    0.07
  -4   4   2    0.02    0.07
  -4   4   2   -0.05    0.06
   4   4  -2    0.07    0.06
   4   4  -2    0.04    0.05
  -4   4   2    0.00    0.08
   3  -4  -2    2.51    0.15
  -3  -4   2    2.78    0.12
   3  -4  -2    2.38    0.14
  -3  -4   2    2.74    0.12
  -3  -4   2    2.68    0.13
   3  -4  -2    2.50    0.14
   3   4  -2    2.79    0.12
  -3   4   2    2.36    0.15
  -3   4   2    2.12    0.14
   3   4  -2    2.93    0.12
  -3   4   2    2.67    0.15
  -2  -4   2   20.12    0.39
   2  -4  -2   20.77    0.46
   2  -4  -2   19.81    0.43
  -2  -4   2   20.35    0.41
   2  -4  -2   20.06    0.43
   2  -4  -2   20.24    0.45
   2   4  -2   20.83    0.40
  -2   4   2   19.61    0.44
  -2   4   2   19.58    0.43
  -2   4   2   19.73    0.45
  -2   4   2   19.93    0.44
   1  -4  -2    8.50    0.23
  -1  -4   2    8.19    0.18
  -1  -4   2    8.16    0.19
   1  -4  -2    8.20    0.24
   1  -4  -2    8.15    0.23
  -1   4   2    8.20    0.24
   1   4  -2    7.49    0.18
   1   4  -2    8.35    0.17
  -1   4   2    8.00    0.23
   1   4  -2    7.95    0.17
   1   4  -2    8.26    0.18
  -1   4   2    8.28    0.23
  -1   4   2    7.96    0.23
   0  -4   2   15.64    0.31
   0  -4   2   16.15    0.29
   0  -4  -2   14.82    0.36
   0  -4  -2   16.03    0.36
   0   4   2   15.75    0.36
   0   4  -2   15.84    0.29
   0   4  -2   15.51    0.30
   0   4   2   15.57    0.35
   0   4   2   15.57    0.36
   0   4   2   15.66    0.36
   1  -4   2    1.27    0.07
   1  -4   2    1.28    0.06
   1  -4   2    1.36    0.07
  -1  -4  -2    1.28    0.10
  -1  -4  -2    1.02    0.10
   1  -4   2    1.16    0.06
   1   4   2    1.24    0.10
  -1   4  -2    1.34    0.05
   1   4   2    1.16    0.10
   1   4   2    1.30    0.10
  -1   4  -2    1.25    0.06
  -1   4  -2    1.19    0.05
  -2  -4  -2    8.97    0.27
   2  -4   2    9.19    0.21
   2  -4   2    9.25    0.21
   2  -4   2    8.93    0.22
  -2  -4  -2    8.90    0.25
   2  -4   2    8.91    0.22
   2   4   2    9.11    0.25
   2   4   2    9.33    0.27
  -2   4  -2    9.35    0.22
  -2   4  -2    9.26    0.20
  -2   4  -2    9.11    0.21
  -3  -4  -2   24.87    0.53
   3  -4   2   24.07    0.48
   3  -4   2   24.08    0.50
  -3  -4  -2   23.53    0.54
   3  -4   2   23.97    0.48
  -3   4  -2   24.06    0.48
  -3   4  -2   24.48    0.48
  -3   4  -2   24.91    0.48
   3   4   2   24.76    0.53
   4  -4   2   74.94    1.30
   4  -4   2   73.93    1.35
  -4  -4  -2   74.12    1.34
  -4  -4  -2   72.15    1.39
  -4   4  -2   75.12    1.32
  -4   4  -2   73.93    1.33
  -4   4  -2   72.42    1.30
   4   4   2   75.29    1.35
  -4   4  -2   71.92    1.29
   5  -4   2   35.93    0.76
  -5  -4  -2   39.44    0.85
  -5  -4  -2   40.54    0.82
   5  -4   2   40.43    0.81
  -5   4  -2   39.75    0.78
  -5   4  -2   40.05    0.80
  -5   4  -2   39.70    0.77
   5   4   2   39.79    0.81
  -6  -4  -2    3.00    0.21
   6  -4   2    3.50    0.19
   6  -4   2    3.18    0.18
  -6  -4  -2    3.53    0.20
  -6   4  -2    3.35    0.18
   6   4   2    3.34    0.20
  -6   4  -2    3.09    0.17
  -6   4  -2    3.39    0.18
  -7  -4  -2    4.35    0.24
   7  -4   2    3.74    0.20
  -7  -4  -2    3.58    0.23
   7  -4   2    4.54    0.23
  -7   4  -2    3.76    0.21
  -7   4  -2    4.33    0.21
  -7   4  -2    4.38    0.21
  -8  -4  -2    3.31    0.25
   8  -4   2    3.28    0.23
  -8  -4  -2    3.46    0.23
  -8   4  -2    3.32    0.22
  -8   4  -2    3.23    0.21
  -8   4  -2    3.49    0.21
  -9  -4  -2    0.83    0.17
  -9  -4  -2    0.68    0.15
  -9   4  -2    0.95    0.15
  -9   4  -2    0.94    0.15
 -10  -4  -2    0.31    0.15
 -10  -4  -2    0.41    0.16
 -10   4  -2    0.42    0.14
 -10   4  -2    0.56    0.15
 -11  -4  -2    0.76    0.18
 -11  -4  -2    0.53    0.17
 -11   4  -2    0.48    0.16
 -11   4  -2    0.40    0.15
 -12  -4  -2    0.90    0.20
 -12  -4  -2    0.57    0.16
 -12   4  -2    0.69    0.17
 -12   4  -2    0.70    0.19
 -13  -4  -2    8.39    0.43
 -13  -4  -2    8.00    0.46
 -13   4  -2    7.39    0.40
 -14  -4  -2    0.96    0.23
 -14  -4  -2    0.91    0.23
 -14   4  -2    1.02    0.21
 -15  -4  -2    0.60    0.20
 -15  -4  -2    0.79    0.25
 -15   4  -2    0.40    0.19
 -16  -4  -2    0.54    0.22
 -14  -5   2   -0.17    0.16
 -14   5   2   -0.21    0.14
 -13  -5   2   -0.07    0.15
 -13   5   2   -0.11    0.13
  12  -5  -2    0.67    0.17
 -12  -5   2    0.45    0.17
 -12  -5   2    0.73    0.17
 -12   5   2    0.62    0.17
 -12   5   2    0.91    0.20
  11  -5  -2   -0.08    0.11
 -11  -5   2    0.15    0.15
 -11  -5   2   -0.08    0.11
 -11   5   2    0.16    0.14
 -11   5   2    0.01    0.13
 -10  -5   2    1.18    0.20
 -10  -5   2    1.15    0.18
  10  -5  -2    0.93    0.17
 -10   5   2    0.94    0.18
 -10   5   2    1.07    0.18
  -9  -5   2    0.20    0.13
  -9  -5   2    0.10    0.12
   9  -5  -2    0.02    0.11
  -9   5   2    0.08    0.12
  -9   5   2    0.27    0.12
   8  -5  -2    0.14    0.12
  -8  -5   2    0.22    0.14
  -8  -5   2    0.34    0.12
  -8   5   2    0.15    0.12
  -8   5   2    0.71    0.14
   8   5  -2    0.28    0.11
   7  -5  -2    0.84    0.15
  -7  -5   2    0.76    0.13
   7  -5  -2    0.75    0.15
  -7  -5   2    0.75    0.15
  -7   5   2    0.82    0.14
   7   5  -2    0.73    0.12
  -7   5   2    0.89    0.15
  -7   5   2    0.94    0.14
   6  -5  -2   21.39    0.54
   6  -5  -2   21.55    0.56
  -6  -5   2   21.10    0.51
  -6  -5   2   22.57    0.56
  -6   5   2   21.83    0.56
  -6   5   2   20.96    0.54
   6   5  -2   21.23    0.51
  -6   5   2   21.79    0.53
   5  -5  -2   37.24    0.80
   5  -5  -2   37.39    0.77
   5  -5  -2   36.64    0.79
  -5  -5   2   34.49    0.73
  -5  -5   2   36.21    0.78
  -5   5   2   37.49    0.79
  -5   5   2   36.72    0.77
  -5   5   2   37.13    0.76
   5   5  -2   37.11    0.74
   4  -5  -2    6.46    0.24
  -4  -5   2    6.20    0.21
  -4  -5   2    6.41    0.23
   4  -5  -2    6.62    0.26
   4  -5  -2    6.55    0.25
   4   5  -2    6.59    0.21
  -4   5   2    6.58    0.24
  -4   5   2    6.82    0.25
  -4   5   2    6.62    0.25
   3  -5  -2   12.85    0.36
   3  -5  -2   13.04    0.34
   3  -5  -2   12.88    0.36
  -3  -5   2   13.04    0.33
  -3  -5   2   13.29    0.31
  -3   5   2   12.98    0.35
  -3   5   2   13.28    0.36
   3   5  -2   13.27    0.31
  -3   5   2   14.24    0.35
   3   5  -2   13.11    0.31
   2  -5  -2    0.32    0.07
  -2  -5   2    0.37    0.06
  -2  -5   2    0.26    0.05
   2  -5  -2    0.20    0.07
  -2   5   2    0.30    0.07
   2   5  -2    0.29    0.05
  -2   5   2    0.30    0.07
  -2   5   2    0.31    0.08
   1  -5  -2   19.03    0.42
  -1  -5   2   18.66    0.36
   1  -5  -2   18.50    0.44
  -1  -5   2   18.93    0.39
  -1   5   2   19.14    0.43
  -1   5   2   19.43    0.44
   1   5  -2   19.26    0.35
   1   5  -2   18.27    0.37
  -1   5   2   19.15    0.43
   1   5  -2   18.66    0.35
   1   5  -2   19.11    0.37
   0  -5  -2    1.28    0.11
   0  -5  -2    1.13    0.11
   0  -5   2    1.23    0.07
   0  -5   2    1.33    0.08
   0   5   2    1.07    0.10
   0   5  -2    1.26    0.08
   0   5  -2    1.14    0.07
   0   5   2    1.17    0.10
   0   5   2    1.24    0.11
   1  -5   2    5.77    0.16
  -1  -5  -2    5.82    0.20
  -1  -5  -2    5.39    0.21
   1  -5   2    5.65    0.14
  -1   5  -2    5.96    0.12
  -1   5  -2    5.65    0.12
  -1   5  -2    5.67    0.15
   1   5   2    6.16    0.21
  -1   5  -2    5.62    0.15
   1   5   2    5.47    0.20
   1   5   2    5.63    0.21
   2  -5   2    0.43    0.05
   2  -5   2    0.56    0.07
  -2  -5  -2    0.35    0.08
  -2  -5  -2    0.47    0.09
   2  -5   2    0.54    0.06
   2  -5   2    0.46    0.06
  -2   5  -2    0.42    0.06
   2   5   2    0.55    0.09
  -2   5  -2    0.50    0.05
  -2   5  -2    0.48    0.05
   2   5   2    0.49    0.09
  -3  -5  -2    0.38    0.10
   3  -5   2    0.29    0.06
  -3  -5  -2    0.37    0.08
   3  -5   2    0.31    0.06
  -3   5  -2    0.47    0.07
  -3   5  -2    0.48    0.06
  -3   5  -2    0.22    0.05
  -3   5  -2    0.43    0.06
   3   5   2    0.20    0.08
  -4  -5  -2    0.68    0.11
   4  -5   2    0.90    0.10
   4  -5   2    0.72    0.08
  -4  -5  -2    0.60    0.11
  -4   5  -2    0.59    0.07
  -4   5  -2    0.77    0.09
   4   5   2    0.72    0.11
  -4   5  -2    0.77    0.09
   5  -5   2    0.09    0.07
   5  -5   2   -0.06    0.05
  -5  -5  -2   -0.02    0.08
  -5  -5  -2    0.06    0.08
   5   5   2   -0.13    0.07
  -5   5  -2   -0.01    0.06
  -5   5  -2    0.09    0.07
  -5   5  -2    0.02    0.06
  -6  -5  -2    0.07    0.09
   6  -5   2    0.02    0.07
  -6  -5  -2    0.06    0.11
   6  -5   2    0.13    0.08
  -6   5  -2    0.02    0.07
   6   5   2   -0.01    0.08
  -6   5  -2    0.19    0.09
  -6   5  -2    0.07    0.08
   7  -5   2    1.41    0.16
  -7  -5  -2    1.19    0.17
  -7  -5  -2    1.09    0.15
   7  -5   2    1.03    0.14
  -7   5  -2    1.33    0.15
  -7   5  -2    1.63    0.15
  -7   5  -2    1.26    0.14
  -8  -5  -2    3.06    0.23
  -8  -5  -2    2.64    0.24
   8  -5   2    2.52    0.19
  -8   5  -2    3.00    0.22
  -8   5  -2    2.75    0.21
  -9  -5  -2    1.39    0.20
  -9  -5  -2    1.44    0.19
  -9   5  -2    1.55    0.18
  -9   5  -2    1.33    0.17
 -10  -5  -2    0.21    0.15
 -10  -5  -2    0.16    0.12
 -10   5  -2    0.27    0.13
 -10   5  -2    0.34    0.13
 -11  -5  -2    0.14    0.15
 -11  -5  -2    0.30    0.16
 -11   5  -2    0.10    0.14
 -12  -5  -2    0.04    0.14
 -12  -5  -2    0.02    0.15
 -12   5  -2    0.04    0.13
 -13  -5  -2    2.61    0.31
 -13  -5  -2    2.75    0.31
 -13   5  -2    2.58    0.27
 -14  -5  -2   -0.04    0.18
 -14   5  -2    0.06    0.16
 -14  -6   2   -0.02    0.19
 -14   6   2   -0.20    0.16
 -13  -6   2    1.14    0.24
 -13   6   2    1.39    0.23
 -12  -6   2    1.58    0.24
 -12   6   2    1.93    0.24
 -11  -6   2    0.98    0.20
 -11   6   2    1.16    0.20
 -10  -6   2    1.27    0.20
 -10   6   2    1.33    0.19
   9  -6  -2    1.54    0.20
  -9  -6   2    1.59    0.21
  -9   6   2    1.95    0.22
  -9   6   2    2.05    0.22
  -8  -6   2    0.18    0.12
  -8  -6   2    0.41    0.13
   8  -6  -2    0.21    0.12
  -8   6   2    0.11    0.13
  -8   6   2    0.41    0.13
  -7  -6   2    0.50    0.13
   7  -6  -2    0.29    0.12
  -7  -6   2    0.19    0.11
  -7   6   2    0.25    0.12
  -7   6   2    0.01    0.10
   6  -6  -2    8.69    0.32
  -6  -6   2    8.48    0.33
  -6  -6   2    8.89    0.30
   6  -6  -2    9.06    0.34
  -6   6   2    9.40    0.33
  -6   6   2    9.34    0.34
   6   6  -2    9.60    0.31
  -6   6   2    9.21    0.34
  -5  -6   2    2.81    0.19
  -5  -6   2    2.69    0.16
   5  -6  -2    2.95    0.19
   5  -6  -2    2.67    0.20
   5  -6  -2    2.54    0.18
   5   6  -2    2.56    0.16
  -5   6   2    2.77    0.19
  -5   6   2    2.38    0.19
  -5   6   2    2.45    0.19
  -4  -6   2   11.42    0.33
   4  -6  -2   10.97    0.35
   4  -6  -2   11.50    0.36
   4  -6  -2   11.30    0.34
  -4  -6   2   11.66    0.30
  -4   6   2   11.85    0.35
   4   6  -2   11.61    0.31
  -4   6   2   11.84    0.35
  -4   6   2   11.28    0.35
  -3  -6   2    0.17    0.06
   3  -6  -2   -0.05    0.06
  -3  -6   2    0.13    0.06
   3  -6  -2    0.09    0.08
   3   6  -2    0.08    0.05
  -3   6   2    0.04    0.07
  -3   6   2    0.05    0.08
  -3   6   2    0.04    0.07
  -2  -6   2   -0.03    0.05
   2  -6  -2   -0.02    0.06
   2  -6  -2    0.05    0.07
  -2  -6   2    0.06    0.04
  -2   6   2    0.01    0.06
  -2   6   2   -0.09    0.07
   2   6  -2    0.03    0.03
   2   6  -2   -0.03    0.05
   2   6  -2   -0.04    0.02
   2   6  -2   -0.01    0.03
  -2   6   2    0.01    0.06
   1  -6  -2    0.20    0.07
  -1  -6   2    0.21    0.05
  -1  -6   2    0.19    0.06
   1  -6  -2    0.17    0.08
   1   6  -2    0.27    0.06
   1   6  -2    0.13    0.03
  -1   6   2    0.13    0.07
   1   6  -2    0.15    0.03
  -1   6   2    0.09    0.08
   1   6  -2    0.12    0.05
  -1   6   2    0.21    0.07
   0  -6  -2   19.40    0.44
   0  -6   2   19.02    0.36
   0  -6  -2   18.16    0.46
   0  -6   2   18.78    0.40
   0   6   2   18.85    0.45
   0   6   2   18.30    0.45
   0   6   2   18.76    0.44
   0   6  -2   18.93    0.38
   0   6  -2   18.59    0.37
  -1  -6  -2    4.46    0.19
  -1  -6  -2    4.00    0.19
   1  -6   2    3.99    0.15
   1  -6   2    4.07    0.13
  -1   6  -2    4.27    0.14
   1   6   2    3.96    0.19
   1   6   2    3.86    0.18
  -1   6  -2    3.98    0.13
   1   6   2    3.82    0.18
  -2  -6  -2    5.98    0.24
  -2  -6  -2    6.58    0.23
   2  -6   2    6.50    0.20
   2  -6   2    6.44    0.18
  -2   6  -2    6.55    0.15
  -2   6  -2    6.48    0.15
   2   6   2    6.46    0.24
  -2   6  -2    6.02    0.18
   2   6   2    6.59    0.24
  -2   6  -2    6.27    0.19
  -3  -6  -2    0.54    0.11
   3  -6   2    0.62    0.07
   3  -6   2    0.60    0.08
  -3  -6  -2    0.63    0.10
   3   6   2    0.43    0.10
  -3   6  -2    0.69    0.08
  -3   6  -2    0.57    0.06
   3   6   2    0.59    0.10
   4  -6   2   10.05    0.30
  -4  -6  -2   10.83    0.33
  -4  -6  -2   10.29    0.35
   4  -6   2   10.47    0.28
  -4   6  -2   10.36    0.29
  -4   6  -2    9.62    0.26
  -4   6  -2   10.30    0.28
   4   6   2   10.68    0.33
  -5  -6  -2    1.34    0.16
  -5  -6  -2    1.52    0.15
   5  -6   2    1.59    0.14
   5  -6   2    1.37    0.12
  -5   6  -2    1.13    0.11
   5   6   2    1.38    0.15
  -5   6  -2    1.30    0.12
  -5   6  -2    1.46    0.13
   6  -6   2    0.10    0.08
  -6  -6  -2    0.11    0.10
  -6  -6  -2    0.27    0.12
   6   6   2    0.14    0.09
  -6   6  -2    0.19    0.09
  -6   6  -2    0.17    0.09
  -6   6  -2    0.06    0.07
  -7  -6  -2   -0.04    0.11
   7  -6   2   -0.13    0.08
  -7  -6  -2    0.24    0.12
  -7   6  -2   -0.04    0.09
  -7   6  -2   -0.09    0.08
  -8  -6  -2    5.40    0.32
  -8  -6  -2    5.50    0.29
  -8   6  -2    5.95    0.28
  -9  -6  -2    1.55    0.20
  -9  -6  -2    1.42    0.21
  -9   6  -2    1.49    0.19
 -10  -6  -2    1.06    0.19
 -10  -6  -2    0.92    0.20
 -10   6  -2    0.97    0.16
 -11  -6  -2    0.23    0.16
 -11   6  -2    0.35    0.15
 -12  -6  -2    0.23    0.18
 -12   6  -2   -0.15    0.13
 -13  -6  -2    1.28    0.26
 -13   6  -2    0.84    0.19
 -13  -7   2    0.25    0.19
 -13   7   2   -0.02    0.16
 -12  -7   2    0.35    0.19
 -12   7   2    0.37    0.17
 -11  -7   2    4.11    0.32
 -11   7   2    2.99    0.28
 -10  -7   2    0.27    0.15
 -10   7   2    0.39    0.16
  -9  -7   2    1.74    0.22
  -9   7   2    1.85    0.21
  -8  -7   2    0.39    0.13
  -8   7   2    0.46    0.14
  -7  -7   2    0.84    0.16
  -7   7   2    1.10    0.16
  -6  -7   2    0.09    0.10
  -6   7   2    0.13    0.11
  -5  -7   2   11.29    0.37
   5  -7  -2   11.94    0.40
   5  -7  -2   11.33    0.39
  -5   7   2   11.01    0.37
  -5   7   2   11.57    0.38
  -4  -7   2    5.33    0.23
   4  -7  -2    4.88    0.25
   4  -7  -2    4.49    0.22
  -4   7   2    4.82    0.24
  -4   7   2    4.53    0.23
   3  -7  -2    0.02    0.09
  -3  -7   2    0.06    0.07
   3  -7  -2    0.02    0.08
  -3   7   2    0.01    0.07
   3   7  -2    0.00    0.02
   3   7  -2    0.04    0.04
   3   7  -2    0.08    0.07
  -3   7   2    0.00    0.08
  -3   7   2    0.04    0.09
   2  -7  -2    0.51    0.11
  -2  -7   2    0.49    0.08
  -2  -7   2    0.69    0.07
   2  -7  -2    0.57    0.10
   2   7  -2    0.51    0.08
   2   7  -2    0.56    0.04
  -2   7   2    0.58    0.10
   2   7  -2    0.55    0.05
  -2   7   2    0.64    0.11
  -2   7   2    0.59    0.10
   2   7  -2    0.55    0.07
  -1  -7   2    0.02    0.04
   1  -7  -2    0.04    0.08
  -1  -7   2   -0.12    0.05
   1  -7  -2    0.09    0.08
  -1   7   2    0.04    0.07
  -1   7   2    0.06    0.07
   1   7  -2   -0.04    0.04
   1   7  -2   -0.06    0.05
  -1   7   2   -0.04    0.08
   0  -7   2    0.89    0.09
   0  -7   2    0.90    0.07
   0  -7  -2    0.97    0.11
   0  -7  -2    1.09    0.13
   0   7  -2    0.89    0.08
   0   7  -2    1.01    0.08
   0   7   2    0.93    0.11
   0   7   2    0.91    0.11
   0   7   2    0.94    0.12
  -1  -7  -2    0.14    0.08
   1  -7   2   -0.10    0.05
   1  -7   2    0.00    0.04
  -1  -7  -2   -0.01    0.08
   1   7   2    0.04    0.08
   1   7   2   -0.04    0.07
   1   7   2    0.17    0.08
  -1   7  -2   -0.03    0.05
  -1   7  -2    0.00    0.05
  -2  -7  -2    6.26    0.25
  -2  -7  -2    6.12    0.27
   2  -7   2    6.29    0.21
  -2   7  -2    6.06    0.19
  -2   7  -2    6.19    0.19
   2   7   2    6.17    0.25
   2   7   2    6.22    0.25
   2   7   2    6.04    0.24
  -3  -7  -2    2.15    0.18
  -3  -7  -2    2.64    0.17
   3   7   2    2.31    0.19
  -3   7  -2    1.62    0.11
  -3   7  -2    2.27    0.13
  -4  -7  -2    0.43    0.11
  -4  -7  -2    0.39    0.11
   4   7   2    0.48    0.12
  -4   7  -2    0.62    0.09
  -5  -7  -2    0.39    0.12
  -5  -7  -2    0.01    0.09
  -5   7  -2   -0.01    0.07
  -6  -7  -2   -0.04    0.11
  -6   7  -2   -0.05    0.08
  -7  -7  -2   -0.05    0.11
  -7   7  -2    0.06    0.09
  -8  -7  -2    0.88    0.18
  -8   7  -2    0.62    0.13
  -9  -7  -2    0.02    0.14
  -9   7  -2    0.04    0.11
 -10  -7  -2    0.15    0.16
 -10   7  -2    0.27    0.14
 -11  -7  -2    1.72    0.26
 -11   7  -2    1.60    0.21
 -12  -7  -2    0.05    0.19
 -12   7  -2    0.09    0.13
 -13   7  -2   -0.13    0.16
 -12  -8   2    0.08    0.20
 -12   8   2    0.03    0.15
 -11  -8   2    1.01    0.22
 -11   8   2    0.99    0.20
 -10  -8   2    0.14    0.15
 -10   8   2   -0.12    0.14
  -9  -8   2   -0.02    0.13
  -9   8   2    0.07    0.13
  -8  -8   2   -0.05    0.12
  -8   8   2    0.11    0.12
  -7  -8   2    1.26    0.18
  -7   8   2    1.25    0.17
  -6  -8   2    0.40    0.13
  -6   8   2    0.45    0.12
  -5  -8   2    1.80    0.17
   5  -8  -2    1.95    0.20
   5   8  -2    1.91    0.16
  -5   8   2    2.12    0.19
  -4  -8   2    1.35    0.15
   4  -8  -2    1.26    0.16
  -4   8   2    1.43    0.16
   4   8  -2    1.17    0.13
   3  -8  -2   10.22    0.36
  -3  -8   2   10.22    0.32
   3   8  -2    9.35    0.28
  -3   8   2    9.57    0.33
   2  -8  -2    0.56    0.13
  -2  -8   2    0.71    0.10
  -2   8   2    0.70    0.12
   2   8  -2    0.74    0.09
   1  -8  -2    4.92    0.25
  -1  -8   2    5.54    0.20
  -1   8   2    4.91    0.24
   1   8  -2    5.28    0.18
   0  -8   2    0.04    0.06
   0  -8  -2   -0.07    0.09
   0   8  -2    0.13    0.06
   0   8   2   -0.11    0.08
  -1  -8  -2   -0.03    0.09
   1  -8   2    0.04    0.06
  -1   8  -2    0.03    0.05
   1   8   2    0.01    0.09
   2  -8   2    0.23    0.07
  -2  -8  -2   -0.03    0.09
  -2   8  -2    0.07    0.06
   2   8   2    0.16    0.10
  -3  -8  -2    1.31    0.16
   3   8   2    1.17    0.15
  -3   8  -2    1.15    0.10
  -4  -8  -2    0.11    0.11
   4   8   2    0.20    0.11
  -4   8  -2    0.12    0.07
  -5  -8  -2    0.76    0.16
  -5   8  -2    0.74    0.11
   5   8   2    0.95    0.15
  -6  -8  -2    0.61    0.15
  -6   8  -2    0.55    0.11
  -7  -8  -2    2.85    0.26
  -7   8  -2    2.90    0.21
  -8  -8  -2    0.51    0.16
  -8   8  -2    0.51    0.12
  -9  -8  -2    0.28    0.17
  -9   8  -2    0.33    0.13
 -10  -8  -2   -0.08    0.15
 -10   8  -2    0.01    0.12
 -11  -8  -2    2.78    0.33
 -11   8  -2    2.58    0.25
 -12   8  -2   -0.01    0.15
 -10  -9   2   -0.20    0.13
 -10   9   2    0.10    0.15
  -9  -9   2    1.19    0.21
  -9   9   2    1.11    0.19
  -8  -9   2    0.69    0.16
  -8   9   2    0.68    0.16
  -7  -9   2    0.38    0.14
   7   9  -2    0.49    0.13
  -7   9   2    0.10    0.12
  -6  -9   2    0.15    0.11
   6   9  -2    0.12    0.10
  -6   9   2    0.40    0.12
  -5  -9   2    0.11    0.10
   5  -9  -2    0.11    0.11
   5   9  -2    0.08    0.09
  -5   9   2    0.13    0.11
  -4  -9   2    1.34    0.15
   4  -9  -2    1.53    0.18
   4   9  -2    1.44    0.13
  -4   9   2    1.25    0.16
   3  -9  -2    0.83    0.15
  -3  -9   2    1.02    0.13
   3   9  -2    0.97    0.11
  -3   9   2    1.14    0.15
   2  -9  -2    3.06    0.22
  -2  -9   2    2.49    0.17
   2   9  -2    2.70    0.14
  -2   9   2    2.44    0.19
  -1  -9   2    2.67    0.16
   1  -9  -2    2.93    0.21
  -1   9   2    3.02    0.20
   1   9  -2    2.63    0.13
   0  -9   2    1.80    0.14
   0  -9  -2    1.68    0.18
   0   9  -2    1.71    0.11
   0   9   2    2.01    0.18
  -1  -9  -2    1.10    0.15
   1  -9   2    0.97    0.11
  -1   9  -2    1.10    0.09
   1   9   2    1.10    0.15
  -2  -9  -2    0.82    0.15
   2  -9   2    0.91    0.11
  -2   9  -2    0.76    0.08
   2   9   2    1.28    0.15
  -3  -9  -2    0.74    0.15
  -3   9  -2    0.95    0.10
   3   9   2    0.95    0.15
  -4  -9  -2    1.19    0.18
  -4   9  -2    1.21    0.11
   4   9   2    1.27    0.17
  -5  -9  -2   -0.05    0.11
   5   9   2    0.07    0.12
  -5   9  -2    0.01    0.07
  -6  -9  -2    0.06    0.13
   6   9   2   -0.19    0.10
  -6   9  -2    0.05    0.08
  -7  -9  -2    0.40    0.15
   7   9   2    0.16    0.13
  -7   9  -2    0.18    0.10
  -8  -9  -2    0.12    0.15
  -8   9  -2    0.18    0.11
  -9  -9  -2    0.13    0.15
  -9   9  -2    0.14    0.12
 -10   9  -2   -0.07    0.12
 -11   9  -2    0.77    0.18
  -9 -10   2   -0.07    0.14
   9  10  -2    0.08    0.13
  -9  10   2    0.09    0.15
  -8 -10   2    0.06    0.14
  -8  10   2   -0.01    0.13
   8  10  -2    0.14    0.12
  -7 -10   2    0.30    0.14
   7  10  -2    0.32    0.13
  -7  10   2    0.21    0.13
  -6 -10   2   -0.01    0.11
  -6  10   2    0.15    0.11
  -5 -10   2   -0.07    0.10
  -5  10   2    0.24    0.11
   4 -10  -2    0.00    0.11
  -4 -10   2   -0.03    0.09
  -4  10   2   -0.06    0.10
  -3 -10   2    0.02    0.09
   3 -10  -2    0.04    0.11
  -3  10   2   -0.07    0.09
   2 -10  -2    0.09    0.11
  -2  10   2   -0.12    0.09
   1 -10  -2    1.02    0.16
  -1  10   2    1.30    0.15
   0 -10  -2    7.53    0.33
   0  10   2    8.01    0.31
  -1 -10  -2   -0.03    0.11
   1  10   2   -0.04    0.10
  -2 -10  -2    0.13    0.12
   2  10   2   -0.04    0.10
  -3 -10  -2    0.71    0.15
   3  10   2    0.57    0.13
  -4 -10  -2    0.53    0.15
   4  10   2    0.80    0.15
  -5 -10  -2    0.15    0.14
   5  10   2    0.10    0.12
  -6 -10  -2    0.65    0.17
   6  10   2    0.53    0.15
  -7 -10  -2    0.25    0.15
   7  10   2    0.15    0.15
  -8 -10  -2    1.58    0.23
   8  10   2    1.37    0.21
   4 -11  -2   -0.05    0.12
   3 -11  -2    0.27    0.13
   2 -11  -2   -0.13    0.11
   1 -11  -2    1.52    0.18
   0 -11  -2    0.15    0.11
  -1 -11  -2    1.04    0.17
  -2 -11  -2    0.65    0.16
  -3 -11  -2    0.36    0.15
  -4 -11  -2   -0.03    0.12
  -5 -11  -2    0.19    0.14
   5  11   2    0.04    0.13
 -17   0   3    1.43    0.27
 -17   0   3    0.92    0.26
 -16   0   3   -0.05    0.19
 -16   0   3   -0.02    0.17
 -15   0   3    2.62    0.33
 -15   0   3    2.08    0.28
 -14   0   3    0.70    0.20
 -14   0   3    0.41    0.19
 -13   0   3   11.07    0.51
 -13   0   3   10.92    0.48
 -12   0   3    0.12    0.14
 -12   0   3    0.18    0.12
  11   0  -3    4.57    0.29
 -11   0   3    4.40    0.29
 -11   0   3    4.49    0.31
  10   0  -3   -0.09    0.07
 -10   0   3   -0.06    0.10
 -10   0   3    0.22    0.14
   9   0  -3    1.62    0.17
  -9   0   3    1.41    0.18
  -9   0   3    1.66    0.18
  -8   0   3   -0.14    0.08
   8   0  -3   -0.07    0.08
  -8   0   3    0.03    0.09
  -7   0   3    6.65    0.26
   7   0  -3    6.65    0.25
  -7   0   3    6.99    0.28
  -6   0   3   -0.08    0.05
  -6   0   3   -0.02    0.06
   6   0  -3   -0.09    0.06
  -6   0   3   -0.11    0.06
   6   0  -3    0.01    0.05
   6   0  -3   -0.02    0.05
  -5   0   3    0.72    0.09
  -5   0   3    0.73    0.10
   5   0  -3    0.66    0.09
   5   0  -3    0.72    0.09
  -5   0   3    0.80    0.08
   5   0  -3    1.18    0.11
   4   0  -3    0.03    0.05
   4   0  -3    0.05    0.05
   4   0  -3   -0.02    0.05
  -4   0   3   -0.01    0.04
  -4   0   3   -0.06    0.04
  -4   0   3   -0.01    0.05
   3   0  -3   55.45    0.99
  -3   0   3   56.61    1.00
  -3   0   3   56.38    0.99
  -3   0   3   57.35    1.02
   3   0  -3   56.97    1.03
   3   0  -3   57.61    1.00
  -3   0   3   55.23    1.03
  -2   0   3    0.06    0.03
  -2   0   3    0.00    0.03
   2   0  -3   -0.02    0.03
   2   0  -3    0.06    0.03
   2   0  -3    0.00    0.03
   2   0  -3   -0.02    0.03
  -2   0   3    0.00    0.03
  -2   0   3    0.00    0.02
  -1   0   3    0.26    0.04
  -1   0   3    0.17    0.04
   1   0  -3    0.25    0.04
  -1   0   3    0.18    0.04
  -1   0   3    0.16    0.04
   1   0  -3    0.15    0.04
   1   0  -3    0.15    0.04
   1   0  -3    0.24    0.04
   0   0  -3   -0.13    0.02
   0   0   3   -0.08    0.02
   0   0  -3   -0.08    0.02
   0   0   3    0.00    0.03
   0   0  -3   -0.13    0.02
   0   0   3   -0.08    0.02
   1   0   3   84.13    1.40
  -1   0  -3   81.20    1.40
   1   0   3   85.66    1.45
  -1   0  -3   84.69    1.44
  -2   0  -3    0.03    0.03
   2   0   3    0.00    0.03
  -2   0  -3   -0.01    0.03
   2   0   3    0.01    0.03
   3   0   3   28.41    0.57
  -3   0  -3   28.68    0.56
   3   0   3   28.34    0.55
  -3   0  -3   29.10    0.58
  -4   0  -3   -0.03    0.05
  -4   0  -3    0.02    0.06
   4   0   3   -0.07    0.04
   4   0   3   -0.02    0.05
  -5   0  -3   85.13    1.58
   5   0   3   86.38    1.53
   5   0   3   86.24    1.58
  -5   0  -3   86.04    1.53
  -6   0  -3   -0.03    0.07
  -6   0  -3   -0.07    0.06
  -6   0  -3    0.02    0.07
   6   0   3   -0.07    0.06
  -7   0  -3  248.49    4.24
  -7   0  -3  254.14    4.37
  -8   0  -3   -0.01    0.09
  -8   0  -3    0.18    0.11
  -9   0  -3    3.77    0.25
  -9   0  -3    3.71    0.24
 -10   0  -3    0.05    0.12
 -10   0  -3   -0.14    0.11
 -11   0  -3   -0.13    0.12
 -11   0  -3    0.42    0.15
 -12   0  -3   -0.21    0.08
 -12   0  -3   -0.18    0.12
 -13   0  -3   -0.10    0.14
 -13   0  -3    0.38    0.17
 -14   0  -3    0.07    0.16
 -14   0  -3   -0.06    0.16
 -15   0  -3   -0.16    0.17
 -15   0  -3   -0.18    0.16
 -16   0  -3    0.20    0.19
 -16   0  -3    0.24    0.19
 -17   0  -3   -0.15    0.20
 -17  -1   3    0.54    0.24
 -17  -1   3    0.80    0.24
 -17   1   3    0.40    0.22
 -17   1   3    0.46    0.23
 -16  -1   3    0.28    0.21
 -16  -1   3    0.36    0.20
 -16   1   3    0.92    0.25
 -16   1   3    0.20    0.19
 -15  -1   3    3.65    0.34
 -15  -1   3    3.62    0.37
 -15   1   3    3.65    0.38
 -15   1   3    3.59    0.34
 -14  -1   3   16.99    0.66
 -14  -1   3   14.91    0.57
 -14   1   3   16.58    0.64
 -14   1   3   16.24    0.61
 -13  -1   3    5.45    0.38
 -13  -1   3    4.90    0.34
 -13   1   3    4.65    0.34
 -13   1   3    4.77    0.37
 -12  -1   3   22.95    0.72
  12  -1  -3   23.20    0.68
 -12  -1   3   22.60    0.67
 -12   1   3   22.46    0.70
 -12   1   3   23.29    0.69
  11  -1  -3    0.06    0.11
 -11  -1   3    0.32    0.13
 -11  -1   3    0.17    0.15
 -11   1   3    0.09    0.14
 -11   1   3    0.04    0.12
 -10  -1   3    0.99    0.18
 -10  -1   3    0.97    0.15
  10  -1  -3    0.95    0.17
 -10   1   3    1.14    0.16
 -10   1   3    0.95    0.18
  -9  -1   3    2.43    0.22
  -9  -1   3    2.54    0.20
   9  -1  -3    2.38    0.18
  -9   1   3    2.82    0.21
  -9   1   3    2.64    0.22
   9   1  -3    2.75    0.20
  -8  -1   3    8.29    0.31
  -8  -1   3    8.08    0.33
   8  -1  -3    8.19    0.31
  -8   1   3    8.28    0.31
  -8   1   3    7.88    0.32
   8   1  -3    8.34    0.30
  -7  -1   3    3.29    0.19
   7  -1  -3    3.60    0.19
  -7  -1   3    3.37    0.20
  -7   1   3    3.36    0.19
   7   1  -3    3.75    0.20
   7   1  -3    3.35    0.19
  -7   1   3    3.35    0.19
   6  -1  -3    3.12    0.18
  -6  -1   3    2.83    0.17
   6  -1  -3    3.05    0.16
   6  -1  -3    3.24    0.16
  -6  -1   3    2.88    0.16
   6   1  -3    2.49    0.15
  -6   1   3    2.98    0.16
  -6   1   3    2.85    0.15
  -6   1   3    2.80    0.16
   6   1  -3    3.43    0.20
   6   1  -3    2.95    0.16
  -6   1   3    3.28    0.18
  -5  -1   3   17.31    0.43
  -5  -1   3   17.83    0.40
  -5  -1   3   17.04    0.41
   5  -1  -3   17.98    0.44
   5  -1  -3   18.05    0.41
   5  -1  -3   17.74    0.42
  -5   1   3   17.19    0.44
  -5   1   3   18.66    0.42
   5   1  -3   17.35    0.41
  -5   1   3   17.18    0.42
   5   1  -3   17.58    0.40
   5   1  -3   17.82    0.42
  -5   1   3   17.77    0.41
   4  -1  -3   78.16    1.38
  -4  -1   3   78.13    1.42
  -4  -1   3   80.34    1.37
  -4  -1   3   79.73    1.38
   4  -1  -3   78.62    1.39
   4  -1  -3   79.96    1.43
  -4   1   3   77.13    1.43
   4   1  -3   79.70    1.37
  -4   1   3   79.83    1.38
   4   1  -3   79.42    1.42
   4   1  -3   78.19    1.37
  -4   1   3   78.90    1.39
  -4   1   3   79.41    1.42
  -3  -1   3   14.41    0.32
   3  -1  -3   14.27    0.32
   3  -1  -3   13.95    0.33
  -3  -1   3   14.14    0.30
   3  -1  -3   13.87    0.32
   3  -1  -3   14.07    0.32
  -3  -1   3   14.07    0.30
   3   1  -3   13.95    0.31
  -3   1   3   14.39    0.32
  -3   1   3   13.40    0.33
   3   1  -3   13.94    0.30
   3   1  -3   13.85    0.30
  -3   1   3   14.03    0.32
  -3   1   3   13.99    0.32
   2  -1  -3  989.82   16.31
   2  -1  -3  947.16   16.60
   2  -1  -3  993.94   16.26
   2  -1  -3  987.00   16.74
  -2  -1   3  974.07   16.62
  -2  -1   3 1000.00   16.17
  -2  -1   3  976.76   16.56
  -2  -1   3  996.18   16.15
   2   1  -3  994.46   16.15
   2   1  -3  986.29   16.60
  -2   1   3  997.96   16.74
  -2   1   3  957.75   16.64
   2   1  -3  994.00   16.15
  -2   1   3  994.95   16.27
  -2   1   3  991.10   16.23
  -1  -1   3   16.32    0.30
  -1  -1   3   16.51    0.30
  -1  -1   3   16.32    0.30
  -1  -1   3   16.21    0.31
   1  -1  -3   16.13    0.34
   1  -1  -3   16.22    0.34
   1  -1  -3   16.49    0.33
   1  -1  -3   16.27    0.33
   1   1  -3   16.33    0.30
  -1   1   3   17.00    0.33
   1   1  -3   16.13    0.30
  -1   1   3   16.71    0.34
  -1   1   3   16.48    0.33
  -1   1   3   16.65    0.34
   0  -1   3   30.95    0.52
   0  -1   3   30.88    0.54
   0  -1  -3   31.45    0.56
   0  -1   3   31.23    0.52
   0  -1  -3   31.46    0.56
   0  -1  -3   31.02    0.58
   0   1   3   29.86    0.56
   0   1  -3   30.47    0.52
   0   1   3   31.48    0.58
   0   1   3   31.17    0.56
   1  -1   3  107.37    1.76
  -1  -1  -3  105.99    1.80
  -1  -1  -3  103.23    1.75
   1  -1   3  107.49    1.71
   1   1   3  106.82    1.75
   1   1   3  107.07    1.80
  -1   1  -3   91.75    1.76
  -1   1  -3  106.31    1.71
  -2  -1  -3   49.34    0.91
   2  -1   3   50.16    0.86
   2  -1   3   48.60    0.89
  -2  -1  -3   49.19    0.89
  -2   1  -3   50.10    0.86
   2   1   3   50.50    0.89
   2   1   3   49.20    0.91
  -2   1  -3   50.15    0.89
  -3  -1  -3   16.68    0.37
   3  -1   3   17.18    0.36
  -3  -1  -3   16.41    0.39
   3  -1   3   16.67    0.37
  -3   1  -3   16.81    0.37
   3   1   3   16.74    0.37
   3   1   3   16.55    0.38
  -3   1  -3   16.54    0.36
   4  -1   3    2.46    0.13
  -4  -1  -3    2.42    0.13
   4  -1   3    2.28    0.12
  -4  -1  -3    2.68    0.14
  -4   1  -3    2.38    0.12
  -4   1  -3    2.49    0.12
   4   1   3    2.46    0.12
   4   1   3    2.73    0.14
  -4   1  -3    2.46    0.13
   5  -1   3    0.52    0.09
  -5  -1  -3    0.59    0.09
  -5  -1  -3    0.57    0.10
   5  -1   3    0.52    0.08
  -5   1  -3    0.45    0.08
   5   1   3    0.54    0.09
  -5   1  -3    0.43    0.08
  -5   1  -3    0.54    0.09
   5   1   3    0.59    0.09
   6  -1   3    0.57    0.10
  -6  -1  -3    0.43    0.10
  -6  -1  -3    0.48    0.11
  -6   1  -3    0.39    0.09
  -6   1  -3    0.28    0.08
  -6   1  -3    0.44    0.09
  -7  -1  -3    1.63    0.17
  -7  -1  -3    1.14    0.13
   7  -1   3    1.48    0.16
  -7   1  -3    1.21    0.14
  -7   1  -3    1.36    0.14
  -7   1  -3    1.18    0.14
  -8  -1  -3   17.12    0.49
  -8  -1  -3   18.83    0.53
  -8   1  -3   17.49    0.51
  -8   1  -3   16.86    0.48
  -9  -1  -3    0.72    0.14
  -9  -1  -3    0.68    0.14
  -9   1  -3    0.46    0.13
  -9   1  -3    0.71    0.14
 -10  -1  -3    6.17    0.32
 -10  -1  -3    5.61    0.33
 -10   1  -3    6.07    0.32
 -10   1  -3    6.76    0.32
 -11  -1  -3    2.26    0.23
 -11  -1  -3    1.96    0.24
 -11   1  -3    2.27    0.23
 -11   1  -3    2.28    0.24
 -12  -1  -3   -0.18    0.13
 -12  -1  -3    0.04    0.15
 -12   1  -3    0.00    0.12
 -12   1  -3   -0.07    0.12
 -13  -1  -3   -0.07    0.14
 -13  -1  -3   -0.06    0.15
 -13   1  -3   -0.17    0.13
 -13   1  -3    0.07    0.15
 -14  -1  -3    2.49    0.31
 -14  -1  -3    2.21    0.28
 -14   1  -3    1.89    0.26
 -14   1  -3    2.08    0.28
 -15  -1  -3    0.03    0.18
 -15  -1  -3    0.25    0.20
 -15   1  -3   -0.13    0.15
 -15   1  -3    0.00    0.16
 -16  -1  -3   -0.11    0.18
 -16  -1  -3   -0.47    0.16
 -16   1  -3   -0.01    0.18
 -16   1  -3    0.20    0.19
 -17   1  -3    0.00    0.22
 -17  -2   3    1.38    0.26
 -17   2   3    2.36    0.35
 -16  -2   3   -0.03    0.17
 -16  -2   3   -0.03    0.19
 -16   2   3    0.04    0.20
 -16   2   3    0.36    0.20
 -15  -2   3    0.26    0.19
 -15  -2   3    0.53    0.20
 -15   2   3    0.31    0.19
 -15   2   3    0.35    0.19
 -14  -2   3    4.38    0.37
 -14  -2   3    4.25    0.34
 -14   2   3    3.84    0.37
 -14   2   3    4.38    0.35
 -13  -2   3    0.58    0.18
  13  -2  -3    0.74    0.17
 -13  -2   3    0.75    0.20
 -13   2   3    0.57    0.18
 -13   2   3    0.68    0.19
 -12  -2   3    1.36    0.20
 -12  -2   3    1.77    0.24
  12  -2  -3    1.07    0.20
 -12   2   3    1.56    0.22
 -12   2   3    1.42    0.23
 -11  -2   3    0.62    0.16
 -11  -2   3    1.01    0.19
  11  -2  -3    0.64    0.17
 -11   2   3    0.73    0.17
 -11   2   3    0.67    0.18
 -10  -2   3    1.71    0.20
 -10  -2   3    1.83    0.21
  10  -2  -3    1.92    0.21
 -10   2   3    1.94    0.22
 -10   2   3    1.81    0.21
  -9  -2   3   -0.07    0.10
   9  -2  -3    0.06    0.11
  -9  -2   3   -0.10    0.08
  -9   2   3   -0.01    0.10
  -9   2   3   -0.07    0.09
  -8  -2   3    0.02    0.09
   8  -2  -3    0.00    0.08
  -8  -2   3   -0.06    0.09
  -8   2   3   -0.12    0.08
  -8   2   3    0.23    0.10
   7  -2  -3   20.22    0.51
  -7  -2   3   20.67    0.53
  -7  -2   3   21.02    0.51
   7   2  -3   20.72    0.50
  -7   2   3   19.98    0.51
  -7   2   3   20.71    0.54
   6  -2  -3    0.10    0.07
  -6  -2   3    0.07    0.07
  -6  -2   3    0.01    0.07
   6  -2  -3    0.06    0.08
  -6   2   3   -0.02    0.07
  -6   2   3    0.03    0.06
  -6   2   3    0.04    0.07
   6   2  -3   -0.03    0.06
   5  -2  -3    1.35    0.12
  -5  -2   3    1.17    0.11
  -5  -2   3    1.31    0.10
   5  -2  -3    1.34    0.12
   5  -2  -3    1.43    0.13
  -5  -2   3    1.27    0.11
  -5   2   3    1.22    0.11
  -5   2   3    1.35    0.12
  -5   2   3    1.30    0.12
   5   2  -3    1.10    0.10
  -5   2   3    1.20    0.12
   5   2  -3    1.33    0.12
   5   2  -3    1.36    0.11
  -4  -2   3   13.23    0.31
   4  -2  -3   13.04    0.34
   4  -2  -3   13.42    0.35
  -4  -2   3   12.97    0.33
  -4  -2   3   13.83    0.32
   4  -2  -3   13.93    0.34
   4  -2  -3   12.74    0.33
   4   2  -3   13.26    0.31
   4   2  -3   13.22    0.31
  -4   2   3   12.70    0.33
  -4   2   3   13.05    0.35
   4   2  -3   13.54    0.33
  -4   2   3   13.21    0.33
  -4   2   3   13.38    0.34
   3  -2  -3   96.55    1.74
  -3  -2   3   98.49    1.71
  -3  -2   3   99.95    1.66
   3  -2  -3   98.71    1.69
  -3  -2   3  100.57    1.66
   3  -2  -3   98.30    1.69
   3  -2  -3   97.35    1.74
   3   2  -3   98.83    1.66
  -3   2   3   98.50    1.69
   3   2  -3   96.17    1.65
  -3   2   3   97.69    1.75
  -3   2   3   98.78    1.73
   3   2  -3  100.54    1.71
  -3   2   3  100.19    1.69
  -2  -2   3   26.38    0.50
  -2  -2   3   26.65    0.48
  -2  -2   3   26.77    0.48
   2  -2  -3   27.15    0.54
   2  -2  -3   26.84    0.53
   2  -2  -3   26.40    0.54
   2  -2  -3   26.98    0.53
  -2   2   3   27.34    0.54
   2   2  -3   27.32    0.49
  -2   2   3   26.96    0.53
   2   2  -3   27.12    0.48
  -2   2   3   26.67    0.53
  -2   2   3   26.33    0.55
  -1  -2   3    0.01    0.02
   1  -2  -3    0.04    0.04
   1  -2  -3    0.02    0.04
   1  -2  -3   -0.07    0.04
  -1  -2   3   -0.01    0.02
  -1  -2   3    0.01    0.02
   1   2  -3    0.04    0.02
  -1   2   3   -0.02    0.04
  -1   2   3   -0.02    0.04
  -1   2   3   -0.02    0.04
   1   2  -3    0.01    0.02
  -1   2   3   -0.02    0.04
   0  -2  -3   95.98    1.68
   0  -2  -3   94.69    1.63
   0   2   3   99.35    1.63
   0   2   3   95.63    1.63
   0   2   3   97.76    1.68
   1  -2   3    8.58    0.17
  -1  -2  -3    8.29    0.23
   1  -2   3    8.57    0.18
  -1  -2  -3    8.43    0.22
  -1   2  -3    8.55    0.17
   1   2   3    8.38    0.22
   1   2   3    8.43    0.21
  -1   2  -3    8.52    0.16
  -1   2  -3    8.57    0.16
  -2  -2  -3    3.89    0.15
  -2  -2  -3    3.67    0.15
   2  -2   3    4.01    0.12
   2  -2   3    3.90    0.12
   2   2   3    3.71    0.14
  -2   2  -3    4.11    0.12
   2   2   3    3.75    0.15
  -2   2  -3    4.17    0.12
  -3  -2  -3    0.70    0.09
   3  -2   3    0.54    0.06
  -3  -2  -3    0.49    0.07
   3  -2   3    0.52    0.06
  -3   2  -3    0.62    0.07
   3   2   3    0.52    0.07
   3   2   3    0.44    0.07
  -3   2  -3    0.45    0.06
  -3   2  -3    0.43    0.05
   4  -2   3   53.57    0.96
  -4  -2  -3   53.16    1.04
   4  -2   3   53.79    1.00
  -4  -2  -3   53.25    1.00
  -4   2  -3   52.05    0.96
  -4   2  -3   53.20    0.99
   4   2   3   54.12    1.03
  -4   2  -3   52.13    0.97
   4   2   3   53.53    1.00
   5  -2   3   17.64    0.43
  -5  -2  -3   17.19    0.43
  -5  -2  -3   17.45    0.45
  -5   2  -3   16.60    0.40
  -5   2  -3   17.21    0.40
   5   2   3   17.30    0.43
  -5   2  -3   16.95    0.42
   6  -2   3    0.08    0.08
  -6  -2  -3    0.16    0.09
  -6  -2  -3    0.10    0.09
  -6   2  -3    0.23    0.08
  -6   2  -3    0.23    0.08
   6   2   3    0.07    0.08
  -6   2  -3    0.23    0.08
   7  -2   3    1.96    0.16
  -7  -2  -3    1.93    0.17
  -7  -2  -3    2.02    0.19
  -7   2  -3    1.71    0.16
  -7   2  -3    1.92    0.15
  -7   2  -3    1.91    0.16
  -8  -2  -3    2.63    0.20
  -8  -2  -3    2.65    0.23
  -8   2  -3    2.61    0.19
  -8   2  -3    2.77    0.20
  -9  -2  -3   -0.07    0.10
  -9  -2  -3   -0.03    0.10
  -9   2  -3   -0.01    0.10
  -9   2  -3    0.04    0.10
 -10  -2  -3    3.78    0.25
 -10  -2  -3    3.58    0.28
 -10   2  -3    3.44    0.25
 -10   2  -3    3.44    0.26
 -11  -2  -3    0.39    0.14
 -11  -2  -3    0.38    0.15
 -11   2  -3    0.42    0.15
 -11   2  -3    0.67    0.17
 -12  -2  -3    0.23    0.16
 -12  -2  -3    0.35    0.16
 -12   2  -3    0.12    0.14
 -12   2  -3    0.15    0.15
 -13  -2  -3    0.04    0.16
 -13  -2  -3    0.16    0.12
 -13   2  -3   -0.04    0.13
 -13   2  -3    0.12    0.15
 -14  -2  -3   -0.09    0.15
 -14  -2  -3   -0.13    0.14
 -14   2  -3   -0.06    0.15
 -14   2  -3   -0.01    0.15
 -15  -2  -3   -0.13    0.17
 -15  -2  -3    0.26    0.20
 -15   2  -3    0.12    0.18
 -15   2  -3    0.05    0.17
 -16  -2  -3    0.00    0.19
 -16  -2  -3   -0.05    0.18
 -16  -3   3   -0.20    0.19
 -16  -3   3    0.36    0.20
 -16   3   3    0.13    0.20
 -16   3   3    0.09    0.19
 -15  -3   3    0.15    0.18
 -15  -3   3    0.23    0.18
 -15   3   3    0.15    0.20
 -15   3   3    0.39    0.19
 -14  -3   3   -0.04    0.16
  14  -3  -3    0.20    0.15
 -14  -3   3    0.10    0.15
 -14   3   3    0.06    0.15
 -14   3   3    0.12    0.18
 -13  -3   3    1.45    0.23
 -13  -3   3    1.20    0.20
  13  -3  -3    1.65    0.23
 -13   3   3    1.28    0.22
 -13   3   3    1.32    0.24
 -12  -3   3    0.24    0.14
 -12  -3   3    0.21    0.15
  12  -3  -3    0.12    0.14
 -12   3   3    0.00    0.14
 -12   3   3   -0.04    0.13
 -11  -3   3    9.60    0.43
  11  -3  -3   10.04    0.42
 -11  -3   3   10.32    0.41
 -11   3   3    9.83    0.42
 -11   3   3   10.16    0.45
  10  -3  -3    0.93    0.17
 -10  -3   3    1.01    0.17
 -10  -3   3    0.81    0.17
 -10   3   3    0.67    0.14
 -10   3   3    0.46    0.16
  -9  -3   3   14.98    0.46
   9  -3  -3   14.97    0.47
  -9  -3   3   14.96    0.49
  -9   3   3   15.33    0.48
  -9   3   3   15.28    0.50
  -8  -3   3    7.49    0.32
  -8  -3   3    7.45    0.29
   8  -3  -3    7.58    0.30
  -8   3   3    7.25    0.32
  -8   3   3    6.84    0.30
   8   3  -3    7.06    0.28
  -7  -3   3   -0.16    0.08
  -7  -3   3   -0.03    0.09
   7  -3  -3   -0.11    0.07
   7  -3  -3   -0.03    0.08
  -7   3   3   -0.08    0.07
  -7   3   3   -0.06    0.08
   7   3  -3   -0.05    0.08
  -7   3   3    0.01    0.08
  -6  -3   3   32.29    0.72
   6  -3  -3   33.95    0.71
  -6  -3   3   33.76    0.69
   6  -3  -3   32.99    0.74
   6   3  -3   32.33    0.68
  -6   3   3   33.75    0.75
  -6   3   3   32.42    0.71
  -6   3   3   32.65    0.70
   5  -3  -3   10.45    0.32
  -5  -3   3    9.97    0.31
   5  -3  -3   11.02    0.33
   5  -3  -3   10.72    0.32
  -5  -3   3   10.78    0.30
   5   3  -3   10.73    0.30
  -5   3   3   10.74    0.31
  -5   3   3   10.93    0.33
  -5   3   3   10.96    0.32
   4  -3  -3  105.93    1.84
  -4  -3   3  108.43    1.81
   4  -3  -3  106.41    1.84
  -4  -3   3  106.86    1.80
   4  -3  -3  102.97    1.89
  -4  -3   3  104.87    1.87
   4  -3  -3  104.92    1.90
   4   3  -3  104.28    1.80
  -4   3   3  105.15    1.85
  -4   3   3  108.09    1.84
  -4   3   3  106.61    1.89
  -4   3   3  107.48    1.91
   4   3  -3  105.86    1.86
   3  -3  -3    7.38    0.24
   3  -3  -3    7.82    0.23
   3  -3  -3    8.10    0.25
   3  -3  -3    7.87    0.24
  -3  -3   3    7.81    0.21
  -3  -3   3    7.81    0.20
  -3  -3   3    7.84    0.20
  -3   3   3    8.13    0.24
  -3   3   3    7.67    0.23
  -3   3   3    7.72    0.25
   3   3  -3    7.65    0.20
   3   3  -3    7.37    0.20
  -3   3   3    7.83    0.23
   2  -3  -3   13.39    0.33
  -2  -3   3   13.52    0.26
   2  -3  -3   13.32    0.32
  -2  -3   3   13.51    0.26
  -2  -3   3   13.38    0.28
   2  -3  -3   13.14    0.33
   2  -3  -3   12.72    0.32
  -2   3   3   13.37    0.33
  -2   3   3   13.23    0.32
  -2   3   3   12.86    0.32
  -2   3   3   12.93    0.32
   2   3  -3   13.46    0.26
   1  -3  -3    3.30    0.14
  -1  -3   3    3.36    0.07
   1  -3  -3    3.13    0.13
  -1  -3   3    3.32    0.09
   1  -3  -3    3.22    0.14
  -1  -3   3    3.41    0.07
   1   3  -3    3.35    0.08
  -1   3   3    3.45    0.15
  -1   3   3    3.34    0.14
  -1   3   3    3.11    0.14
  -1   3   3    3.18    0.13
   0  -3  -3    0.87    0.08
   0  -3  -3    1.23    0.10
   0  -3   3    1.01    0.03
   0   3   3    1.13    0.09
   0   3   3    1.08    0.09
   0   3   3    1.09    0.09
  -1  -3  -3    0.25    0.06
  -1  -3  -3    0.29    0.06
   1  -3   3    0.22    0.02
   1   3   3    0.18    0.05
  -1   3  -3    0.29    0.03
   1   3   3    0.22    0.06
  -1   3  -3    0.24    0.02
   1   3   3    0.24    0.06
   2  -3   3   78.43    1.29
  -2  -3  -3   76.30    1.36
   2  -3   3   78.75    1.34
  -2  -3  -3   78.62    1.41
   2   3   3   78.32    1.36
   2   3   3   78.50    1.40
  -2   3  -3   79.26    1.32
  -2   3  -3   70.68    1.32
  -2   3  -3   77.60    1.30
  -3  -3  -3   43.59    0.89
   3  -3   3   45.17    0.80
  -3  -3  -3   45.32    0.86
   3  -3   3   44.53    0.83
  -3   3  -3   44.16    0.80
  -3   3  -3   44.91    0.81
  -3   3  -3   43.61    0.82
   3   3   3   46.01    0.89
   3   3   3   45.78    0.86
  -3   3  -3   45.93    0.82
  -4  -3  -3    2.92    0.16
  -4  -3  -3    2.91    0.17
   4  -3   3    2.95    0.13
   4  -3   3    2.62    0.14
   4   3   3    3.15    0.16
  -4   3  -3    2.77    0.13
  -4   3  -3    2.80    0.13
  -4   3  -3    2.80    0.13
  -4   3  -3    2.77    0.13
  -5  -3  -3   50.04    0.97
  -5  -3  -3   48.63    1.01
   5  -3   3   50.24    0.97
  -5   3  -3   47.83    0.95
  -5   3  -3   50.12    0.93
   5   3   3   48.71    0.96
  -5   3  -3   49.05    0.93
  -6  -3  -3   -0.06    0.08
  -6  -3  -3    0.03    0.08
   6  -3   3   -0.04    0.06
  -6   3  -3    0.05    0.07
  -6   3  -3    0.00    0.07
  -6   3  -3   -0.02    0.07
   6   3   3    0.05    0.08
   7  -3   3   20.11    0.53
  -7  -3  -3   20.31    0.57
  -7  -3  -3   20.11    0.54
  -7   3  -3   20.59    0.51
  -7   3  -3   20.32    0.50
  -7   3  -3   20.69    0.53
  -8  -3  -3    0.43    0.13
  -8  -3  -3    0.58    0.13
   8  -3   3    0.25    0.11
  -8   3  -3    0.48    0.11
  -8   3  -3    0.41    0.11
  -8   3  -3    0.40    0.11
  -9  -3  -3    3.17    0.24
  -9  -3  -3    2.81    0.22
  -9   3  -3    3.01    0.23
  -9   3  -3    2.94    0.23
 -10  -3  -3    1.86    0.22
 -10  -3  -3    1.65    0.22
 -10   3  -3    1.72    0.21
 -10   3  -3    1.25    0.18
 -11  -3  -3    6.35    0.38
 -11  -3  -3    6.13    0.35
 -11   3  -3    6.30    0.34
 -11   3  -3    6.62    0.35
 -12  -3  -3   -0.07    0.13
 -12  -3  -3    0.03    0.15
 -12   3  -3   -0.01    0.13
 -12   3  -3    0.29    0.15
 -13  -3  -3    0.38    0.18
 -13  -3  -3    0.25    0.14
 -13   3  -3    0.07    0.15
 -13   3  -3    0.18    0.15
 -14  -3  -3    0.32    0.19
 -14  -3  -3   -0.11    0.16
 -14   3  -3   -0.08    0.15
 -14   3  -3   -0.14    0.15
 -15  -3  -3    0.57    0.21
 -15  -3  -3    0.53    0.23
 -15   3  -3    0.50    0.19
 -16  -3  -3    0.15    0.18
 -15  -4   3    0.28    0.21
 -15   4   3    0.64    0.21
  14  -4  -3    0.30    0.16
 -14  -4   3    0.00    0.17
 -14  -4   3    0.35    0.17
 -14   4   3    0.21    0.18
 -14   4   3    0.48    0.18
 -13  -4   3   -0.02    0.15
 -13  -4   3   -0.07    0.13
  13  -4  -3    0.07    0.16
 -13   4   3   -0.04    0.14
 -13   4   3   -0.08    0.14
  12  -4  -3    0.00    0.13
 -12  -4   3    0.16    0.15
 -12  -4   3   -0.10    0.12
 -12   4   3   -0.08    0.14
 -12   4   3   -0.15    0.12
 -11  -4   3    0.10    0.13
 -11  -4   3    0.04    0.13
  11  -4  -3   -0.09    0.11
 -11   4   3    0.03    0.13
 -11   4   3    0.01    0.13
 -10  -4   3   19.81    0.61
 -10  -4   3   18.71    0.55
  10  -4  -3   18.14    0.56
 -10   4   3   19.26    0.58
 -10   4   3   19.17    0.60
  -9  -4   3    2.35    0.21
  -9  -4   3    2.41    0.23
   9  -4  -3    2.18    0.22
  -9   4   3    2.38    0.23
  -9   4   3    2.17    0.23
   8  -4  -3   30.08    0.71
  -8  -4   3   29.50    0.69
  -8  -4   3   29.82    0.73
   8   4  -3   29.94    0.69
  -8   4   3   28.91    0.71
  -8   4   3   29.11    0.74
   7  -4  -3    9.53    0.36
  -7  -4   3   10.10    0.32
   7  -4  -3    9.62    0.34
  -7  -4   3    9.68    0.35
  -7   4   3   10.21    0.35
  -7   4   3    9.68    0.35
  -7   4   3    9.85    0.34
   7   4  -3    9.47    0.32
  -6  -4   3    7.28    0.28
   6  -4  -3    7.19    0.28
   6  -4  -3    7.35    0.29
  -6  -4   3    7.25    0.26
   6  -4  -3    7.44    0.29
  -6   4   3    7.48    0.30
  -6   4   3    7.56    0.29
  -6   4   3    7.41    0.28
   6   4  -3    7.44    0.26
  -5  -4   3   20.31    0.49
   5  -4  -3   20.54    0.50
   5  -4  -3   20.75    0.51
   5  -4  -3   20.53    0.52
  -5  -4   3   21.75    0.47
   5   4  -3   19.95    0.46
  -5   4   3   21.59    0.51
  -5   4   3   20.00    0.51
  -5   4   3   20.99    0.50
  -4  -4   3    8.85    0.23
  -4  -4   3    7.91    0.25
   4  -4  -3    8.10    0.28
   4  -4  -3    8.34    0.28
   4  -4  -3    7.95    0.26
  -4  -4   3    8.29    0.23
   4   4  -3    8.03    0.23
  -4   4   3    8.13    0.28
  -4   4   3    8.28    0.26
  -4   4   3    8.43    0.27
   4   4  -3    8.31    0.24
  -3  -4   3    5.06    0.15
   3  -4  -3    4.84    0.20
  -3  -4   3    5.08    0.17
   3  -4  -3    5.00    0.21
  -3  -4   3    4.92    0.15
   3  -4  -3    4.83    0.19
  -3   4   3    5.08    0.19
   3   4  -3    5.07    0.15
   3   4  -3    4.27    0.15
  -3   4   3    5.04    0.21
  -3   4   3    4.53    0.20
  -2  -4   3    6.54    0.15
   2  -4  -3    6.20    0.21
  -2  -4   3    6.61    0.17
   2  -4  -3    6.65    0.23
   2  -4  -3    6.60    0.22
  -2  -4   3    6.37    0.15
   2  -4  -3    6.63    0.22
   2   4  -3    5.34    0.15
   2   4  -3    6.71    0.15
  -2   4   3    6.55    0.21
  -2   4   3    6.19    0.22
  -2   4   3    6.56    0.23
  -2   4   3    6.28    0.21
  -1  -4   3   62.73    1.08
   1  -4  -3   63.31    1.13
   1  -4  -3   61.94    1.16
  -1  -4   3   62.90    1.03
  -1  -4   3   62.17    1.03
   1  -4  -3   63.24    1.13
   1   4  -3   61.13    1.04
   1   4  -3   62.53    1.04
  -1   4   3   62.80    1.16
  -1   4   3   61.55    1.13
  -1   4   3   62.95    1.17
  -1   4   3   64.59    1.13
   0  -4   3   14.98    0.28
   0  -4  -3   15.21    0.36
   0  -4  -3   14.93    0.37
   0   4   3   15.24    0.37
   0   4  -3   14.99    0.26
   0   4   3   15.28    0.37
   0   4   3   15.23    0.37
   0   4   3   15.30    0.36
   0   4  -3   15.16    0.26
   1  -4   3    2.33    0.08
   1  -4   3    2.36    0.08
   1  -4   3    2.33    0.06
  -1  -4  -3    1.89    0.13
  -1  -4  -3    1.97    0.12
  -1   4  -3    2.25    0.07
   1   4   3    2.20    0.13
  -1   4  -3    2.34    0.07
   1   4   3    2.14    0.13
   1   4   3    2.25    0.14
   2  -4   3   -0.02    0.03
  -2  -4  -3   -0.08    0.06
   2  -4   3    0.03    0.03
  -2  -4  -3   -0.06    0.06
   2  -4   3   -0.04    0.03
   2   4   3    0.00    0.06
  -2   4  -3    0.05    0.03
  -2   4  -3    0.01    0.02
  -2   4  -3    0.00    0.03
  -2   4  -3   -0.01    0.02
  -3  -4  -3    0.24    0.08
   3  -4   3    0.42    0.06
  -3  -4  -3    0.33    0.09
   3  -4   3    0.27    0.05
   3  -4   3    0.39    0.06
  -3   4  -3    0.37    0.05
  -3   4  -3    0.26    0.05
   3   4   3    0.27    0.08
  -3   4  -3    0.44    0.06
  -4  -4  -3    0.94    0.12
  -4  -4  -3    0.68    0.11
   4  -4   3    0.88    0.09
  -4   4  -3    1.02    0.09
  -4   4  -3    0.95    0.09
  -4   4  -3    0.93    0.09
   4   4   3    0.95    0.12
  -4   4  -3    0.85    0.08
  -5  -4  -3    3.09    0.20
  -5  -4  -3    3.30    0.19
   5  -4   3    3.01    0.17
  -5   4  -3    3.12    0.16
   5   4   3    3.52    0.19
  -5   4  -3    3.20    0.16
  -5   4  -3    3.23    0.16
  -6  -4  -3    0.23    0.10
  -6  -4  -3    0.27    0.10
   6  -4   3    0.26    0.09
  -6   4  -3    0.25    0.07
   6   4   3    0.27    0.10
  -6   4  -3    0.23    0.08
  -6   4  -3    0.17    0.08
   7  -4   3    1.25    0.15
  -7  -4  -3    1.27    0.16
  -7  -4  -3    1.04    0.16
  -7   4  -3    0.96    0.13
  -7   4  -3    1.16    0.13
  -7   4  -3    1.32    0.13
  -8  -4  -3   -0.01    0.11
  -8  -4  -3    0.28    0.12
   8  -4   3    0.13    0.10
  -8   4  -3    0.22    0.10
  -8   4  -3    0.18    0.10
  -8   4  -3    0.12    0.10
  -9  -4  -3   -0.04    0.12
  -9  -4  -3    0.06    0.11
  -9   4  -3   -0.02    0.11
  -9   4  -3    0.03    0.10
 -10  -4  -3    0.93    0.18
 -10  -4  -3    0.86    0.18
 -10   4  -3    0.99    0.16
 -10   4  -3    0.79    0.15
 -11  -4  -3   -0.09    0.14
 -11  -4  -3   -0.01    0.13
 -11   4  -3    0.02    0.12
 -11   4  -3    0.08    0.12
 -12  -4  -3    0.06    0.16
 -12  -4  -3    0.23    0.16
 -12   4  -3    0.27    0.15
 -12   4  -3    0.46    0.16
 -13  -4  -3    2.90    0.33
 -13  -4  -3    2.92    0.30
 -13   4  -3    2.56    0.28
 -14  -4  -3    1.69    0.28
 -14  -4  -3    1.11    0.24
 -14   4  -3    1.46    0.25
 -15  -4  -3    0.04    0.17
 -15  -4  -3    0.50    0.24
 -15   4  -3    0.27    0.22
 -16  -4  -3   -0.01    0.20
 -14  -5   3    0.14    0.19
 -14   5   3    0.08    0.17
 -13  -5   3    0.69    0.19
 -13   5   3    0.06    0.16
 -12  -5   3   -0.06    0.14
  12  -5  -3    0.12    0.14
 -12   5   3    0.25    0.16
 -12   5   3    0.16    0.15
  11  -5  -3    0.06    0.13
 -11  -5   3    0.13    0.14
 -11  -5   3    0.10    0.12
 -11   5   3   -0.16    0.12
 -11   5   3    0.10    0.13
 -10  -5   3    0.09    0.11
  10  -5  -3   -0.01    0.12
 -10  -5   3    0.20    0.14
 -10   5   3    0.17    0.14
 -10   5   3    0.35    0.14
   9  -5  -3    3.47    0.25
  -9  -5   3    3.40    0.23
  -9  -5   3    2.94    0.25
  -9   5   3    3.59    0.26
  -9   5   3    3.67    0.27
  -8  -5   3    9.97    0.35
  -8  -5   3   10.48    0.39
   8  -5  -3    9.72    0.37
  -8   5   3   10.07    0.38
   8   5  -3   10.06    0.35
  -8   5   3    9.48    0.38
   7  -5  -3    3.10    0.24
  -7  -5   3    3.27    0.22
  -7  -5   3    2.85    0.19
   7  -5  -3    2.84    0.21
  -7   5   3    3.49    0.23
   7   5  -3    3.22    0.19
  -7   5   3    2.91    0.21
  -7   5   3    3.10    0.24
  -6  -5   3   40.88    0.82
  -6  -5   3   39.60    0.87
   6  -5  -3   41.06    0.90
   6  -5  -3   41.83    0.87
   6  -5  -3   40.83    0.89
  -6   5   3   41.09    0.87
  -6   5   3   41.61    0.90
   6   5  -3   41.04    0.83
  -6   5   3   40.49    0.86
  -5  -5   3    5.67    0.23
  -5  -5   3    6.02    0.21
   5  -5  -3    5.87    0.26
   5  -5  -3    5.74    0.26
   5  -5  -3    6.21    0.25
  -5   5   3    5.68    0.26
  -5   5   3    6.16    0.26
   5   5  -3    5.81    0.21
  -5   5   3    5.75    0.24
  -4  -5   3    6.03    0.20
   4  -5  -3    6.04    0.25
  -4  -5   3    6.21    0.22
   4  -5  -3    6.15    0.25
   4  -5  -3    6.49    0.25
  -4   5   3    6.11    0.24
  -4   5   3    6.02    0.24
  -4   5   3    5.97    0.24
   4   5  -3    6.37    0.20
  -3  -5   3    2.89    0.13
  -3  -5   3    2.74    0.12
   3  -5  -3    2.79    0.17
   3  -5  -3    2.33    0.16
   3  -5  -3    2.88    0.17
  -3  -5   3    2.89    0.12
   3   5  -3    2.89    0.11
  -3   5   3    2.73    0.17
  -3   5   3    3.06    0.18
  -3   5   3    2.54    0.16
  -2  -5   3    1.61    0.08
   2  -5  -3    1.45    0.12
  -2  -5   3    1.69    0.08
  -2  -5   3    1.51    0.09
   2  -5  -3    1.62    0.13
  -2   5   3    1.50    0.13
  -2   5   3    1.63    0.13
  -2   5   3    1.42    0.12
   2   5  -3    1.52    0.05
   2   5  -3    1.52    0.08
   2   5  -3    1.56    0.06
   1  -5  -3    9.47    0.29
  -1  -5   3    9.31    0.22
  -1  -5   3    9.46    0.19
   1  -5  -3    9.69    0.28
  -1  -5   3    9.64    0.19
  -1   5   3    9.24    0.28
  -1   5   3    9.93    0.28
  -1   5   3    9.33    0.28
   1   5  -3    9.13    0.20
   1   5  -3    9.46    0.20
   0  -5   3    2.28    0.09
   0  -5  -3    2.51    0.15
   0  -5  -3    2.26    0.15
   0  -5   3    2.28    0.06
   0   5  -3    2.32    0.08
   0   5   3    2.42    0.15
   0   5   3    2.37    0.16
   0   5   3    2.14    0.14
   0   5  -3    2.39    0.08
  -1  -5  -3   46.03    0.93
   1  -5   3   46.97    0.78
  -1  -5  -3   46.72    0.89
   1  -5   3   46.57    0.83
   1   5   3   46.71    0.90
  -1   5  -3   45.79    0.79
   1   5   3   46.82    0.89
  -2  -5  -3   15.13    0.39
   2  -5   3   15.23    0.33
   2  -5   3   15.28    0.30
   2  -5   3   15.04    0.30
  -2  -5  -3   15.03    0.41
   2   5   3   14.56    0.39
  -2   5  -3   15.02    0.31
  -2   5  -3   15.02    0.31
   2   5   3   14.92    0.38
  -2   5  -3   15.72    0.26
  -3  -5  -3    1.14    0.13
  -3  -5  -3    1.04    0.13
   3  -5   3    1.11    0.09
   3  -5   3    1.12    0.08
   3  -5   3    0.98    0.08
  -3   5  -3    1.10    0.09
   3   5   3    1.09    0.12
  -3   5  -3    1.02    0.07
  -3   5  -3    1.07    0.07
  -4  -5  -3    7.58    0.28
   4  -5   3    7.37    0.24
  -4  -5  -3    7.13    0.28
   4  -5   3    7.33    0.21
   4   5   3    7.36    0.28
  -4   5  -3    7.38    0.22
  -4   5  -3    7.65    0.22
   5  -5   3    0.58    0.09
  -5  -5  -3    0.66    0.12
  -5  -5  -3    0.37    0.11
   5   5   3    0.52    0.12
  -5   5  -3    0.79    0.10
  -5   5  -3    0.67    0.09
  -5   5  -3    0.61    0.09
  -6  -5  -3    1.43    0.17
  -6  -5  -3    1.43    0.16
   6  -5   3    1.46    0.15
  -6   5  -3    1.56    0.14
  -6   5  -3    1.56    0.13
   6   5   3    1.47    0.16
  -6   5  -3    1.47    0.13
  -7  -5  -3    1.38    0.17
  -7  -5  -3    1.50    0.19
   7  -5   3    1.15    0.15
  -7   5  -3    1.50    0.15
  -7   5  -3    1.25    0.14
  -7   5  -3    1.08    0.13
  -8  -5  -3    8.48    0.36
  -8  -5  -3    8.64    0.38
  -8   5  -3    8.66    0.33
  -8   5  -3    8.68    0.33
  -9  -5  -3    0.18    0.14
  -9  -5  -3    0.21    0.13
  -9   5  -3    0.20    0.12
  -9   5  -3   -0.06    0.11
 -10  -5  -3    0.23    0.14
 -10  -5  -3    0.10    0.14
 -10   5  -3    0.28    0.13
 -11  -5  -3    0.39    0.16
 -11  -5  -3    0.18    0.16
 -11   5  -3    0.12    0.12
 -12  -5  -3    1.72    0.24
 -12  -5  -3    1.21    0.23
 -12   5  -3    1.21    0.20
 -13  -5  -3    2.50    0.30
 -13  -5  -3    2.01    0.29
 -13   5  -3    1.45    0.23
 -14  -5  -3    0.45    0.22
 -14   5  -3    0.35    0.18
 -14  -6   3   -0.23    0.17
 -14   6   3    0.02    0.17
 -13  -6   3    0.83    0.22
 -13   6   3    0.94    0.21
 -12  -6   3   -0.14    0.15
 -12   6   3    0.05    0.14
 -11  -6   3    1.59    0.23
 -11   6   3    1.61    0.23
 -10  -6   3    0.22    0.15
 -10   6   3    0.52    0.16
  -9  -6   3    0.80    0.16
   9  -6  -3    0.74    0.15
  -9   6   3    0.72    0.16
  -9   6   3    1.00    0.17
  -8  -6   3   37.98    0.90
   8  -6  -3   38.15    0.87
  -8   6   3   38.80    0.91
  -8   6   3   39.99    0.90
   7  -6  -3   16.24    0.48
  -7  -6   3   16.20    0.49
  -7  -6   3   16.93    0.46
  -7   6   3   16.68    0.50
  -7   6   3   16.46    0.49
  -6  -6   3   12.91    0.40
  -6  -6   3   11.79    0.35
   6  -6  -3   12.35    0.42
   6  -6  -3   12.22    0.39
   6  -6  -3   12.75    0.42
  -6   6   3   12.82    0.40
   6   6  -3   12.62    0.37
  -6   6   3   12.51    0.42
  -6   6   3   12.66    0.42
   5  -6  -3    2.49    0.19
  -5  -6   3    2.21    0.17
   5  -6  -3    2.41    0.19
   5  -6  -3    2.47    0.20
  -5  -6   3    2.37    0.15
  -5   6   3    2.40    0.18
  -5   6   3    2.49    0.20
  -5   6   3    2.35    0.18
   5   6  -3    2.49    0.15
  -4  -6   3    1.33    0.12
  -4  -6   3    1.52    0.12
   4  -6  -3    1.33    0.14
   4  -6  -3    1.26    0.15
   4  -6  -3    1.27    0.14
  -4   6   3    1.18    0.14
  -4   6   3    1.27    0.14
   4   6  -3    1.33    0.11
  -4   6   3    1.31    0.15
   3  -6  -3    0.24    0.09
  -3  -6   3    0.38    0.06
  -3  -6   3    0.27    0.07
   3  -6  -3    0.25    0.09
   3   6  -3    0.33    0.04
   3   6  -3    0.43    0.05
  -3   6   3    0.23    0.09
  -3   6   3    0.26    0.10
  -3   6   3    0.39    0.09
   3   6  -3    0.16    0.04
  -2  -6   3    8.17    0.19
  -2  -6   3    7.76    0.22
   2  -6  -3    8.04    0.29
   2  -6  -3    8.26    0.27
  -2  -6   3    8.26    0.19
  -2   6   3    7.78    0.27
  -2   6   3    7.88    0.27
   2   6  -3    7.74    0.20
   2   6  -3    8.23    0.20
  -2   6   3    8.23    0.28
   1  -6  -3    8.03    0.26
  -1  -6   3    8.02    0.17
   1  -6  -3    7.44    0.27
  -1  -6   3    7.70    0.20
  -1  -6   3    8.01    0.17
   1   6  -3    7.90    0.19
  -1   6   3    7.86    0.27
  -1   6   3    7.80    0.27
   1   6  -3    7.93    0.18
  -1   6   3    7.95    0.27
   0  -6  -3    3.52    0.18
   0  -6  -3    3.54    0.19
   0  -6   3    3.43    0.12
   0  -6   3    3.55    0.08
   0   6   3    3.56    0.19
   0   6   3    3.58    0.18
   0   6   3    3.42    0.18
   0   6  -3    3.46    0.10
   0   6  -3    3.51    0.10
  -1  -6  -3    0.83    0.12
   1  -6   3    0.88    0.07
  -1  -6  -3    0.91    0.11
   1  -6   3    0.94    0.05
   1   6   3    0.90    0.11
   1   6   3    0.93    0.11
  -1   6  -3    0.92    0.07
  -1   6  -3    0.89    0.06
   1   6   3    0.81    0.11
  -2  -6  -3    8.05    0.27
   2  -6   3    8.02    0.18
  -2  -6  -3    7.35    0.28
   2   6   3    8.11    0.27
   2   6   3    8.23    0.29
  -2   6  -3    7.88    0.20
  -2   6  -3    7.69    0.19
  -3  -6  -3    8.12    0.30
   3  -6   3    8.37    0.24
   3  -6   3    8.13    0.21
  -3  -6  -3    8.31    0.29
  -3   6  -3    8.52    0.23
  -3   6  -3    8.34    0.18
   3   6   3    9.22    0.30
   3   6   3    8.45    0.30
  -3   6  -3    8.47    0.18
  -3   6  -3    7.97    0.22
   4  -6   3    0.56    0.09
  -4  -6  -3    0.45    0.11
  -4  -6  -3    0.72    0.12
   4  -6   3    0.52    0.07
  -4   6  -3    0.54    0.06
  -4   6  -3    0.48    0.08
   4   6   3    0.74    0.12
  -5  -6  -3    1.34    0.16
  -5  -6  -3    1.30    0.16
   5  -6   3    1.27    0.13
  -5   6  -3    1.55    0.13
  -5   6  -3    1.38    0.12
   5   6   3    1.49    0.16
  -6  -6  -3    0.27    0.11
  -6  -6  -3    0.23    0.12
  -6   6  -3    0.41    0.10
  -6   6  -3    0.38    0.08
   6   6   3    0.41    0.11
  -7  -6  -3    0.57    0.14
  -7  -6  -3    0.49    0.14
  -7   6  -3    0.56    0.12
  -8  -6  -3    0.48    0.15
  -8  -6  -3    0.63    0.15
  -8   6  -3    0.67    0.13
  -9  -6  -3    1.10    0.20
  -9  -6  -3    1.57    0.21
  -9   6  -3    1.12    0.16
 -10  -6  -3   -0.02    0.14
 -10  -6  -3    0.16    0.14
 -10   6  -3    0.25    0.12
 -11  -6  -3    0.49    0.18
 -11   6  -3    0.64    0.16
 -12  -6  -3    1.20    0.24
 -12   6  -3    0.87    0.19
 -13  -6  -3    1.00    0.24
 -13   6  -3    0.86    0.20
 -13  -7   3    1.79    0.28
 -13   7   3    2.16    0.29
 -12  -7   3   -0.24    0.15
 -12   7   3    0.08    0.16
 -11  -7   3   -0.12    0.14
 -11   7   3    0.05    0.14
 -10  -7   3    0.55    0.17
 -10   7   3    0.59    0.17
  -9  -7   3    2.43    0.24
  -9   7   3    2.40    0.24
  -8  -7   3   -0.04    0.12
  -8   7   3    0.23    0.12
  -7  -7   3    0.05    0.11
  -7   7   3    0.00    0.12
  -6  -7   3    5.59    0.27
   6  -7  -3    6.02    0.31
  -6   7   3    5.42    0.29
   5  -7  -3    9.95    0.35
  -5  -7   3   10.48    0.34
   5  -7  -3   10.24    0.37
  -5   7   3   10.20    0.37
  -5   7   3    9.79    0.35
  -4  -7   3    9.11    0.29
   4  -7  -3    9.12    0.35
   4  -7  -3    9.02    0.32
  -4   7   3    9.06    0.32
  -4   7   3    9.42    0.33
  -3  -7   3   16.49    0.40
   3  -7  -3   16.41    0.47
   3  -7  -3   16.91    0.44
   3   7  -3   16.86    0.37
  -3   7   3   16.60    0.45
   3   7  -3   16.05    0.29
   3   7  -3   16.64    0.37
  -3   7   3   17.08    0.46
  -3   7   3   16.27    0.47
   2  -7  -3    0.91    0.13
  -2  -7   3    0.94    0.09
   2  -7  -3    0.98    0.14
   2   7  -3    1.00    0.08
  -2   7   3    1.03    0.13
  -2   7   3    0.67    0.12
   2   7  -3    0.95    0.08
  -2   7   3    0.86    0.12
  -1  -7   3   -0.07    0.05
   1  -7  -3   -0.18    0.07
  -1  -7   3   -0.07    0.02
   1  -7  -3   -0.14    0.07
  -1  -7   3   -0.01    0.02
   1   7  -3    0.02    0.04
  -1   7   3   -0.14    0.06
  -1   7   3   -0.04    0.07
  -1   7   3   -0.01    0.09
   1   7  -3   -0.04    0.03
   0  -7  -3    0.97    0.13
   0  -7  -3    1.05    0.13
   0  -7   3    1.06    0.09
   0   7   3    1.03    0.12
   0   7  -3    1.05    0.07
   0   7   3    1.15    0.13
   0   7   3    1.21    0.14
   0   7  -3    1.11    0.07
   1  -7   3    8.11    0.22
  -1  -7  -3    8.08    0.31
  -1  -7  -3    8.37    0.29
   1   7   3    8.49    0.29
  -1   7  -3    8.03    0.19
  -1   7  -3    8.17    0.19
   1   7   3    8.78    0.31
   1   7   3    8.55    0.29
  -2  -7  -3    0.38    0.10
  -2  -7  -3    0.33    0.10
   2   7   3    0.31    0.10
   2   7   3    0.25    0.11
  -2   7  -3    0.45    0.06
   2   7   3    0.51    0.11
  -2   7  -3    0.34    0.06
  -3  -7  -3    0.31    0.11
  -3  -7  -3    0.29    0.10
  -3   7  -3    0.36    0.07
   3   7   3    0.36    0.12
  -3   7  -3    0.36    0.07
  -4  -7  -3    4.59    0.26
  -4  -7  -3    4.47    0.24
   4   7   3    4.60    0.25
  -4   7  -3    4.74    0.18
  -5  -7  -3    5.17    0.26
  -5  -7  -3    5.86    0.30
  -5   7  -3    5.47    0.21
  -6  -7  -3    0.13    0.11
  -6  -7  -3    0.00    0.11
  -6   7  -3    0.07    0.08
  -7  -7  -3    0.91    0.18
  -7   7  -3    1.08    0.14
  -8  -7  -3    0.39    0.15
  -8   7  -3    0.35    0.11
  -9  -7  -3    1.23    0.21
  -9   7  -3    1.18    0.17
 -10  -7  -3   -0.18    0.13
 -10   7  -3    0.01    0.12
 -11  -7  -3    2.04    0.28
 -11   7  -3    2.55    0.25
 -12  -7  -3    0.20    0.18
 -12   7  -3    0.10    0.15
 -13   7  -3    0.73    0.21
 -12  -8   3    0.76    0.21
 -12   8   3    0.58    0.19
 -11  -8   3    0.17    0.17
 -11   8   3    0.01    0.16
 -10  -8   3    0.01    0.13
 -10   8   3    0.08    0.15
  -9  -8   3    0.53    0.16
  -9   8   3    0.43    0.16
  -8  -8   3    2.53    0.24
  -8   8   3    2.59    0.24
  -7  -8   3   -0.20    0.10
  -7   8   3   -0.10    0.11
  -6  -8   3   -0.02    0.10
   6  -8  -3   -0.04    0.11
  -6   8   3    0.13    0.11
  -5  -8   3    0.59    0.12
   5  -8  -3    0.63    0.15
  -5   8   3    0.66    0.14
   5   8  -3    0.59    0.11
  -4  -8   3   13.80    0.39
   4  -8  -3   13.90    0.45
   4   8  -3   13.76    0.35
  -4   8   3   14.34    0.43
   3  -8  -3    1.64    0.18
  -3  -8   3    1.68    0.14
  -3   8   3    1.78    0.17
   3   8  -3    1.59    0.12
  -2  -8   3    0.86    0.10
   2  -8  -3    0.69    0.14
   2   8  -3    0.77    0.08
  -2   8   3    0.67    0.13
  -1  -8   3    0.90    0.09
   1  -8  -3    0.82    0.14
  -1   8   3    0.85    0.14
   1   8  -3    0.89    0.07
   0  -8  -3    0.35    0.12
   0  -8   3    0.57    0.08
   0   8  -3    0.48    0.05
   0   8   3    0.38    0.12
  -1  -8  -3    0.06    0.10
   1  -8   3    0.11    0.06
   1   8   3   -0.07    0.10
  -1   8  -3    0.10    0.04
  -2  -8  -3    0.28    0.12
  -2   8  -3    0.37    0.06
   2   8   3    0.32    0.12
  -3  -8  -3    6.45    0.31
   3   8   3    5.96    0.29
  -3   8  -3    6.21    0.19
  -4  -8  -3    0.55    0.14
   4   8   3    0.83    0.15
  -4   8  -3    0.66    0.09
  -5  -8  -3    0.39    0.13
   5   8   3    0.40    0.12
  -5   8  -3    0.36    0.09
  -6  -8  -3    0.27    0.13
  -6   8  -3    0.15    0.08
   6   8   3    0.46    0.14
  -7  -8  -3   -0.01    0.14
  -7   8  -3   -0.03    0.08
  -8  -8  -3    0.31    0.15
  -8   8  -3    0.04    0.10
  -9  -8  -3   -0.07    0.15
  -9   8  -3    0.00    0.10
 -10  -8  -3    0.07    0.18
 -10   8  -3    0.24    0.13
 -11  -8  -3    0.56    0.24
 -11   8  -3    0.39    0.16
 -12   8  -3   -0.22    0.13
 -10  -9   3    0.88    0.20
 -10   9   3    0.61    0.18
  -9  -9   3    0.47    0.16
  -9   9   3    0.46    0.16
  -8  -9   3    0.25    0.14
  -8   9   3    0.19    0.13
  -7  -9   3    2.10    0.21
  -7   9   3    1.99    0.21
   7   9  -3    1.83    0.18
  -6  -9   3    0.68    0.13
   6  -9  -3    0.76    0.16
   6   9  -3    0.65    0.12
  -6   9   3    0.52    0.14
  -5  -9   3   -0.17    0.08
   5  -9  -3    0.02    0.11
   5   9  -3    0.02    0.08
  -5   9   3   -0.18    0.10
  -4  -9   3    0.00    0.08
   4  -9  -3    0.02    0.11
   4   9  -3    0.03    0.07
  -4   9   3    0.04    0.10
   3  -9  -3    3.80    0.25
  -3  -9   3    3.41    0.19
  -3   9   3    3.99    0.24
   3   9  -3    3.73    0.16
  -2  -9   3    1.89    0.14
   2  -9  -3    2.11    0.20
  -2   9   3    2.68    0.21
   1  -9  -3    0.31    0.12
  -1  -9   3    0.12    0.07
  -1   9   3    0.21    0.11
   0  -9  -3    3.92    0.26
   0  -9   3    4.27    0.17
   0   9   3    3.92    0.24
  -1  -9  -3    0.16    0.12
   1  -9   3    0.06    0.06
   1   9   3    0.06    0.10
  -2  -9  -3    2.31    0.22
   2   9   3    1.97    0.19
  -3  -9  -3    0.17    0.12
   3   9   3    0.16    0.11
  -4  -9  -3    0.15    0.12
   4   9   3    0.22    0.12
  -4   9  -3    0.16    0.07
  -5  -9  -3   -0.20    0.11
   5   9   3   -0.05    0.11
  -5   9  -3    0.14    0.07
  -6  -9  -3    0.59    0.16
   6   9   3    0.93    0.17
  -6   9  -3    0.62    0.10
  -7  -9  -3    0.10    0.15
  -7   9  -3    0.17    0.10
   7   9   3    0.25    0.14
  -8  -9  -3    0.46    0.18
   8   9   3    0.70    0.19
  -8   9  -3    0.71    0.13
  -9  -9  -3   -0.05    0.17
  -9   9  -3    0.02    0.11
 -10   9  -3    0.74    0.16
  -9 -10   3    0.02    0.14
  -9  10   3    0.16    0.15
  -8 -10   3    0.18    0.14
  -8  10   3    0.35    0.15
  -7 -10   3    0.65    0.15
  -7  10   3    0.41    0.15
  -6 -10   3    0.66    0.14
  -6  10   3    0.76    0.15
   5 -10  -3    0.12    0.13
  -5  10   3   -0.06    0.11
   4 -10  -3    0.04    0.12
  -4  10   3   -0.11    0.10
   3 -10  -3   -0.15    0.11
  -3  10   3   -0.08    0.10
   2 -10  -3    2.58    0.23
  -2  10   3    2.54    0.21
   1 -10  -3    0.39    0.13
  -1  10   3    0.41    0.12
   0 -10  -3    3.63    0.26
   0  10   3    3.30    0.24
  -1 -10  -3   -0.12    0.11
   1  10   3    0.11    0.11
  -2 -10  -3    0.43    0.14
   2  10   3    0.33    0.13
  -3 -10  -3    0.28    0.13
   3  10   3    0.32    0.13
  -4 -10  -3    0.08    0.13
   4  10   3   -0.06    0.11
  -5 -10  -3    0.47    0.16
   5  10   3    0.46    0.14
  -6 -10  -3    0.26    0.16
   6  10   3    0.36    0.15
  -7 -10  -3   -0.01    0.13
   7  10   3    0.02    0.14
   8  10   3    0.15    0.17
   4 -11  -3    0.00    0.13
   3 -11  -3    0.50    0.15
  -3  11   3    0.29    0.14
   2 -11  -3   -0.04    0.11
  -2  11   3    0.14    0.12
   1 -11  -3    0.49    0.14
  -1  11   3    0.63    0.14
   0 -11  -3    2.04    0.22
   0  11   3    2.23    0.20
  -1 -11  -3    1.02    0.18
   1  11   3    1.11    0.16
  -2 -11  -3    0.77    0.17
   2  11   3    0.85    0.15
  -3 -11  -3    0.20    0.14
   3  11   3    0.29    0.14
  -4 -11  -3   -0.01    0.14
   4  11   3    0.00    0.12
  -5 -11  -3    0.00    0.14
   5  11   3    0.11    0.14
 -17   0   4    0.12    0.18
 -17   0   4    0.33    0.23
 -16   0   4    9.28    0.51
 -16   0   4    9.54    0.55
 -15   0   4    0.38    0.19
 -15   0   4    0.65    0.21
 -14   0   4   19.49    0.68
 -14   0   4   20.99    0.73
 -13   0   4    0.30    0.17
 -13   0   4    0.19    0.15
  12   0  -4    8.39    0.40
 -12   0   4    8.83    0.41
 -12   0   4    8.93    0.44
  11   0  -4    0.07    0.12
 -11   0   4   -0.10    0.12
 -11   0   4   -0.06    0.10
  10   0  -4    3.35    0.24
 -10   0   4    3.21    0.24
 -10   0   4    3.43    0.22
   9   0  -4    0.04    0.10
  -9   0   4    0.01    0.08
  -9   0   4   -0.15    0.07
  -8   0   4   46.61    0.96
  -8   0   4   45.82    1.00
   8   0  -4   46.52    0.96
   7   0  -4   -0.02    0.06
  -7   0   4   -0.05    0.07
   7   0  -4    0.05    0.08
  -7   0   4    0.09    0.09
   6   0  -4    5.01    0.20
  -6   0   4    4.85    0.19
   6   0  -4    5.19    0.21
   6   0  -4    5.12    0.22
  -6   0   4    5.25    0.21
  -6   0   4    5.10    0.20
  -6   0   4    5.63    0.23
   5   0  -4   -0.02    0.05
   5   0  -4    0.08    0.06
  -5   0   4    0.11    0.06
  -5   0   4    0.01    0.05
  -5   0   4    0.00    0.04
  -5   0   4   -0.04    0.05
   5   0  -4    0.08    0.06
  -4   0   4  174.94    2.92
   4   0  -4  172.81    2.91
  -4   0   4  175.99    2.99
  -4   0   4  172.14    2.91
  -4   0   4  171.05    3.01
   4   0  -4  176.18    3.01
   4   0  -4  180.57    2.92
   3   0  -4    0.03    0.04
  -3   0   4   -0.06    0.03
  -3   0   4    0.06    0.04
   3   0  -4   -0.06    0.04
   3   0  -4   -0.02    0.04
  -3   0   4   -0.02    0.04
  -3   0   4    0.03    0.05
   3   0  -4    0.00    0.04
  -2   0   4   15.63    0.34
   2   0  -4   15.35    0.33
   2   0  -4   15.05    0.33
  -2   0   4   15.03    0.33
  -2   0   4   15.82    0.33
  -2   0   4   15.69    0.32
   2   0  -4   15.91    0.33
   2   0  -4   15.60    0.32
  -1   0   4   -0.14    0.03
  -1   0   4   -0.15    0.03
  -1   0   4   -0.11    0.03
   1   0  -4   -0.15    0.03
   1   0  -4   -0.15    0.03
   1   0  -4   -0.09    0.03
  -1   0   4   -0.15    0.03
   0   0  -4   33.53    0.59
   0   0   4   32.36    0.58
   0   0  -4   32.49    0.60
   0   0   4   32.51    0.60
   0   0   4   32.74    0.59
   0   0  -4   32.80    0.59
   1   0   4    0.01    0.03
   1   0   4    0.00    0.03
  -1   0  -4   -0.01    0.03
  -1   0  -4    0.00    0.03
  -2   0  -4   23.73    0.48
  -2   0  -4   23.61    0.47
   2   0   4   24.42    0.49
   2   0   4   24.04    0.47
  -3   0  -4    0.04    0.04
   3   0   4    0.02    0.03
   3   0   4   -0.01    0.04
  -3   0  -4    0.16    0.05
  -4   0  -4   72.31    1.35
  -4   0  -4   73.57    1.30
   4   0   4   73.52    1.34
   4   0   4   72.76    1.30
  -5   0  -4    0.08    0.07
  -5   0  -4    0.05    0.07
   5   0   4    0.06    0.06
   5   0   4   -0.02    0.04
  -6   0  -4    0.52    0.09
  -6   0  -4    0.83    0.12
   6   0   4    0.79    0.11
  -7   0  -4   -0.17    0.09
  -7   0  -4   -0.09    0.06
  -8   0  -4   20.45    0.57
  -8   0  -4   19.78    0.54
  -9   0  -4   -0.12    0.10
  -9   0  -4   -0.07    0.10
 -10   0  -4    1.24    0.19
 -10   0  -4    1.38    0.18
 -11   0  -4   -0.14    0.12
 -11   0  -4   -0.30    0.11
 -12   0  -4    4.93    0.33
 -12   0  -4    5.00    0.35
 -13   0  -4    0.02    0.13
 -13   0  -4    0.03    0.11
 -14   0  -4    0.49    0.19
 -14   0  -4    0.43    0.16
 -15   0  -4    0.15    0.18
 -15   0  -4   -0.23    0.16
 -16   0  -4    1.03    0.26
 -16   0  -4    1.49    0.29
 -17   0  -4    0.22    0.23
 -17  -1   4    2.85    0.34
 -17  -1   4    2.20    0.34
 -17   1   4    3.03    0.38
 -17   1   4    2.46    0.33
 -16  -1   4    0.35    0.20
 -16  -1   4    0.59    0.24
 -16   1   4    0.11    0.20
 -16   1   4    0.94    0.23
 -15  -1   4    6.37    0.41
 -15  -1   4    6.55    0.46
 -15   1   4    6.30    0.42
 -15   1   4    6.22    0.44
 -14  -1   4   12.94    0.58
 -14  -1   4   12.76    0.54
 -14   1   4   13.32    0.59
 -14   1   4   13.19    0.55
 -13  -1   4    0.55    0.18
  13  -1  -4    0.80    0.19
 -13  -1   4    0.88    0.20
 -13   1   4    0.48    0.18
 -13   1   4    0.89    0.21
  12  -1  -4    1.63    0.20
 -12  -1   4    1.81    0.23
 -12  -1   4    1.63    0.23
 -12   1   4    1.95    0.25
 -12   1   4    1.61    0.22
  11  -1  -4    2.71    0.25
 -11  -1   4    2.62    0.27
 -11  -1   4    2.25    0.24
 -11   1   4    2.42    0.23
 -11   1   4    2.46    0.26
  10  -1  -4    4.04    0.24
 -10  -1   4    5.24    0.31
 -10  -1   4    4.26    0.27
 -10   1   4    4.50    0.27
  10   1  -4    4.60    0.27
 -10   1   4    4.62    0.28
  -9  -1   4   -0.02    0.10
   9  -1  -4    0.21    0.11
  -9  -1   4    0.10    0.10
  -9   1   4    0.15    0.10
  -9   1   4   -0.03    0.10
   9   1  -4    0.04    0.09
  -8  -1   4    2.31    0.19
  -8  -1   4    2.22    0.18
   8  -1  -4    2.50    0.19
   8   1  -4    2.37    0.16
  -8   1   4    2.40    0.19
  -8   1   4    2.72    0.21
   7  -1  -4   21.91    0.53
  -7  -1   4   21.84    0.56
  -7  -1   4   22.15    0.53
   7   1  -4   20.72    0.52
  -7   1   4   22.42    0.57
  -7   1   4   21.88    0.54
   7   1  -4   22.27    0.53
  -6  -1   4    0.90    0.12
   6  -1  -4    1.19    0.12
  -6  -1   4    0.75    0.10
   6  -1  -4    0.79    0.11
   6  -1  -4    0.84    0.12
  -6   1   4    0.87    0.10
   6   1  -4    1.09    0.12
   6   1  -4    0.69    0.10
  -6   1   4    0.80    0.10
  -6   1   4    0.74    0.11
  -6   1   4    0.89    0.11
   5  -1  -4   51.05    0.96
   5  -1  -4   51.62    1.00
  -5  -1   4   50.66    0.95
  -5  -1   4   50.50    0.99
  -5  -1   4   50.54    0.94
   5  -1  -4   51.46    0.96
  -5   1   4   49.88    0.96
  -5   1   4   50.87    0.96
  -5   1   4   50.24    0.98
  -5   1   4   50.25    1.00
   5   1  -4   50.33    0.95
   5   1  -4   49.24    0.97
   5   1  -4   51.99    0.95
  -4  -1   4   39.86    0.74
  -4  -1   4   39.33    0.74
   4  -1  -4   39.38    0.75
   4  -1  -4   38.34    0.77
   4  -1  -4   38.89    0.78
  -4  -1   4   39.37    0.77
   4  -1  -4   39.86    0.76
  -4   1   4   39.36    0.75
  -4   1   4   40.11    0.77
  -4   1   4   38.74    0.78
   4   1  -4   38.86    0.76
  -4   1   4   38.86    0.76
   4   1  -4   37.66    0.73
   4   1  -4   39.40    0.74
   3  -1  -4    4.83    0.17
   3  -1  -4    4.83    0.17
  -3  -1   4    4.89    0.16
  -3  -1   4    5.01    0.15
   3  -1  -4    4.88    0.17
   3  -1  -4    4.94    0.17
  -3  -1   4    4.76    0.15
  -3  -1   4    4.73    0.15
   3   1  -4    4.88    0.15
   3   1  -4    4.84    0.15
   3   1  -4    4.75    0.16
  -3   1   4    4.97    0.17
  -3   1   4    4.92    0.17
  -3   1   4    4.61    0.17
  -3   1   4    4.56    0.17
   2  -1  -4   61.87    1.12
  -2  -1   4   61.52    1.09
  -2  -1   4   62.84    1.06
   2  -1  -4   62.18    1.09
   2  -1  -4   63.20    1.09
   2  -1  -4   62.07    1.11
  -2  -1   4   61.05    1.05
  -2  -1   4   61.77    1.08
   2   1  -4   61.61    1.06
  -2   1   4   62.45    1.11
   2   1  -4   62.53    1.09
  -2   1   4   61.13    1.12
   2   1  -4   60.59    1.05
  -2   1   4   63.04    1.08
  -2   1   4   61.94    1.09
   1  -1  -4   71.70    1.20
  -1  -1   4   70.92    1.16
  -1  -1   4   70.11    1.19
   1  -1  -4   70.19    1.23
  -1  -1   4   70.43    1.16
  -1  -1   4   69.89    1.20
   1  -1  -4   70.02    1.20
   1   1  -4   70.11    1.16
  -1   1   4   69.71    1.20
  -1   1   4   70.84    1.20
  -1   1   4   70.74    1.23
   1   1  -4   69.79    1.16
   1   1  -4   62.42    1.19
  -1   1   4   68.86    1.24
   0  -1  -4    2.66    0.11
   0  -1   4    2.57    0.08
   0  -1  -4    2.75    0.11
   0  -1   4    2.52    0.08
   0  -1   4    2.63    0.08
   0  -1  -4    2.62    0.11
   0   1  -4    2.57    0.08
   0   1   4    2.52    0.11
   0   1   4    2.61    0.10
   0   1   4    2.60    0.11
  -1  -1  -4   30.54    0.60
  -1  -1  -4   30.50    0.59
   1  -1   4   31.35    0.55
   1  -1   4   31.20    0.57
   1   1   4   31.44    0.60
  -1   1  -4   31.00    0.55
   1   1   4   32.26    0.59
  -1   1  -4   31.37    0.57
   2  -1   4   13.97    0.29
  -2  -1  -4   13.31    0.31
  -2  -1  -4   14.30    0.33
   2  -1   4   13.74    0.30
   2   1   4   13.39    0.31
  -2   1  -4   13.41    0.29
   2   1   4   13.93    0.33
  -2   1  -4   13.16    0.29
   3  -1   4    0.89    0.08
  -3  -1  -4    0.74    0.08
  -3  -1  -4    0.87    0.09
   3  -1   4    0.72    0.08
   3   1   4    0.80    0.09
   3   1   4    0.83    0.09
  -3   1  -4    0.82    0.08
  -3   1  -4    0.93    0.08
   4  -1   4   41.18    0.77
   4  -1   4   41.33    0.80
  -4  -1  -4   39.77    0.82
  -4  -1  -4   40.47    0.79
  -4   1  -4   40.81    0.80
   4   1   4   40.62    0.82
  -4   1  -4   40.33    0.78
   4   1   4   40.83    0.79
  -5  -1  -4   63.19    1.20
   5  -1   4   64.94    1.22
   5  -1   4   64.33    1.18
  -5  -1  -4   65.43    1.25
   5   1   4   63.58    1.19
  -5   1  -4   65.84    1.19
  -5   1  -4   63.99    1.18
  -5   1  -4   63.76    1.22
   5   1   4   64.21    1.24
  -6  -1  -4    1.15    0.14
  -6  -1  -4    1.10    0.13
   6  -1   4    1.12    0.13
  -6   1  -4    1.19    0.13
  -6   1  -4    1.12    0.12
  -6   1  -4    1.23    0.12
   7  -1   4    6.38    0.26
  -7  -1  -4    5.75    0.26
  -7  -1  -4    5.51    0.24
  -7   1  -4    6.08    0.26
  -7   1  -4    5.60    0.24
  -7   1  -4    5.73    0.26
  -8  -1  -4    3.23    0.23
  -8  -1  -4    3.18    0.22
  -8   1  -4    3.06    0.21
  -8   1  -4    3.39    0.22
  -9  -1  -4    0.04    0.11
  -9  -1  -4   -0.01    0.11
  -9   1  -4    0.14    0.12
  -9   1  -4    0.16    0.12
 -10  -1  -4    0.21    0.14
 -10  -1  -4    0.09    0.12
 -10   1  -4    0.28    0.14
 -10   1  -4    0.06    0.13
 -11  -1  -4    1.67    0.22
 -11  -1  -4    1.78    0.22
 -11   1  -4    1.82    0.23
 -11   1  -4    1.37    0.21
 -12  -1  -4   -0.09    0.14
 -12  -1  -4    0.25    0.17
 -12   1  -4    0.23    0.15
 -12   1  -4   -0.01    0.13
 -13  -1  -4    0.08    0.12
 -13  -1  -4   -0.11    0.15
 -13   1  -4    0.16    0.16
 -13   1  -4    0.02    0.14
 -14  -1  -4    0.36    0.19
 -14  -1  -4    0.16    0.16
 -14   1  -4    0.63    0.21
 -14   1  -4    0.28    0.18
 -15  -1  -4   -0.05    0.15
 -15  -1  -4    0.16    0.19
 -15   1  -4    0.05    0.17
 -15   1  -4    0.15    0.18
 -16  -1  -4   -0.08    0.19
 -16  -1  -4    0.01    0.19
 -16   1  -4    0.11    0.19
 -17  -2   4    0.45    0.21
 -17   2   4    0.32    0.24
 -16  -2   4    0.23    0.20
 -16  -2   4    0.03    0.18
 -16   2   4    0.15    0.18
 -16   2   4    0.47    0.22
 -15  -2   4    0.67    0.21
 -15  -2   4    0.45    0.21
 -15   2   4    0.53    0.22
 -15   2   4    0.90    0.22
  14  -2  -4    3.46    0.33
 -14  -2   4    3.45    0.32
 -14  -2   4    4.66    0.38
 -14   2   4    3.20    0.32
 -14   2   4    3.77    0.36
 -13  -2   4    3.01    0.27
  13  -2  -4    2.76    0.28
 -13  -2   4    2.88    0.31
 -13   2   4    3.12    0.29
 -13   2   4    2.92    0.31
 -12  -2   4   16.37    0.60
  12  -2  -4   16.46    0.56
 -12  -2   4   16.74    0.55
 -12   2   4   14.36    0.52
 -12   2   4   16.27    0.60
 -11  -2   4    0.71    0.19
 -11  -2   4    0.64    0.16
  11  -2  -4    0.62    0.17
 -11   2   4    0.47    0.16
 -11   2   4    0.36    0.15
  10  -2  -4    5.16    0.28
 -10  -2   4    5.71    0.30
 -10  -2   4    5.47    0.32
 -10   2   4    5.15    0.30
 -10   2   4    5.22    0.31
   9  -2  -4    0.52    0.13
  -9  -2   4    0.39    0.13
  -9  -2   4    0.51    0.13
  -9   2   4    0.54    0.14
  -9   2   4    0.57    0.13
   8  -2  -4    3.24    0.19
  -8  -2   4    3.63    0.21
  -8  -2   4    3.07    0.21
   8   2  -4    3.12    0.20
   8   2  -4    3.17    0.20
  -8   2   4    3.45    0.21
  -8   2   4    3.05    0.21
  -7  -2   4    0.12    0.09
  -7  -2   4    0.01    0.07
   7  -2  -4    0.17    0.09
  -7   2   4    0.14    0.09
  -7   2   4   -0.01    0.08
   7   2  -4    0.05    0.07
   7   2  -4   -0.01    0.07
  -6  -2   4    0.02    0.07
   6  -2  -4    0.17    0.08
  -6  -2   4    0.08    0.08
   6  -2  -4    0.08    0.08
   6   2  -4    0.17    0.07
  -6   2   4    0.10    0.08
  -6   2   4    0.47    0.10
   6   2  -4    0.14    0.07
  -6   2   4    0.10    0.08
   5  -2  -4   15.47    0.41
  -5  -2   4   15.16    0.39
  -5  -2   4   14.81    0.36
   5  -2  -4   15.00    0.39
   5  -2  -4   15.28    0.39
  -5  -2   4   15.33    0.36
   5  -2  -4   14.66    0.39
  -5   2   4   14.74    0.40
   5   2  -4   15.52    0.37
   5   2  -4   14.64    0.36
   5   2  -4   15.11    0.38
  -5   2   4   15.57    0.39
  -5   2   4   14.60    0.39
  -5   2   4   15.28    0.38
  -4  -2   4    0.07    0.05
   4  -2  -4    0.03    0.06
   4  -2  -4    0.10    0.06
   4  -2  -4    0.06    0.05
   4  -2  -4    0.06    0.06
  -4  -2   4    0.05    0.05
  -4  -2   4    0.07    0.06
   4   2  -4    0.05    0.05
  -4   2   4    0.15    0.07
   4   2  -4   -0.01    0.04
   4   2  -4   -0.03    0.05
  -4   2   4    0.13    0.06
  -4   2   4    0.18    0.06
  -4   2   4    0.10    0.07
   3  -2  -4  135.39    2.42
  -3  -2   4  138.89    2.39
  -3  -2   4  139.60    2.31
  -3  -2   4  139.07    2.31
   3  -2  -4  141.49    2.36
   3  -2  -4  139.98    2.36
   3  -2  -4  138.84    2.43
   3   2  -4  140.73    2.32
  -3   2   4  137.82    2.36
  -3   2   4  142.44    2.36
  -3   2   4  140.04    2.42
   3   2  -4  141.92    2.38
  -3   2   4  138.15    2.43
   3   2  -4  142.31    2.32
  -2  -2   4    7.02    0.16
   2  -2  -4    6.83    0.21
  -2  -2   4    6.93    0.16
  -2  -2   4    6.85    0.17
   2  -2  -4    6.77    0.21
   2  -2  -4    7.13    0.22
   2  -2  -4    7.49    0.21
  -2   2   4    7.15    0.21
  -2   2   4    7.16    0.21
   2   2  -4    6.48    0.16
  -2   2   4    6.86    0.22
   2   2  -4    7.07    0.16
  -2   2   4    7.00    0.20
  -1  -2   4   14.73    0.28
  -1  -2   4   15.20    0.27
   1  -2  -4   15.19    0.34
   1  -2  -4   14.78    0.34
   1  -2  -4   14.58    0.33
  -1  -2   4   15.40    0.28
  -1   2   4   15.21    0.33
  -1   2   4   15.04    0.35
  -1   2   4   15.23    0.34
   1   2  -4   14.84    0.27
  -1   2   4   15.15    0.34
   1   2  -4   12.75    0.26
   0  -2   4    1.55    0.04
   0  -2  -4    1.53    0.10
   0  -2   4    1.71    0.05
   0  -2  -4    1.49    0.10
   0  -2   4    1.51    0.05
   0   2   4    1.51    0.10
   0   2   4    1.82    0.11
   0   2  -4    1.60    0.05
   0   2   4    1.66    0.10
  -1  -2  -4   65.58    1.15
   1  -2   4   67.05    1.08
  -1  -2  -4   63.89    1.18
   1  -2   4   64.52    1.11
   1   2   4   66.32    1.15
  -1   2  -4   61.70    1.10
  -1   2  -4   65.43    1.08
   1   2   4   65.94    1.18
   2  -2   4   10.25    0.23
   2  -2   4   10.39    0.22
  -2  -2  -4   10.12    0.28
  -2  -2  -4    9.84    0.26
  -2   2  -4    9.92    0.22
   2   2   4   10.16    0.28
   2   2   4   10.26    0.27
  -3  -2  -4    1.06    0.11
   3  -2   4    1.11    0.09
   3  -2   4    0.97    0.08
  -3  -2  -4    1.05    0.10
   3   2   4    1.18    0.11
  -3   2  -4    1.13    0.08
   3   2   4    1.17    0.10
  -3   2  -4    0.99    0.08
  -3   2  -4    1.13    0.08
   4  -2   4   20.30    0.43
  -4  -2  -4   19.46    0.46
   4  -2   4   19.54    0.45
  -4  -2  -4   19.68    0.49
   4   2   4   19.96    0.48
   4   2   4   19.67    0.46
  -4   2  -4   20.61    0.44
  -4   2  -4   19.94    0.43
  -4   2  -4   19.68    0.44
  -5  -2  -4  103.15    1.92
  -5  -2  -4  105.20    1.86
   5  -2   4  104.88    1.89
   5   2   4  105.72    1.86
  -5   2  -4  106.56    1.88
  -5   2  -4  103.78    1.82
  -5   2  -4  104.46    1.83
  -6  -2  -4    0.10    0.09
   6  -2   4    0.22    0.08
  -6  -2  -4    0.14    0.09
  -6   2  -4    0.19    0.08
  -6   2  -4    0.26    0.08
  -6   2  -4    0.16    0.07
  -7  -2  -4    2.16    0.19
   7  -2   4    2.49    0.18
  -7  -2  -4    2.56    0.20
  -7   2  -4    2.46    0.17
  -7   2  -4    2.37    0.17
  -7   2  -4    2.53    0.17
  -8  -2  -4    0.70    0.14
  -8  -2  -4    0.38    0.11
  -8   2  -4    0.45    0.12
  -8   2  -4    0.53    0.12
  -9  -2  -4    4.51    0.29
  -9  -2  -4    4.77    0.28
  -9   2  -4    4.79    0.27
  -9   2  -4    4.65    0.26
 -10  -2  -4    0.99    0.17
 -10  -2  -4    0.98    0.18
 -10   2  -4    1.19    0.18
 -10   2  -4    0.97    0.17
 -11  -2  -4    4.35    0.30
 -11  -2  -4    4.17    0.30
 -11   2  -4    4.48    0.32
 -11   2  -4    4.67    0.30
 -12  -2  -4    0.16    0.15
 -12  -2  -4    0.02    0.11
 -12   2  -4    0.02    0.13
 -12   2  -4    0.05    0.15
 -13  -2  -4    1.10    0.23
 -13  -2  -4    1.18    0.23
 -13   2  -4    1.57    0.24
 -13   2  -4    1.23    0.21
 -14  -2  -4    0.27    0.20
 -14  -2  -4   -0.11    0.14
 -14   2  -4    0.21    0.17
 -14   2  -4   -0.17    0.14
 -15  -2  -4    1.00    0.24
 -15  -2  -4    1.03    0.26
 -15   2  -4    0.99    0.23
 -15   2  -4    1.28    0.25
 -16  -2  -4   -0.18    0.19
 -16  -2  -4    0.19    0.20
 -17   3   4    0.77    0.26
 -16  -3   4    0.13    0.18
 -16  -3   4    0.27    0.22
 -16   3   4    0.12    0.19
 -16   3   4    0.14    0.20
 -15  -3   4    0.09    0.18
 -15  -3   4    0.13    0.17
 -15   3   4   -0.25    0.15
 -15   3   4   -0.14    0.18
 -14  -3   4    1.37    0.23
  14  -3  -4    1.18    0.22
 -14  -3   4    0.98    0.22
 -14   3   4    1.47    0.26
 -14   3   4    0.90    0.22
 -13  -3   4    0.13    0.16
  13  -3  -4    0.19    0.16
 -13  -3   4    0.15    0.15
 -13   3   4    0.15    0.16
 -13   3   4    0.03    0.15
  12  -3  -4    0.74    0.18
 -12  -3   4    1.05    0.19
 -12  -3   4    1.12    0.21
 -12   3   4    1.02    0.19
 -12   3   4    1.10    0.21
  11  -3  -4   25.62    0.71
 -11  -3   4   25.82    0.70
 -11  -3   4   25.83    0.75
 -11   3   4   25.96    0.72
 -11   3   4   26.20    0.76
 -10  -3   4   10.55    0.43
  10  -3  -4   10.62    0.42
 -10  -3   4   10.89    0.40
 -10   3   4   10.88    0.44
 -10   3   4   10.38    0.42
  -9  -3   4    0.01    0.11
   9  -3  -4    0.01    0.11
  -9  -3   4   -0.16    0.09
  -9   3   4    0.03    0.10
  -9   3   4   -0.05    0.11
   8  -3  -4    3.57    0.23
  -8  -3   4    3.26    0.22
  -8  -3   4    3.22    0.20
  -8   3   4    3.21    0.23
  -8   3   4    3.42    0.23
   8   3  -4    3.32    0.20
  -7  -3   4    4.99    0.23
  -7  -3   4    5.30    0.25
   7  -3  -4    5.45    0.25
   7   3  -4    5.04    0.23
  -7   3   4    5.16    0.25
  -7   3   4    5.13    0.26
   6  -3  -4   43.23    0.90
  -6  -3   4   42.12    0.87
   6  -3  -4   41.43    0.86
  -6  -3   4   42.22    0.83
   6  -3  -4   41.01    0.89
   6   3  -4   42.68    0.83
  -6   3   4   42.38    0.87
  -6   3   4   41.26    0.90
  -6   3   4   40.98    0.85
   5  -3  -4   52.54    1.07
   5  -3  -4   54.81    1.04
  -5  -3   4   53.45    1.04
  -5  -3   4   55.94    1.00
   5  -3  -4   54.36    1.08
   5   3  -4   53.68    1.00
  -5   3   4   55.18    1.04
  -5   3   4   53.91    1.05
  -5   3   4   54.10    1.08
  -4  -3   4   65.78    1.16
   4  -3  -4   66.78    1.22
  -4  -3   4   65.82    1.21
  -4  -3   4   66.65    1.16
   4  -3  -4   65.56    1.25
   4  -3  -4   65.76    1.25
  -4   3   4   66.00    1.26
   4   3  -4   65.98    1.16
  -4   3   4   65.68    1.22
  -4   3   4   66.26    1.21
   4   3  -4   65.98    1.19
  -3  -3   4    6.62    0.19
   3  -3  -4    6.68    0.22
  -3  -3   4    6.83    0.18
   3  -3  -4    6.62    0.23
   3  -3  -4    6.55    0.22
   3  -3  -4    6.67    0.23
  -3  -3   4    6.85    0.18
   3   3  -4    7.20    0.18
  -3   3   4    6.39    0.22
  -3   3   4    6.64    0.22
  -3   3   4    6.62    0.23
  -3   3   4    6.59    0.23
   2  -3  -4   56.34    1.08
  -2  -3   4   57.45    0.96
   2  -3  -4   55.34    1.07
   2  -3  -4   57.10    1.04
  -2  -3   4   58.28    1.00
  -2  -3   4   57.54    0.96
   2  -3  -4   57.58    1.04
  -2   3   4   57.12    1.07
  -2   3   4   56.19    1.08
  -2   3   4   58.16    1.04
   2   3  -4   56.97    0.97
  -2   3   4   58.26    1.05
   1  -3  -4    3.68    0.15
  -1  -3   4    3.41    0.08
   1  -3  -4    3.23    0.14
   1  -3  -4    3.10    0.14
  -1   3   4    3.53    0.15
   1   3  -4    3.51    0.07
  -1   3   4    3.26    0.15
  -1   3   4    3.45    0.15
  -1   3   4    3.49    0.15
   0  -3  -4    1.58    0.11
   0  -3  -4    1.52    0.11
   0   3   4    1.34    0.10
   0   3   4    1.55    0.11
   0   3   4    1.46    0.10
   1  -3   4    0.04    0.02
  -1  -3  -4   -0.03    0.05
  -1  -3  -4   -0.04    0.05
   1  -3   4    0.02    0.02
   1   3   4    0.00    0.05
  -1   3  -4    0.06    0.02
   1   3   4    0.02    0.05
   1   3   4    0.07    0.05
  -1   3  -4   -0.01    0.02
  -2  -3  -4   30.53    0.63
   2  -3   4   30.26    0.57
   2  -3   4   31.72    0.55
  -2  -3  -4   29.78    0.65
   2   3   4   30.98    0.63
   2   3   4   31.31    0.65
  -2   3  -4   31.78    0.55
  -2   3  -4   30.49    0.55
  -2   3  -4   30.98    0.55
  -3  -3  -4    0.02    0.07
   3  -3   4    0.13    0.05
  -3  -3  -4   -0.08    0.06
   3  -3   4    0.06    0.04
  -3   3  -4    0.05    0.04
  -3   3  -4   -0.01    0.03
  -3   3  -4    0.04    0.04
   3   3   4   -0.02    0.06
  -3   3  -4    0.03    0.04
   4  -3   4   32.08    0.65
  -4  -3  -4   31.48    0.70
  -4  -3  -4   31.79    0.67
  -4   3  -4   31.08    0.61
   4   3   4   31.93    0.67
  -4   3  -4   32.36    0.64
  -4   3  -4   31.23    0.62
  -5  -3  -4    6.55    0.27
   5  -3   4    6.21    0.23
  -5  -3  -4    6.28    0.25
  -5   3  -4    6.17    0.22
   5   3   4    6.80    0.25
  -5   3  -4    6.02    0.21
  -5   3  -4    6.27    0.22
   6  -3   4    4.35    0.20
  -6  -3  -4    4.10    0.23
  -6  -3  -4    3.96    0.22
  -6   3  -4    4.03    0.18
  -6   3  -4    3.69    0.19
  -6   3  -4    4.37    0.20
  -7  -3  -4    1.60    0.18
  -7  -3  -4    1.60    0.17
   7  -3   4    1.89    0.16
  -7   3  -4    1.82    0.16
  -7   3  -4    2.06    0.16
  -7   3  -4    2.06    0.15
   8  -3   4    0.38    0.11
  -8  -3  -4    0.41    0.13
  -8  -3  -4    0.35    0.12
  -8   3  -4    0.18    0.11
  -8   3  -4    0.46    0.10
  -8   3  -4    0.38    0.12
  -9  -3  -4   -0.05    0.12
  -9  -3  -4   -0.02    0.12
  -9   3  -4    0.02    0.10
  -9   3  -4   -0.08    0.10
 -10  -3  -4    0.74    0.17
 -10  -3  -4    0.95    0.20
 -10   3  -4    1.09    0.17
 -10   3  -4    0.80    0.16
 -11  -3  -4    0.05    0.14
 -11  -3  -4   -0.21    0.11
 -11   3  -4   -0.03    0.12
 -11   3  -4   -0.06    0.12
 -12  -3  -4    0.16    0.15
 -12  -3  -4   -0.08    0.15
 -12   3  -4   -0.07    0.13
 -12   3  -4   -0.07    0.12
 -13  -3  -4    0.19    0.17
 -13  -3  -4    0.56    0.20
 -13   3  -4    0.41    0.18
 -13   3  -4    0.34    0.17
 -14  -3  -4    0.15    0.18
 -14  -3  -4   -0.04    0.16
 -14   3  -4    0.05    0.16
 -15  -3  -4    0.29    0.17
 -15  -3  -4   -0.02    0.18
 -15   3  -4    0.05    0.17
 -16  -3  -4   -0.19    0.19
  15  -4  -4    0.50    0.20
 -15  -4   4    0.45    0.22
 -15   4   4    0.17    0.18
 -15   4   4    0.69    0.23
 -14  -4   4    0.64    0.21
  14  -4  -4    0.62    0.20
 -14   4   4    0.64    0.21
 -14   4   4    0.54    0.20
  13  -4  -4    0.28    0.17
 -13  -4   4    0.17    0.16
 -13  -4   4    0.08    0.13
 -13   4   4   -0.08    0.16
 -13   4   4    0.18    0.16
 -12  -4   4    0.07    0.15
 -12  -4   4    0.18    0.13
  12  -4  -4    0.04    0.14
 -12   4   4    0.27    0.16
 -12   4   4    0.09    0.15
 -11  -4   4    0.17    0.13
 -11  -4   4    0.25    0.15
  11  -4  -4    0.06    0.13
 -11   4   4    0.18    0.15
 -11   4   4    0.14    0.14
  10  -4  -4    0.75    0.17
 -10  -4   4    0.86    0.16
 -10  -4   4    1.13    0.19
 -10   4   4    0.77    0.16
 -10   4   4    0.71    0.18
   9  -4  -4   30.00    0.74
  -9  -4   4   30.58    0.77
  -9  -4   4   29.00    0.71
  -9   4   4   29.88    0.78
  -9   4   4   30.26    0.75
  -8  -4   4    1.87    0.17
   8  -4  -4    1.91    0.20
  -8  -4   4    1.57    0.18
  -8   4   4    1.72    0.19
  -8   4   4    1.58    0.18
   8   4  -4    2.05    0.18
  -7  -4   4    6.12    0.26
   7  -4  -4    6.82    0.29
  -7  -4   4    6.58    0.29
   7   4  -4    6.42    0.25
  -7   4   4    6.89    0.29
  -7   4   4    6.83    0.30
   6  -4  -4    5.07    0.24
  -6  -4   4    4.56    0.22
  -6  -4   4    4.82    0.21
   6  -4  -4    4.94    0.24
   6  -4  -4    5.25    0.24
   6   4  -4    5.01    0.20
  -6   4   4    4.57    0.24
  -6   4   4    5.15    0.24
  -6   4   4    5.38    0.25
   5  -4  -4    7.47    0.28
   5  -4  -4    7.55    0.28
  -5  -4   4    7.40    0.23
   5  -4  -4    7.46    0.27
  -5  -4   4    7.69    0.26
   5   4  -4    7.64    0.24
  -5   4   4    7.72    0.27
  -5   4   4    7.42    0.28
  -5   4   4    7.70    0.29
  -4  -4   4    1.63    0.10
   4  -4  -4    1.63    0.14
   4  -4  -4    1.73    0.15
  -4  -4   4    1.78    0.12
   4  -4  -4    1.85    0.15
  -4  -4   4    1.76    0.10
   4   4  -4    1.59    0.11
  -4   4   4    1.65    0.14
   4   4  -4    1.50    0.10
  -4   4   4    1.59    0.15
  -4   4   4    1.58    0.14
   3  -4  -4    0.38    0.09
  -3  -4   4    0.30    0.05
  -3  -4   4    0.35    0.05
   3  -4  -4    0.38    0.09
   3  -4  -4    0.44    0.10
  -3  -4   4    0.30    0.06
  -3   4   4    0.26    0.09
   3   4  -4    0.38    0.05
  -3   4   4    0.24    0.08
  -3   4   4    0.34    0.09
  -2  -4   4   23.06    0.41
   2  -4  -4   23.21    0.52
  -2  -4   4   22.47    0.41
  -2  -4   4   22.96    0.44
   2  -4  -4   22.68    0.50
  -2   4   4   22.93    0.51
   2   4  -4   22.97    0.41
  -2   4   4   22.83    0.50
  -2   4   4   22.67    0.52
  -1  -4   4   41.73    0.71
   1  -4  -4   41.58    0.80
   1  -4  -4   40.48    0.82
  -1   4   4   42.12    0.80
  -1   4   4   40.39    0.82
  -1   4   4   40.20    0.80
   0  -4  -4    3.24    0.16
   0  -4   4    3.49    0.07
   0  -4  -4    3.36    0.16
   0   4   4    3.38    0.16
   0   4   4    3.40    0.16
   0   4   4    3.46    0.17
   1  -4   4    0.77    0.05
  -1  -4  -4    0.63    0.09
  -1  -4  -4    0.81    0.10
  -1   4  -4    0.78    0.03
   1   4   4    0.77    0.10
  -1   4  -4    0.77    0.03
   1   4   4    0.95    0.11
   2  -4   4   19.18    0.35
   2  -4   4   18.57    0.38
  -2  -4  -4   18.76    0.44
  -2  -4  -4   18.68    0.46
  -2   4  -4   17.72    0.32
  -2   4  -4   19.06    0.36
  -2   4  -4   19.42    0.33
   2   4   4   18.97    0.44
  -2   4  -4   19.07    0.35
   3  -4   4    0.10    0.05
  -3  -4  -4    0.26    0.08
  -3  -4  -4    0.24    0.08
   3  -4   4    0.13    0.04
   3   4   4    0.08    0.07
  -3   4  -4    0.24    0.04
  -3   4  -4    0.17    0.04
  -3   4  -4    0.19    0.05
  -4  -4  -4    1.48    0.14
   4  -4   4    1.32    0.11
  -4  -4  -4    1.16    0.13
  -4   4  -4    1.32    0.09
  -4   4  -4    1.18    0.10
   4   4   4    1.45    0.14
  -4   4  -4    1.20    0.09
  -4   4  -4    1.29    0.10
  -5  -4  -4    4.58    0.24
   5  -4   4    4.10    0.19
  -5  -4  -4    4.60    0.22
  -5   4  -4    4.37    0.18
   5   4   4    4.40    0.22
  -5   4  -4    4.53    0.19
  -5   4  -4    4.27    0.18
  -6  -4  -4    1.19    0.15
  -6  -4  -4    1.20    0.15
   6  -4   4    1.24    0.14
  -6   4  -4    1.19    0.12
  -6   4  -4    1.05    0.12
  -6   4  -4    1.12    0.12
   7  -4   4    6.15    0.27
  -7  -4  -4    6.04    0.30
  -7  -4  -4    6.50    0.29
  -7   4  -4    6.09    0.25
  -7   4  -4    6.53    0.27
  -7   4  -4    6.27    0.25
  -8  -4  -4    4.50    0.28
   8  -4   4    4.02    0.25
  -8  -4  -4    3.97    0.26
  -8   4  -4    4.23    0.24
  -8   4  -4    4.05    0.22
  -8   4  -4    4.48    0.23
  -9  -4  -4    0.36    0.15
  -9  -4  -4    0.06    0.14
  -9   4  -4    0.04    0.10
  -9   4  -4    0.34    0.13
 -10  -4  -4   -0.09    0.13
 -10  -4  -4   -0.23    0.12
 -10   4  -4   -0.08    0.10
 -10   4  -4    0.11    0.12
 -11  -4  -4    0.49    0.18
 -11  -4  -4    0.50    0.17
 -11   4  -4    0.81    0.17
 -11   4  -4    0.69    0.17
 -12  -4  -4    1.36    0.23
 -12  -4  -4    1.85    0.26
 -12   4  -4    1.46    0.21
 -13  -4  -4    1.39    0.26
 -13  -4  -4    0.78    0.22
 -13   4  -4    0.83    0.20
 -14  -4  -4    1.09    0.25
 -14  -4  -4    1.13    0.24
 -14   4  -4    1.19    0.24
 -15  -4  -4    0.14    0.17
 -14  -5   4    0.11    0.19
 -14   5   4   -0.22    0.15
  13  -5  -4    0.29    0.16
 -13  -5   4    0.32    0.18
 -13   5   4    0.53    0.19
  12  -5  -4    1.89    0.25
 -12  -5   4    1.61    0.24
 -12   5   4    1.67    0.24
 -12   5   4    2.10    0.25
  11  -5  -4    0.59    0.16
 -11  -5   4    0.64    0.15
 -11  -5   4    0.80    0.18
 -11   5   4    0.74    0.18
 -11   5   4    0.74    0.19
  10  -5  -4    2.12    0.23
 -10  -5   4    1.71    0.19
 -10  -5   4    1.72    0.22
 -10   5   4    1.93    0.22
 -10   5   4    2.49    0.25
   9  -5  -4    3.61    0.26
  -9  -5   4    3.95    0.27
  -9  -5   4    4.56    0.26
  -9   5   4    4.05    0.27
  -9   5   4    4.20    0.28
  -8  -5   4   14.66    0.44
  -8  -5   4   15.69    0.48
   8  -5  -4   16.00    0.49
  -8   5   4   15.05    0.49
  -8   5   4   14.52    0.49
   8   5  -4   14.43    0.43
   7  -5  -4    1.46    0.18
  -7  -5   4    1.47    0.14
  -7  -5   4    1.19    0.16
  -7   5   4    1.56    0.18
  -7   5   4    1.25    0.16
   7   5  -4    1.55    0.15
   6  -5  -4    0.06    0.10
   6  -5  -4    0.14    0.11
  -6  -5   4    0.16    0.08
  -6  -5   4    0.14    0.10
   6  -5  -4    0.41    0.12
  -6   5   4    0.30    0.11
   6   5  -4    0.07    0.08
  -6   5   4    0.10    0.10
  -6   5   4    0.12    0.11
   5  -5  -4    0.66    0.12
  -5  -5   4    0.96    0.10
  -5  -5   4    1.11    0.12
   5  -5  -4    0.77    0.12
   5  -5  -4    0.98    0.13
  -5   5   4    0.94    0.14
  -5   5   4    1.06    0.14
   5   5  -4    0.90    0.10
  -5   5   4    1.09    0.13
  -4  -5   4    1.05    0.09
  -4  -5   4    1.05    0.10
   4  -5  -4    1.10    0.14
   4  -5  -4    1.13    0.13
   4  -5  -4    1.15    0.14
   4   5  -4    1.25    0.10
  -4   5   4    0.89    0.12
  -4   5   4    0.90    0.13
  -4   5   4    1.37    0.14
   4   5  -4    1.11    0.09
   3  -5  -4    1.56    0.14
   3  -5  -4    1.35    0.14
   3  -5  -4    1.31    0.13
  -3  -5   4    1.51    0.09
  -3  -5   4    1.51    0.08
  -3  -5   4    1.36    0.10
  -3   5   4    1.27    0.14
   3   5  -4    1.18    0.08
  -3   5   4    1.45    0.13
   3   5  -4    1.65    0.07
  -3   5   4    1.53    0.15
  -2  -5   4    1.30    0.08
   2  -5  -4    1.39    0.13
   2  -5  -4    1.19    0.12
  -2  -5   4    1.30    0.06
  -2  -5   4    1.28    0.06
   2   5  -4    1.27    0.07
  -2   5   4    1.28    0.12
  -2   5   4    1.21    0.13
  -2   5   4    1.37    0.13
   1  -5  -4   28.19    0.64
   1  -5  -4   29.55    0.63
  -1  -5   4   29.82    0.53
  -1   5   4   30.52    0.63
  -1   5   4   29.38    0.65
   1   5  -4   28.57    0.49
  -1   5   4   31.18    0.64
   0  -5  -4   13.12    0.37
   0  -5   4   13.27    0.25
   0  -5  -4   13.02    0.35
   0   5   4   12.88    0.36
   0   5   4   12.92    0.37
   0   5   4   13.10    0.35
  -1  -5  -4    4.63    0.20
  -1  -5  -4    4.33    0.21
  -1   5  -4    4.31    0.09
   1   5   4    4.34    0.21
   1   5   4    4.65    0.20
  -1   5  -4    4.23    0.09
   2  -5   4    4.25    0.11
  -2  -5  -4    4.69    0.21
   2  -5   4    4.37    0.14
  -2  -5  -4    4.45    0.22
   2   5   4    4.34    0.21
   2   5   4    4.66    0.21
  -2   5  -4    4.35    0.12
  -2   5  -4    4.38    0.12
  -3  -5  -4    6.75    0.26
  -3  -5  -4    6.28    0.27
   3  -5   4    6.62    0.18
   3  -5   4    6.76    0.20
  -3   5  -4    6.95    0.19
  -3   5  -4    5.98    0.18
  -3   5  -4    6.80    0.15
   3   5   4    6.70    0.26
  -3   5  -4    6.95    0.16
   4  -5   4    1.52    0.12
  -4  -5  -4    1.41    0.16
  -4  -5  -4    1.54    0.16
  -4   5  -4    1.53    0.10
  -4   5  -4    1.51    0.11
  -4   5  -4    1.52    0.10
   4   5   4    1.80    0.16
  -5  -5  -4    0.22    0.10
   5  -5   4    0.06    0.07
  -5  -5  -4    0.27    0.11
  -5   5  -4    0.11    0.06
   5   5   4    0.14    0.10
  -5   5  -4    0.11    0.07
  -5   5  -4    0.14    0.06
   6  -5   4    0.79    0.12
  -6  -5  -4    0.68    0.14
  -6  -5  -4    0.71    0.14
  -6   5  -4    0.77    0.11
  -6   5  -4    0.65    0.10
  -6   5  -4    0.82    0.11
  -7  -5  -4    2.95    0.24
  -7  -5  -4    2.40    0.22
  -7   5  -4    2.69    0.17
  -7   5  -4    2.21    0.17
  -7   5  -4    2.48    0.17
  -8  -5  -4   -0.05    0.12
  -8  -5  -4   -0.03    0.10
  -8   5  -4   -0.03    0.09
  -8   5  -4    0.00    0.09
  -9  -5  -4   -0.09    0.12
  -9  -5  -4   -0.04    0.12
  -9   5  -4   -0.10    0.10
  -9   5  -4    0.04    0.09
 -10  -5  -4   -0.25    0.11
 -10  -5  -4    0.04    0.14
 -10   5  -4   -0.01    0.12
 -11  -5  -4    1.15    0.22
 -11  -5  -4    1.10    0.20
 -11   5  -4    1.03    0.18
 -12  -5  -4   -0.17    0.14
 -12  -5  -4    0.11    0.16
 -12   5  -4    0.02    0.14
 -13  -5  -4    0.65    0.21
 -13  -5  -4    0.70    0.21
 -13   5  -4    0.36    0.17
 -14  -5  -4    0.20    0.18
 -14  -5  -4    0.08    0.19
 -14   5  -4   -0.06    0.16
 -14  -6   4    0.38    0.21
 -14   6   4    0.70    0.22
 -13  -6   4    0.11    0.16
 -13   6   4    0.10    0.16
 -12  -6   4    0.23    0.16
 -12   6   4    0.17    0.15
 -11  -6   4    1.29    0.21
 -11   6   4    1.14    0.20
 -10  -6   4    0.02    0.12
  10  -6  -4    0.47    0.14
 -10   6   4    0.14    0.14
 -10   6   4    0.31    0.15
  -9  -6   4    0.54    0.15
   9  -6  -4    0.14    0.12
  -9   6   4    0.38    0.14
  -9   6   4    0.42    0.14
   8  -6  -4    1.36    0.19
  -8  -6   4    1.25    0.18
  -8   6   4    1.01    0.18
  -8   6   4    1.33    0.19
   7  -6  -4    5.22    0.29
   7  -6  -4    5.48    0.29
  -7  -6   4    5.02    0.24
  -7  -6   4    4.93    0.27
  -7   6   4    5.06    0.28
  -7   6   4    4.98    0.29
   6  -6  -4   17.17    0.50
   6  -6  -4   17.67    0.52
   6  -6  -4   17.59    0.52
  -6  -6   4   17.04    0.43
  -6  -6   4   18.37    0.48
  -6   6   4   17.73    0.51
  -6   6   4   17.96    0.49
  -6   6   4   18.20    0.52
   6   6  -4   17.26    0.44
   5  -6  -4   -0.10    0.10
   5  -6  -4   -0.25    0.09
   5  -6  -4    0.03    0.10
  -5  -6   4    0.06    0.08
  -5  -6   4    0.00    0.06
  -5   6   4   -0.05    0.10
   5   6  -4    0.06    0.07
  -5   6   4   -0.14    0.09
  -5   6   4    0.08    0.10
  -4  -6   4    4.91    0.17
   4  -6  -4    4.49    0.25
   4  -6  -4    4.59    0.24
  -4  -6   4    4.87    0.19
   4  -6  -4    4.73    0.25
  -4   6   4    4.89    0.24
  -4   6   4    4.51    0.23
  -4   6   4    4.58    0.23
  -3  -6   4    0.04    0.04
  -3  -6   4   -0.07    0.05
   3  -6  -4   -0.08    0.08
   3  -6  -4   -0.03    0.09
   3   6  -4    0.00    0.04
  -3   6   4    0.02    0.08
  -3   6   4   -0.08    0.07
  -3   6   4   -0.03    0.09
   2  -6  -4    1.13    0.13
  -2  -6   4    1.23    0.05
  -2  -6   4    1.26    0.09
   2  -6  -4    1.15    0.14
  -2  -6   4    1.12    0.05
  -2   6   4    1.06    0.12
  -2   6   4    0.88    0.13
   2   6  -4    1.24    0.07
   2   6  -4    1.12    0.07
  -2   6   4    1.18    0.13
  -1  -6   4    3.41    0.11
   1  -6  -4    3.15    0.19
   1  -6  -4    3.70    0.20
  -1   6   4    3.27    0.20
  -1   6   4    3.59    0.20
  -1   6   4    3.41    0.19
   1   6  -4    3.31    0.07
   1   6  -4    3.31    0.08
   0  -6  -4    2.10    0.16
   0  -6   4    2.45    0.09
   0  -6  -4    2.67    0.17
   0   6   4    2.44    0.17
   0   6   4    2.23    0.17
   0   6   4    2.61    0.16
  -1  -6  -4   -0.01    0.08
  -1  -6  -4   -0.01    0.07
   1   6   4    0.03    0.07
  -1   6  -4    0.01    0.02
   1   6   4    0.04    0.09
   1   6   4    0.05    0.07
  -1   6  -4   -0.03    0.01
  -2  -6  -4    0.81    0.12
  -2  -6  -4    0.56    0.11
   2  -6   4    0.54    0.06
  -2   6  -4    0.56    0.05
   2   6   4    0.45    0.10
  -2   6  -4    0.51    0.05
   2   6   4    0.30    0.11
  -3  -6  -4    0.21    0.10
  -3  -6  -4    0.33    0.11
   3  -6   4    0.20    0.06
  -3   6  -4    0.15    0.05
   3   6   4    0.32    0.10
  -3   6  -4    0.17    0.05
   3   6   4    0.23    0.09
  -4  -6  -4    8.20    0.31
  -4  -6  -4    8.62    0.34
   4  -6   4    8.53    0.26
  -4   6  -4    8.39    0.20
   4   6   4    8.32    0.31
  -4   6  -4    8.48    0.24
  -5  -6  -4    6.63    0.32
  -5  -6  -4    5.88    0.27
  -5   6  -4    6.20    0.20
  -5   6  -4    6.19    0.22
   5   6   4    6.15    0.27
  -5   6  -4    6.36    0.22
  -6  -6  -4   -0.05    0.10
  -6  -6  -4   -0.10    0.09
  -6   6  -4   -0.08    0.07
  -7  -6  -4    0.24    0.13
  -7  -6  -4    0.07    0.11
  -7   6  -4    0.10    0.09
  -8  -6  -4    1.69    0.22
  -8  -6  -4    1.77    0.21
  -8   6  -4    1.68    0.17
  -9  -6  -4    2.33    0.26
  -9  -6  -4    2.09    0.23
  -9   6  -4    2.40    0.21
 -10  -6  -4    2.03    0.26
 -10  -6  -4    2.18    0.25
 -10   6  -4    2.38    0.23
 -11  -6  -4    0.61    0.20
 -11  -6  -4    0.52    0.17
 -11   6  -4    0.46    0.15
 -12  -6  -4    0.49    0.20
 -12   6  -4    0.64    0.18
 -13  -6  -4    0.37    0.22
 -13   6  -4    0.79    0.20
 -13  -7   4    0.11    0.18
 -13   7   4   -0.22    0.16
 -12  -7   4    0.03    0.16
 -12   7   4   -0.18    0.15
 -11  -7   4    0.09    0.16
 -11   7   4   -0.19    0.12
 -10  -7   4   -0.01    0.13
 -10   7   4    0.23    0.14
  -9  -7   4    0.98    0.17
  -9   7   4    0.93    0.17
  -8  -7   4    1.46    0.18
  -8   7   4    1.19    0.18
  -7  -7   4    5.57    0.28
   7  -7  -4    5.35    0.30
  -7   7   4    5.74    0.30
   6  -7  -4    2.85    0.22
   6  -7  -4    2.93    0.25
  -6  -7   4    2.62    0.20
  -6   7   4    2.70    0.23
  -6   7   4    3.37    0.24
   5  -7  -4    4.25    0.25
   5  -7  -4    4.08    0.24
  -5  -7   4    4.07    0.21
  -5   7   4    4.12    0.25
  -5   7   4    3.92    0.24
   4  -7  -4    0.52    0.13
  -4  -7   4    0.63    0.10
   4  -7  -4    0.44    0.14
  -4   7   4    0.34    0.13
  -4   7   4    0.37    0.12
   3  -7  -4    0.09    0.10
   3  -7  -4   -0.09    0.10
  -3  -7   4    0.13    0.06
  -3   7   4    0.07    0.11
   3   7  -4    0.07    0.05
   3   7  -4    0.10    0.05
  -3   7   4    0.12    0.10
  -2  -7   4    1.61    0.10
   2  -7  -4    1.36    0.16
   2  -7  -4    1.46    0.15
  -2   7   4    1.46    0.15
   2   7  -4    1.35    0.07
  -2   7   4    1.55    0.15
   2   7  -4    1.41    0.07
  -2   7   4    1.38    0.16
   1  -7  -4    2.55    0.20
  -1  -7   4    2.46    0.10
   1  -7  -4    2.41    0.18
  -1   7   4    2.41    0.18
  -1   7   4    2.33    0.18
  -1   7   4    2.40    0.20
   0  -7   4    0.66    0.06
   0  -7  -4    0.68    0.12
   0  -7  -4    0.63    0.12
   0   7   4    0.68    0.12
   0   7   4    0.35    0.10
   0   7   4    0.63    0.13
  -1  -7  -4    0.26    0.10
  -1  -7  -4    0.33    0.12
   1   7   4    0.14    0.10
   1   7   4    0.28    0.10
   1   7   4    0.25    0.11
  -2  -7  -4    0.13    0.10
  -2  -7  -4    0.11    0.11
  -2   7  -4    0.21    0.04
   2   7   4    0.20    0.11
   2   7   4    0.18    0.11
   2   7   4    0.16    0.09
  -2   7  -4    0.18    0.04
  -3  -7  -4    0.76    0.14
  -3  -7  -4    0.64    0.12
  -3   7  -4    0.71    0.07
  -3   7  -4    0.80    0.07
   3   7   4    0.59    0.13
  -4  -7  -4    1.20    0.17
  -4  -7  -4    1.42    0.16
   4   7   4    1.26    0.16
  -4   7  -4    1.31    0.11
  -5  -7  -4    0.10    0.11
  -5  -7  -4   -0.04    0.09
  -5   7  -4    0.05    0.07
  -6  -7  -4    0.12    0.12
  -6  -7  -4   -0.14    0.11
  -6   7  -4    0.00    0.07
  -7  -7  -4    0.04    0.13
  -7   7  -4   -0.06    0.08
  -8  -7  -4    0.70    0.17
  -8   7  -4    0.45    0.12
  -9  -7  -4    0.34    0.16
  -9   7  -4    0.38    0.13
 -10  -7  -4    2.04    0.27
 -10   7  -4    2.04    0.21
 -11  -7  -4    0.40    0.19
 -11   7  -4    0.12    0.14
 -12  -7  -4    0.04    0.17
 -12   7  -4    0.06    0.15
 -12  -8   4    2.31    0.29
 -11  -8   4    0.25    0.16
 -11   8   4    0.06    0.16
 -10  -8   4    1.36    0.21
 -10   8   4    1.73    0.23
  -9  -8   4    1.32    0.20
  -9   8   4    1.70    0.22
  -8  -8   4    0.52    0.15
  -8   8   4    0.54    0.15
  -7  -8   4    0.08    0.10
  -7   8   4    0.01    0.12
   6  -8  -4    0.09    0.12
  -6  -8   4    0.00    0.09
  -6   8   4    0.06    0.12
   5  -8  -4    0.73    0.15
  -5  -8   4    0.77    0.12
  -5   8   4    0.71    0.14
   5   8  -4    0.79    0.11
   4  -8  -4   -0.12    0.11
  -4  -8   4   -0.03    0.07
   4   8  -4    0.07    0.06
  -4   8   4    0.05    0.10
  -3  -8   4   11.13    0.31
   3  -8  -4   11.53    0.41
   3   8  -4   11.24    0.26
  -3   8   4   11.94    0.40
  -2  -8   4    1.22    0.10
   2  -8  -4    0.97    0.17
   2   8  -4    1.14    0.06
  -2   8   4    1.05    0.16
   1  -8  -4    1.22    0.17
  -1  -8   4    1.27    0.09
  -1   8   4    1.35    0.17
   0  -8  -4    3.99    0.25
   0  -8   4    3.87    0.13
   0   8   4    3.87    0.24
  -1  -8  -4    5.21    0.28
   1   8   4    5.45    0.27
  -2  -8  -4    0.50    0.13
   2   8   4    0.41    0.13
  -3  -8  -4    0.04    0.10
   3   8   4    0.04    0.11
  -3   8  -4    0.13    0.04
  -4  -8  -4    3.08    0.25
  -4   8  -4    2.66    0.13
   4   8   4    2.98    0.24
  -5  -8  -4    0.13    0.12
  -5   8  -4    0.20    0.07
   5   8   4    0.20    0.12
  -6  -8  -4   -0.11    0.11
  -6   8  -4    0.00    0.08
   6   8   4    0.02    0.13
  -7  -8  -4    0.50    0.16
  -7   8  -4    0.55    0.11
  -8  -8  -4    0.00    0.14
  -8   8  -4    0.05    0.10
  -9  -8  -4    0.76    0.20
  -9   8  -4    0.51    0.13
 -10  -8  -4    1.24    0.24
 -10   8  -4    1.13    0.17
 -11   8  -4    0.41    0.15
 -12   8  -4    0.21    0.16
 -11  -9   4   -0.06    0.17
 -10  -9   4    0.37    0.17
 -10   9   4    0.31    0.17
  -9  -9   4    0.26    0.15
  -9   9   4    0.35    0.16
  -8  -9   4   -0.13    0.11
  -8   9   4    0.11    0.13
  -7  -9   4    0.25    0.12
   7   9  -4    0.29    0.11
  -7   9   4    0.30    0.15
  -6  -9   4    1.27    0.15
   6  -9  -4    1.11    0.18
   6   9  -4    1.12    0.13
  -6   9   4    1.25    0.18
   5  -9  -4    0.23    0.13
  -5  -9   4    0.30    0.10
  -5   9   4    0.31    0.13
   5   9  -4    0.28    0.08
  -4  -9   4    0.10    0.08
   4  -9  -4    0.15    0.13
  -4   9   4    0.27    0.13
  -3  -9   4    1.74    0.13
   3  -9  -4    1.63    0.20
  -3   9   4    1.59    0.18
  -2  -9   4    0.81    0.09
   2  -9  -4    0.88    0.15
  -2   9   4    0.88    0.15
   1  -9  -4    0.57    0.14
  -1   9   4    0.64    0.13
   0  -9  -4    0.11    0.12
   0   9   4   -0.03    0.10
  -1  -9  -4    0.07    0.12
   1   9   4    0.08    0.11
  -2  -9  -4    0.17    0.12
   2   9   4    0.12    0.12
  -3  -9  -4    0.25    0.13
   3   9   4    0.45    0.14
  -4  -9  -4    0.04    0.13
   4   9   4   -0.03    0.11
  -5  -9  -4    0.03    0.12
   5   9   4   -0.07    0.12
  -6  -9  -4    0.04    0.13
   6   9   4    0.15    0.13
  -7  -9  -4    1.47    0.22
   7   9   4    2.06    0.23
  -8  -9  -4    0.43    0.17
   8   9   4    0.38    0.17
  -8   9  -4    0.11    0.10
  -9  -9  -4   -0.03    0.17
  -9   9  -4    0.04    0.10
 -10   9  -4    0.04    0.12
  -9 -10   4   -0.11    0.13
  -9  10   4    0.14    0.18
  -8 -10   4    0.20    0.13
  -8  10   4    0.12    0.15
  -7  10   4    0.50    0.16
   6 -10  -4    1.45    0.21
  -6  10   4    1.58    0.20
   5 -10  -4   -0.03    0.13
  -5  10   4    0.02    0.12
   4 -10  -4    0.25    0.14
  -4  10   4    0.17    0.13
   3 -10  -4    0.21    0.13
  -3  10   4   -0.04    0.11
   2 -10  -4    0.09    0.12
  -2  10   4    0.02    0.11
   1 -10  -4    0.38    0.14
  -1  10   4    0.21    0.12
   0 -10  -4    0.23    0.13
   0  10   4    0.24    0.12
  -1 -10  -4    0.01    0.12
   1  10   4    0.15    0.12
  -2 -10  -4    0.62    0.15
   2  10   4    0.54    0.15
  -3 -10  -4    0.06    0.13
   3  10   4   -0.13    0.11
  -4 -10  -4    0.16    0.14
   4  10   4    0.32    0.14
  -5 -10  -4    0.02    0.13
   5  10   4    0.00    0.12
  -6 -10  -4    0.03    0.15
   6  10   4    0.07    0.14
  -7 -10  -4    0.70    0.19
   7  10   4    0.91    0.20
  -6  11   4    0.17    0.14
   5 -11  -4    0.01    0.14
  -5  11   4   -0.19    0.12
   4 -11  -4   -0.14    0.12
  -4  11   4   -0.19    0.11
   3 -11  -4   -0.01    0.13
  -3  11   4   -0.03    0.12
   2 -11  -4    0.24    0.14
  -2  11   4   -0.08    0.11
   1 -11  -4    0.16    0.13
  -1  11   4    0.00    0.11
   0 -11  -4    0.46    0.15
   0  11   4    0.61    0.14
  -1 -11  -4    0.32    0.14
   1  11   4    0.56    0.15
  -2 -11  -4    0.89    0.18
   2  11   4    0.71    0.16
  -3 -11  -4   -0.09    0.13
   3  11   4    0.04    0.12
  -4 -11  -4    0.17    0.15
   4  11   4   -0.03    0.13
   5  11   4    0.08    0.14
 -17   0   5    0.91    0.25
 -17   0   5    0.80    0.27
 -16   0   5    0.29    0.19
 -16   0   5    0.30    0.21
 -15   0   5    5.06    0.42
 -15   0   5    4.83    0.38
 -14   0   5    0.45    0.20
 -14   0   5    0.17    0.13
  13   0  -5    2.32    0.26
 -13   0   5    2.31    0.26
 -13   0   5    2.35    0.29
 -12   0   5   -0.10    0.14
  12   0  -5    0.17    0.13
 -12   0   5   -0.02    0.13
 -11   0   5    1.06    0.17
  11   0  -5    1.21    0.18
 -11   0   5    1.06    0.20
 -10   0   5   -0.07    0.11
 -10   0   5    0.04    0.09
  10   0  -5   -0.06    0.11
  -9   0   5    7.25    0.31
  -9   0   5    7.75    0.34
   9   0  -5    7.32    0.31
  -8   0   5   -0.04    0.06
   8   0  -5   -0.04    0.09
  -8   0   5    0.04    0.09
  -7   0   5   33.52    0.73
  -7   0   5   33.99    0.77
   7   0  -5   33.89    0.73
   6   0  -5    0.15    0.08
  -6   0   5   -0.06    0.07
  -6   0   5    0.09    0.07
  -6   0   5    0.29    0.09
   6   0  -5    0.01    0.06
   5   0  -5   80.63    1.43
   5   0  -5   77.55    1.43
  -5   0   5   79.17    1.43
  -5   0   5   80.69    1.44
  -5   0   5   82.63    1.47
   5   0  -5   80.46    1.48
  -5   0   5   80.08    1.49
  -4   0   5    0.00    0.04
   4   0  -5   -0.02    0.05
  -4   0   5   -0.03    0.05
  -4   0   5    0.00    0.05
  -4   0   5    0.02    0.06
   4   0  -5    0.03    0.05
   4   0  -5    0.12    0.05
   4   0  -5    0.01    0.05
   3   0  -5    7.70    0.22
   3   0  -5    7.86    0.22
  -3   0   5    7.64    0.23
  -3   0   5    8.21    0.22
  -3   0   5    7.55    0.22
   3   0  -5    7.92    0.22
   3   0  -5    7.82    0.22
  -3   0   5    7.73    0.22
  -2   0   5    0.01    0.04
  -2   0   5    0.02    0.03
   2   0  -5    0.01    0.04
   2   0  -5    0.15    0.05
  -2   0   5   -0.02    0.04
   2   0  -5    0.05    0.04
  -2   0   5    0.04    0.04
  -1   0   5   14.91    0.31
   1   0  -5   14.69    0.32
   1   0  -5   15.02    0.31
  -1   0   5   14.69    0.31
  -1   0   5   14.54    0.32
   1   0  -5   14.75    0.31
  -1   0   5   14.88    0.32
   0   0   5   -0.04    0.03
   0   0   5   -0.01    0.04
   0   0  -5   -0.01    0.04
   0   0  -5   -0.03    0.03
   0   0   5    0.03    0.03
   1   0   5   77.19    1.30
   1   0   5   76.86    1.33
  -1   0  -5   73.84    1.33
  -1   0  -5   74.60    1.29
   2   0   5    0.04    0.04
   2   0   5    0.00    0.04
  -2   0  -5   -0.02    0.04
  -2   0  -5   -0.02    0.03
   3   0   5  209.08    3.57
  -3   0  -5  208.28    3.47
   3   0   5  208.42    3.46
  -3   0  -5  210.87    3.57
  -4   0  -5    0.05    0.06
   4   0   5   -0.08    0.05
   4   0   5   -0.03    0.05
  -4   0  -5    0.02    0.05
   5   0   5   40.10    0.83
  -5   0  -5   39.72    0.80
  -5   0  -5   39.56    0.83
   6   0   5   -0.06    0.07
  -6   0  -5    0.04    0.08
  -6   0  -5    0.03    0.08
  -7   0  -5    6.86    0.28
  -7   0  -5    7.49    0.30
  -8   0  -5    0.05    0.09
  -8   0  -5   -0.11    0.08
  -9   0  -5    0.18    0.12
  -9   0  -5    0.16    0.11
 -10   0  -5   -0.11    0.11
 -10   0  -5   -0.08    0.11
 -11   0  -5   -0.18    0.12
 -11   0  -5   -0.40    0.11
 -12   0  -5   -0.16    0.13
 -12   0  -5    0.05    0.11
 -13   0  -5    0.88    0.19
 -13   0  -5    0.64    0.19
 -14   0  -5    0.00    0.16
 -14   0  -5   -0.09    0.16
 -15   0  -5    1.52    0.27
 -15   0  -5    1.90    0.28
 -16   0  -5   -0.06    0.19
 -17  -1   5    1.01    0.24
 -17   1   5    1.01    0.29
 -17   1   5    1.22    0.27
 -16  -1   5   -0.07    0.19
 -16  -1   5    0.46    0.19
 -16   1   5    0.61    0.24
 -16   1   5    0.32    0.20
 -15  -1   5    1.95    0.27
 -15  -1   5    1.41    0.26
 -15   1   5    1.35    0.28
 -15   1   5    1.36    0.25
 -14  -1   5    0.67    0.20
 -14  -1   5    0.65    0.21
  14  -1  -5    0.37    0.15
 -14   1   5    0.28    0.16
 -14   1   5    0.40    0.16
 -13  -1   5    3.12    0.31
 -13  -1   5    3.09    0.29
  13  -1  -5    3.12    0.30
 -13   1   5    2.78    0.31
 -13   1   5    2.94    0.29
 -12  -1   5    1.36    0.21
 -12  -1   5    1.63    0.21
  12  -1  -5    1.62    0.22
 -12   1   5    1.66    0.24
 -12   1   5    1.88    0.24
  11  -1  -5    5.67    0.33
 -11  -1   5    6.56    0.37
 -11  -1   5    7.00    0.35
 -11   1   5    6.50    0.36
 -11   1   5    6.21    0.34
  11   1  -5    6.30    0.33
  10  -1  -5    3.18    0.24
 -10  -1   5    2.74    0.23
 -10  -1   5    3.18    0.26
 -10   1   5    2.94    0.24
 -10   1   5    3.21    0.26
  10   1  -5    3.05    0.23
  -9  -1   5   -0.14    0.08
  -9  -1   5    0.07    0.11
   9  -1  -5    0.01    0.09
  -9   1   5   -0.09    0.07
  -9   1   5    0.03    0.09
   9   1  -5    0.16    0.10
  -8  -1   5    0.80    0.13
  -8  -1   5    0.71    0.11
   8  -1  -5    0.81    0.12
  -8   1   5    0.86    0.14
   8   1  -5    0.95    0.13
  -8   1   5    0.78    0.12
  -7  -1   5    6.99    0.27
  -7  -1   5    6.69    0.25
   7  -1  -5    6.36    0.27
  -7  -1   5    6.82    0.28
   7   1  -5    7.07    0.27
  -7   1   5    7.08    0.28
   7   1  -5    6.59    0.26
  -7   1   5    7.29    0.28
   6  -1  -5   37.16    0.85
  -6  -1   5   35.99    0.78
  -6  -1   5   37.59    0.77
  -6  -1   5   36.49    0.75
   6  -1  -5   37.04    0.77
   6  -1  -5   36.55    0.76
   6   1  -5   35.29    0.75
   6   1  -5   37.22    0.75
  -6   1   5   36.12    0.80
  -6   1   5   36.96    0.77
  -6   1   5   38.28    0.80
   5  -1  -5    7.08    0.24
   5  -1  -5    6.92    0.23
  -5  -1   5    6.62    0.22
  -5  -1   5    6.66    0.22
  -5  -1   5    6.88    0.23
   5  -1  -5    6.65    0.24
  -5  -1   5    6.72    0.24
   5   1  -5    6.65    0.22
  -5   1   5    7.48    0.26
   5   1  -5    6.71    0.22
   5   1  -5    6.52    0.23
  -5   1   5    7.02    0.24
  -5   1   5    6.71    0.23
  -5   1   5    6.63    0.23
   4  -1  -5   50.03    0.98
   4  -1  -5   51.45    0.96
   4  -1  -5   51.75    0.99
   4  -1  -5   50.38    0.96
  -4  -1   5   51.45    0.94
  -4  -1   5   51.77    0.96
  -4  -1   5   51.58    0.93
  -4  -1   5   51.25    0.97
   4   1  -5   49.86    0.93
  -4   1   5   51.28    0.96
   4   1  -5   51.88    0.94
  -4   1   5   51.85    0.98
  -4   1   5   50.96    0.95
  -4   1   5   51.80    1.00
   4   1  -5   50.21    0.96
   3  -1  -5   16.64    0.38
   3  -1  -5   17.14    0.38
  -3  -1   5   16.70    0.38
   3  -1  -5   17.05    0.40
  -3  -1   5   16.80    0.36
  -3  -1   5   16.66    0.36
  -3  -1   5   17.06    0.37
   3  -1  -5   16.87    0.39
   3   1  -5   16.73    0.37
  -3   1   5   17.18    0.39
  -3   1   5   17.11    0.39
   3   1  -5   16.68    0.36
  -3   1   5   17.02    0.40
   3   1  -5   16.80    0.36
  -3   1   5   17.23    0.38
   2  -1  -5   26.56    0.55
  -2  -1   5   28.15    0.53
   2  -1  -5   26.93    0.53
  -2  -1   5   27.17    0.50
  -2  -1   5   26.94    0.50
   2  -1  -5   26.75    0.53
  -2  -1   5   26.72    0.51
   2  -1  -5   27.25    0.55
  -2   1   5   26.54    0.53
   2   1  -5   26.93    0.50
   2   1  -5   26.35    0.50
  -2   1   5   27.24    0.55
   2   1  -5   26.97    0.51
  -2   1   5   26.69    0.54
  -2   1   5   26.74    0.56
   2   1  -5   26.58    0.52
   1  -1  -5    0.59    0.07
  -1  -1   5    0.41    0.05
   1  -1  -5    0.46    0.06
  -1  -1   5    0.58    0.05
  -1  -1   5    0.59    0.05
   1  -1  -5    0.49    0.07
  -1  -1   5    0.56    0.05
  -1   1   5    0.54    0.06
   1   1  -5    0.62    0.05
   1   1  -5    0.52    0.05
  -1   1   5    0.52    0.06
  -1   1   5    0.31    0.06
  -1   1   5    0.50    0.07
   1   1  -5    0.51    0.05
   0  -1   5   27.36    0.51
   0  -1   5   27.87    0.50
   0  -1  -5   28.09    0.54
   0  -1  -5   27.31    0.55
   0  -1   5   28.23    0.50
   0  -1  -5   27.29    0.54
   0   1   5   28.44    0.55
   0   1   5   28.09    0.54
   0   1   5   27.48    0.53
   0   1  -5   27.32    0.51
   0   1  -5   26.98    0.50
   1  -1   5    0.14    0.04
  -1  -1  -5    0.10    0.05
  -1  -1  -5    0.07    0.04
   1  -1   5    0.10    0.04
   1   1   5    0.19    0.06
  -1   1  -5    0.16    0.04
   1   1   5    0.16    0.04
  -1   1  -5    0.08    0.03
   2  -1   5   52.72    0.93
  -2  -1  -5   51.27    0.96
   2  -1   5   54.46    0.97
  -2  -1  -5   53.15    1.00
  -2   1  -5   53.53    0.96
   2   1   5   53.43    1.00
  -2   1  -5   51.57    0.93
   2   1   5   54.39    0.97
  -3  -1  -5    6.80    0.22
  -3  -1  -5    7.18    0.23
   3  -1   5    6.95    0.20
   3  -1   5    6.89    0.21
   3   1   5    7.13    0.22
  -3   1  -5    6.78    0.20
  -3   1  -5    7.10    0.21
   3   1   5    6.93    0.23
   4  -1   5   17.21    0.41
   4  -1   5   17.16    0.39
  -4  -1  -5   16.97    0.41
  -4  -1  -5   16.72    0.43
  -4   1  -5   17.00    0.41
   4   1   5   17.04    0.41
   4   1   5   16.78    0.42
  -4   1  -5   17.13    0.40
  -5  -1  -5    0.41    0.09
  -5  -1  -5    0.51    0.10
   5  -1   5    0.31    0.08
  -5   1  -5    0.49    0.08
  -5   1  -5    0.44    0.09
   5   1   5    0.44    0.09
   6  -1   5    4.59    0.22
  -6  -1  -5    4.48    0.23
  -6  -1  -5    4.51    0.22
  -6   1  -5    4.93    0.22
  -6   1  -5    4.85    0.22
  -6   1  -5    4.82    0.21
   7  -1   5    3.24    0.23
  -7  -1  -5    2.76    0.18
  -7  -1  -5    2.96    0.21
  -7   1  -5    3.02    0.19
  -7   1  -5    3.07    0.19
  -7   1  -5    2.95    0.20
  -8  -1  -5   18.87    0.53
  -8  -1  -5   18.42    0.55
  -8   1  -5   18.33    0.51
  -8   1  -5   18.75    0.53
  -9  -1  -5    0.12    0.11
  -9  -1  -5   -0.05    0.11
  -9   1  -5   -0.02    0.11
  -9   1  -5    0.16    0.12
 -10  -1  -5    1.96    0.22
 -10  -1  -5    2.52    0.25
 -10   1  -5    2.39    0.22
 -10   1  -5    1.98    0.23
 -11  -1  -5   -0.09    0.12
 -11  -1  -5    0.11    0.14
 -11   1  -5   -0.11    0.12
 -11   1  -5   -0.10    0.13
 -12  -1  -5    5.23    0.34
 -12  -1  -5    5.45    0.37
 -12   1  -5    4.84    0.34
 -12   1  -5    4.64    0.33
 -13  -1  -5    2.21    0.27
 -13  -1  -5    2.05    0.26
 -13   1  -5    1.92    0.26
 -13   1  -5    1.82    0.26
 -14  -1  -5    0.31    0.19
 -14  -1  -5    0.63    0.23
 -14   1  -5    1.18    0.24
 -14   1  -5    0.75    0.20
 -15  -1  -5   -0.15    0.17
 -15  -1  -5    0.12    0.18
 -15   1  -5   -0.12    0.17
 -15   1  -5   -0.01    0.17
 -16  -1  -5    0.87    0.27
 -16  -1  -5    0.83    0.25
 -16   1  -5    1.48    0.28
 -17  -2   5    0.42    0.22
 -17   2   5    0.04    0.23
 -16  -2   5    0.21    0.22
 -16  -2   5    0.32    0.20
 -16   2   5    0.29    0.17
 -16   2   5    0.38    0.22
 -15  -2   5    0.71    0.21
  15  -2  -5    0.77    0.22
 -15  -2   5    0.71    0.23
 -15   2   5    0.55    0.23
 -15   2   5    0.58    0.21
 -14  -2   5    1.48    0.25
  14  -2  -5    0.90    0.21
 -14  -2   5    0.98    0.21
 -14   2   5    1.06    0.23
 -14   2   5    1.10    0.24
 -13  -2   5    3.12    0.30
 -13  -2   5    3.03    0.29
  13  -2  -5    2.88    0.29
 -13   2   5    2.54    0.28
 -13   2   5    3.08    0.32
  12  -2  -5    0.13    0.16
 -12  -2   5    0.54    0.16
 -12  -2   5    0.40    0.17
 -12   2   5    0.64    0.18
 -12   2   5    0.71    0.19
  11  -2  -5    0.32    0.16
 -11  -2   5    0.50    0.15
 -11  -2   5    0.53    0.17
 -11   2   5    0.54    0.17
 -11   2   5    0.42    0.15
 -10  -2   5    0.20    0.13
  10  -2  -5    0.25    0.13
 -10  -2   5    0.14    0.12
 -10   2   5    0.16    0.13
 -10   2   5    0.30    0.14
  -9  -2   5   17.92    0.54
  -9  -2   5   17.65    0.51
   9  -2  -5   17.84    0.52
   9   2  -5   17.88    0.51
  -9   2   5   18.24    0.56
  -9   2   5   17.69    0.52
  -8  -2   5    0.69    0.13
   8  -2  -5    0.73    0.13
  -8  -2   5    0.80    0.13
   8   2  -5    0.74    0.12
   8   2  -5    0.72    0.12
  -8   2   5    0.81    0.14
  -8   2   5    0.68    0.12
  -7  -2   5    0.10    0.08
   7  -2  -5    0.18    0.09
  -7  -2   5    0.09    0.08
   7   2  -5    0.25    0.09
  -7   2   5    0.35    0.11
  -7   2   5    0.25    0.08
   7   2  -5    0.36    0.09
   6  -2  -5    1.56    0.14
  -6  -2   5    1.73    0.14
  -6  -2   5    1.85    0.16
   6  -2  -5    1.88    0.16
   6  -2  -5    1.85    0.15
  -6   2   5    1.68    0.15
   6   2  -5    1.51    0.13
   6   2  -5    1.67    0.14
  -6   2   5    1.83    0.15
  -6   2   5    2.14    0.17
  -5  -2   5    5.62    0.21
  -5  -2   5    5.66    0.20
   5  -2  -5    5.91    0.23
   5  -2  -5    6.00    0.23
  -5  -2   5    5.93    0.20
   5  -2  -5    6.07    0.23
  -5   2   5    5.70    0.24
   5   2  -5    5.59    0.20
  -5   2   5    6.00    0.23
  -5   2   5    5.87    0.22
   5   2  -5    5.71    0.21
   5   2  -5    5.89    0.20
   4  -2  -5   97.03    1.77
  -4  -2   5   99.09    1.68
  -4  -2   5   99.92    1.67
  -4  -2   5   99.11    1.74
   4  -2  -5   95.62    1.77
   4  -2  -5   96.03    1.72
   4  -2  -5   97.96    1.72
  -4   2   5  100.77    1.72
  -4   2   5   98.89    1.76
  -4   2   5   96.00    1.72
  -4   2   5   96.49    1.78
   4   2  -5   99.14    1.68
   4   2  -5   98.70    1.68
   4   2  -5   97.06    1.72
  -3  -2   5    2.17    0.10
  -3  -2   5    2.30    0.10
   3  -2  -5    2.48    0.13
   3  -2  -5    2.23    0.13
   3  -2  -5    2.04    0.12
  -3  -2   5    2.09    0.11
  -3  -2   5    2.11    0.10
   3  -2  -5    2.19    0.13
  -3   2   5    2.24    0.13
   3   2  -5    2.22    0.10
  -3   2   5    2.35    0.12
   3   2  -5    2.12    0.10
  -3   2   5    2.12    0.14
  -3   2   5    2.33    0.13
   3   2  -5    2.25    0.10
  -2  -2   5    2.91    0.09
  -2  -2   5    2.96    0.11
   2  -2  -5    3.15    0.14
   2  -2  -5    2.85    0.14
   2  -2  -5    2.90    0.14
   2  -2  -5    2.82    0.13
  -2  -2   5    2.80    0.10
  -2  -2   5    3.04    0.10
   2   2  -5    2.85    0.10
  -2   2   5    2.67    0.14
  -2   2   5    2.73    0.14
  -2   2   5    2.97    0.14
   2   2  -5    2.21    0.09
  -2   2   5    2.86    0.14
   2   2  -5    2.89    0.10
  -1  -2   5   60.57    1.00
   1  -2  -5   60.05    1.11
   1  -2  -5   60.86    1.08
   1  -2  -5   59.52    1.08
  -1  -2   5   60.39    1.04
  -1  -2   5   60.63    1.00
  -1  -2   5   59.65    1.03
  -1   2   5   60.18    1.12
  -1   2   5   59.17    1.08
  -1   2   5   59.84    1.08
   1   2  -5   58.63    1.00
  -1   2   5   61.22    1.11
   0  -2   5  114.20    1.84
   0  -2  -5  110.76    1.98
   0  -2   5  115.16    1.86
   0  -2   5  112.58    1.90
   0  -2  -5  112.14    1.92
   0   2   5  114.57    1.93
   0   2   5  113.10    1.93
   0   2  -5  111.83    1.88
   0   2   5  113.88    1.98
   0   2  -5  111.63    1.84
  -1  -2  -5    0.07    0.06
  -1  -2  -5    0.10    0.06
   1  -2   5    0.06    0.03
   1  -2   5    0.08    0.03
  -1   2  -5    0.05    0.02
   1   2   5    0.07    0.05
  -1   2  -5    0.04    0.03
   1   2   5    0.03    0.05
   1   2   5    0.07    0.05
   2  -2   5    8.35    0.21
  -2  -2  -5    8.76    0.26
  -2  -2  -5    8.00    0.25
   2  -2   5    8.61    0.20
   2   2   5    8.69    0.24
   2   2   5    8.18    0.25
  -2   2  -5    8.37    0.20
  -2   2  -5    8.51    0.20
   3  -2   5   11.09    0.27
  -3  -2  -5   11.18    0.32
  -3  -2  -5   11.10    0.31
   3  -2   5   11.08    0.28
  -3   2  -5   11.23    0.27
   3   2   5   11.45    0.32
   3   2   5   11.12    0.31
  -3   2  -5   11.09    0.27
  -4  -2  -5   43.48    0.90
   4  -2   5   43.69    0.86
  -4  -2  -5   44.05    0.87
   4  -2   5   45.35    0.83
  -4   2  -5   44.58    0.83
  -4   2  -5   44.91    0.85
   4   2   5   43.10    0.90
  -4   2  -5   44.08    0.83
   4   2   5   43.78    0.87
  -5  -2  -5   52.52    1.06
   5  -2   5   51.60    1.01
  -5  -2  -5   51.43    1.02
  -5   2  -5   51.11    0.97
  -5   2  -5   51.48    1.00
  -5   2  -5   51.08    0.98
  -6  -2  -5    4.39    0.23
   6  -2   5    4.96    0.23
  -6  -2  -5    4.79    0.25
  -6   2  -5    4.80    0.21
  -6   2  -5    4.47    0.21
  -6   2  -5    4.91    0.21
  -7  -2  -5    3.93    0.21
  -7  -2  -5    3.36    0.23
   7  -2   5    3.55    0.21
  -7   2  -5    3.62    0.19
  -7   2  -5    3.48    0.20
  -7   2  -5    3.72    0.21
  -8  -2  -5    2.17    0.21
  -8  -2  -5    2.10    0.20
  -8   2  -5    2.50    0.20
  -8   2  -5    2.09    0.19
  -9  -2  -5    7.66    0.35
  -9  -2  -5    7.57    0.37
  -9   2  -5    7.35    0.33
  -9   2  -5    7.64    0.33
 -10  -2  -5    3.66    0.29
 -10  -2  -5    3.38    0.29
 -10   2  -5    3.71    0.27
 -10   2  -5    3.56    0.26
 -11  -2  -5    0.00    0.14
 -11  -2  -5   -0.09    0.10
 -11   2  -5   -0.14    0.12
 -11   2  -5   -0.11    0.12
 -12  -2  -5    0.11    0.15
 -12  -2  -5    0.04    0.15
 -12   2  -5    0.14    0.13
 -12   2  -5    0.05    0.14
 -13  -2  -5    0.10    0.17
 -13  -2  -5    0.02    0.15
 -13   2  -5    0.21    0.16
 -13   2  -5   -0.13    0.13
 -14  -2  -5    0.97    0.24
 -14  -2  -5    0.79    0.22
 -14   2  -5    1.31    0.24
 -14   2  -5    0.56    0.20
 -15  -2  -5    1.21    0.25
 -15  -2  -5    1.20    0.27
 -15   2  -5    0.98    0.23
 -16  -2  -5    0.12    0.21
 -16  -2  -5    0.02    0.21
 -17   3   5   -0.01    0.21
 -16  -3   5   -0.15    0.19
 -16   3   5   -0.07    0.17
 -16   3   5    0.18    0.18
 -15  -3   5    0.49    0.18
 -15  -3   5    0.05    0.18
  15  -3  -5    0.46    0.19
 -15   3   5    0.28    0.19
 -15   3   5    0.09    0.18
 -14  -3   5    0.78    0.22
 -14  -3   5    0.95    0.20
  14  -3  -5    0.80    0.20
 -14   3   5    0.84    0.22
 -14   3   5    0.70    0.22
 -13  -3   5   -0.02    0.13
 -13  -3   5    0.01    0.13
  13  -3  -5    0.11    0.14
 -13   3   5   -0.24    0.15
 -13   3   5   -0.21    0.14
 -12  -3   5    0.56    0.16
  12  -3  -5    0.80    0.19
 -12  -3   5    0.66    0.18
 -12   3   5    0.93    0.21
 -12   3   5    0.74    0.19
  11  -3  -5    0.63    0.18
 -11  -3   5    1.09    0.20
 -11  -3   5    0.56    0.15
 -11   3   5    0.58    0.18
 -11   3   5    0.67    0.17
 -10  -3   5   21.32    0.60
  10  -3  -5   21.36    0.62
 -10  -3   5   22.17    0.64
 -10   3   5   21.28    0.62
 -10   3   5   21.63    0.64
  -9  -3   5    7.45    0.31
   9  -3  -5    7.40    0.33
  -9  -3   5    6.94    0.33
  -9   3   5    7.61    0.34
  -9   3   5    7.64    0.34
   8  -3  -5   15.05    0.45
  -8  -3   5   15.43    0.44
  -8  -3   5   15.30    0.47
  -8   3   5   16.07    0.48
   8   3  -5   16.01    0.45
  -8   3   5   14.88    0.49
   7  -3  -5   -0.06    0.09
  -7  -3   5    0.01    0.08
  -7  -3   5   -0.14    0.08
   7   3  -5   -0.22    0.06
  -7   3   5   -0.13    0.09
  -7   3   5    0.21    0.08
   6  -3  -5    5.72    0.25
   6  -3  -5    5.46    0.24
  -6  -3   5    5.29    0.24
   6  -3  -5    5.38    0.25
  -6  -3   5    5.40    0.22
  -6   3   5    5.55    0.26
  -6   3   5    5.29    0.24
  -6   3   5    5.54    0.23
   6   3  -5    5.18    0.21
   5  -3  -5   36.26    0.78
   5  -3  -5   36.42    0.76
   5  -3  -5   35.85    0.78
  -5  -3   5   34.89    0.70
  -5  -3   5   35.94    0.74
  -5   3   5   35.98    0.76
  -5   3   5   35.68    0.79
   5   3  -5   36.34    0.71
  -5   3   5   35.63    0.75
   5   3  -5   35.78    0.71
  -4  -3   5    6.68    0.22
  -4  -3   5    6.89    0.20
   4  -3  -5    6.57    0.25
   4  -3  -5    6.81    0.26
  -4  -3   5    7.04    0.20
   4  -3  -5    7.11    0.25
  -4   3   5    7.11    0.25
   4   3  -5    6.79    0.20
   4   3  -5    7.24    0.21
  -4   3   5    7.22    0.25
   4   3  -5    7.40    0.21
  -4   3   5    6.88    0.26
  -3  -3   5    1.81    0.09
  -3  -3   5    1.49    0.09
   3  -3  -5    1.76    0.13
   3  -3  -5    1.59    0.11
   3  -3  -5    1.51    0.12
   3  -3  -5    1.51    0.13
  -3  -3   5    1.56    0.08
  -3   3   5    1.75    0.14
   3   3  -5    1.68    0.09
  -3   3   5    1.58    0.13
  -3   3   5    1.52    0.12
   3   3  -5    1.53    0.08
   3   3  -5    1.38    0.08
  -3   3   5    1.53    0.13
  -2  -3   5    0.28    0.04
  -2  -3   5    0.38    0.04
   2  -3  -5    0.26    0.07
   2  -3  -5    0.27    0.07
  -2  -3   5    0.31    0.04
   2  -3  -5    0.27    0.07
   2   3  -5    0.37    0.04
  -2   3   5    0.34    0.08
   2   3  -5    0.31    0.04
  -2   3   5    0.41    0.08
  -2   3   5    0.40    0.07
  -2   3   5    0.31    0.08
  -1  -3   5    1.51    0.05
   1  -3  -5    1.37    0.11
   1  -3  -5    1.39    0.11
   1  -3  -5    1.25    0.11
  -1  -3   5    1.48    0.05
   1   3  -5    1.45    0.04
  -1   3   5    1.42    0.11
   1   3  -5    1.45    0.04
  -1   3   5    1.31    0.10
  -1   3   5    1.45    0.12
  -1   3   5    1.40    0.12
   0  -3   5   44.01    0.77
   0  -3  -5   45.75    0.87
   0  -3  -5   46.68    0.90
   0   3   5   47.46    0.87
   0   3   5   46.29    0.89
   0   3   5   45.99    0.88
  -1  -3  -5   13.83    0.35
   1  -3   5   13.13    0.24
   1  -3   5   13.61    0.27
  -1  -3  -5   13.27    0.36
  -1   3  -5   13.30    0.25
   1   3   5   13.48    0.35
   1   3   5   14.20    0.35
   1   3   5   13.63    0.35
  -1   3  -5   13.81    0.25
  -2  -3  -5   88.29    1.65
   2  -3   5   91.26    1.50
  -2  -3  -5   88.68    1.60
   2  -3   5   89.79    1.56
   2   3   5   91.11    1.60
  -2   3  -5   89.72    1.53
   2   3   5   90.39    1.65
  -2   3  -5   93.29    1.53
  -2   3  -5   91.13    1.51
  -3  -3  -5    9.21    0.30
   3  -3   5    9.14    0.24
   3  -3   5    9.22    0.23
  -3  -3  -5    8.95    0.29
  -3   3  -5    9.36    0.23
  -3   3  -5    9.22    0.23
   3   3   5    9.12    0.28
  -4  -3  -5   11.11    0.33
  -4  -3  -5   10.44    0.35
   4  -3   5   10.95    0.30
   4  -3   5   10.98    0.28
   4   3   5   11.02    0.33
  -4   3  -5   11.02    0.28
  -4   3  -5   11.05    0.28
  -4   3  -5   11.04    0.28
  -5  -3  -5   19.94    0.51
  -5  -3  -5   20.18    0.53
   5  -3   5   20.07    0.48
  -5   3  -5   20.26    0.45
  -5   3  -5   19.83    0.46
  -5   3  -5   19.46    0.46
  -6  -3  -5    8.39    0.33
  -6  -3  -5    8.24    0.30
   6  -3   5    8.01    0.29
  -6   3  -5    7.69    0.26
  -6   3  -5    8.27    0.27
  -6   3  -5    8.11    0.27
   7  -3   5    0.07    0.08
  -7  -3  -5   -0.01    0.10
  -7  -3  -5   -0.20    0.09
  -7   3  -5   -0.09    0.07
  -7   3  -5    0.11    0.08
  -7   3  -5    0.01    0.07
   8  -3   5    6.08    0.29
  -8  -3  -5    6.85    0.34
  -8  -3  -5    6.99    0.32
  -8   3  -5    6.31    0.29
  -8   3  -5    6.25    0.28
  -8   3  -5    6.41    0.27
  -9  -3  -5    4.19    0.29
  -9  -3  -5    4.02    0.27
  -9   3  -5    3.75    0.26
  -9   3  -5    3.92    0.25
 -10  -3  -5    2.64    0.27
 -10  -3  -5    1.93    0.23
 -10   3  -5    2.34    0.23
 -10   3  -5    2.04    0.21
 -11  -3  -5    3.57    0.30
 -11  -3  -5    3.05    0.30
 -11   3  -5    3.19    0.28
 -11   3  -5    2.94    0.27
 -12  -3  -5    1.42    0.24
 -12  -3  -5    1.44    0.23
 -12   3  -5    1.44    0.21
 -12   3  -5    1.28    0.21
 -13  -3  -5    1.27    0.24
 -13  -3  -5    1.37    0.25
 -13   3  -5    1.39    0.23
 -13   3  -5    1.15    0.21
 -14  -3  -5    0.17    0.18
 -14  -3  -5   -0.26    0.14
 -14   3  -5   -0.01    0.16
 -15  -3  -5    0.29    0.20
 -15  -3  -5    0.18    0.22
 -15   3  -5    0.13    0.17
 -16  -3  -5    0.31    0.21
  16  -4  -5    0.17    0.18
  15  -4  -5    0.44    0.19
 -15  -4   5    0.62    0.22
 -15   4   5    0.52    0.21
 -15   4   5    0.66    0.21
  14  -4  -5    0.04    0.14
 -14  -4   5    0.15    0.16
 -14   4   5    0.15    0.17
 -14   4   5   -0.25    0.16
 -13  -4   5    2.19    0.25
  13  -4  -5    1.74    0.25
 -13  -4   5    2.09    0.27
 -13   4   5    2.15    0.25
 -13   4   5    2.28    0.29
  12  -4  -5    0.49    0.17
 -12  -4   5    0.66    0.19
 -12  -4   5    1.02    0.18
 -12   4   5    0.64    0.18
 -12   4   5    0.60    0.18
 -11  -4   5   -0.01    0.12
 -11  -4   5    0.08    0.14
  11  -4  -5    0.04    0.12
 -11   4   5    0.08    0.14
 -11   4   5   -0.04    0.10
 -10  -4   5    1.16    0.17
  10  -4  -5    1.05    0.18
 -10  -4   5    1.01    0.17
 -10   4   5    1.01    0.18
 -10   4   5    1.17    0.20
   9  -4  -5    3.41    0.25
  -9  -4   5    3.77    0.28
  -9  -4   5    3.82    0.24
   9   4  -5    3.57    0.24
  -9   4   5    4.24    0.28
  -9   4   5    3.80    0.28
  -8  -4   5    0.47    0.13
   8  -4  -5    1.00    0.16
  -8  -4   5    0.75    0.14
  -8   4   5    0.56    0.15
   8   4  -5    0.67    0.13
  -8   4   5    0.76    0.15
   7  -4  -5    3.19    0.21
  -7  -4   5    2.66    0.19
  -7  -4   5    2.71    0.18
   7  -4  -5    3.07    0.21
  -7   4   5    3.38    0.22
   7   4  -5    3.04    0.19
  -7   4   5    2.90    0.22
  -6  -4   5    1.91    0.16
   6  -4  -5    2.12    0.17
   6  -4  -5    2.43    0.18
  -6  -4   5    2.23    0.15
   6   4  -5    2.17    0.15
  -6   4   5    2.72    0.20
  -6   4   5    2.14    0.17
  -6   4   5    1.86    0.17
   5  -4  -5    7.43    0.29
  -5  -4   5    6.68    0.24
   5  -4  -5    6.74    0.27
  -5  -4   5    6.81    0.22
   5  -4  -5    6.26    0.27
  -5   4   5    6.54    0.27
  -5   4   5    6.29    0.26
   5   4  -5    6.77    0.22
  -5   4   5    7.00    0.28
   4  -4  -5   10.60    0.33
  -4  -4   5   10.58    0.29
  -4  -4   5   10.95    0.26
  -4  -4   5   10.40    0.26
   4  -4  -5   10.60    0.34
   4  -4  -5   10.45    0.34
  -4   4   5   10.72    0.34
   4   4  -5   10.58    0.26
   4   4  -5   10.83    0.26
  -4   4   5   10.81    0.32
  -4   4   5   10.72    0.33
   3  -4  -5    0.41    0.09
  -3  -4   5    0.44    0.05
   3  -4  -5    0.32    0.09
  -3  -4   5    0.50    0.05
  -3  -4   5    0.39    0.06
   3  -4  -5    0.30    0.09
  -3   4   5    0.39    0.09
  -3   4   5    0.35    0.09
   3   4  -5    0.48    0.04
  -3   4   5    0.27    0.09
  -2  -4   5    0.47    0.03
   2  -4  -5    0.27    0.09
   2  -4  -5    0.49    0.09
  -2  -4   5    0.41    0.03
  -2  -4   5    0.49    0.05
  -2   4   5    0.41    0.09
  -2   4   5    0.52    0.10
   2   4  -5    0.40    0.04
  -2   4   5    0.37    0.08
   1  -4  -5    4.21    0.19
  -1  -4   5    4.08    0.09
  -1  -4   5    4.15    0.09
   1  -4  -5    4.04    0.19
  -1   4   5    4.37    0.19
  -1   4   5    4.23    0.19
  -1   4   5    4.09    0.19
   0  -4  -5    3.61    0.17
   0  -4  -5    3.74    0.18
   0   4   5    3.67    0.18
   0   4   5    3.46    0.17
   0   4   5    3.60    0.18
  -1  -4  -5   27.89    0.62
  -1  -4  -5   28.40    0.61
   1  -4   5   28.13    0.50
   1   4   5   27.30    0.60
   1   4   5   29.11    0.62
   2  -4   5    1.69    0.07
   2  -4   5    1.67    0.08
  -2  -4  -5    1.42    0.13
  -2  -4  -5    1.44    0.14
   2   4   5    1.64    0.13
  -2   4  -5    1.63    0.07
  -2   4  -5    1.64    0.07
   2   4   5    1.95    0.15
  -3  -4  -5    2.64    0.17
   3  -4   5    2.59    0.11
  -3  -4  -5    2.55    0.16
   3  -4   5    2.66    0.12
   3   4   5    2.72    0.16
  -3   4  -5    2.50    0.11
  -3   4  -5    2.55    0.10
  -3   4  -5    2.56    0.09
   4  -4   5    1.42    0.11
  -4  -4  -5    1.37    0.15
  -4  -4  -5    1.27    0.14
  -4   4  -5    1.52    0.10
  -4   4  -5    1.68    0.10
  -4   4  -5    1.23    0.10
   4   4   5    1.48    0.14
  -5  -4  -5    4.83    0.25
  -5  -4  -5    4.12    0.23
   5  -4   5    4.73    0.20
  -5   4  -5    4.56    0.18
  -5   4  -5    4.46    0.19
  -5   4  -5    4.64    0.18
   6  -4   5    3.19    0.19
  -6  -4  -5    3.75    0.24
  -6  -4  -5    3.16    0.21
  -6   4  -5    3.32    0.18
  -6   4  -5    3.25    0.17
  -6   4  -5    3.24    0.17
   7  -4   5    1.62    0.16
  -7  -4  -5    1.69    0.20
  -7  -4  -5    1.48    0.17
  -7   4  -5    1.52    0.15
  -7   4  -5    1.59    0.15
  -7   4  -5    1.73    0.15
  -8  -4  -5    0.63    0.15
   8  -4   5    0.77    0.14
  -8  -4  -5    1.24    0.19
  -8   4  -5    0.94    0.14
  -8   4  -5    1.06    0.15
  -8   4  -5    0.86    0.13
  -9  -4  -5    2.63    0.26
  -9  -4  -5    2.92    0.26
  -9   4  -5    2.63    0.22
  -9   4  -5    2.82    0.23
 -10  -4  -5   -0.01    0.12
 -10  -4  -5    0.00    0.14
 -10   4  -5   -0.11    0.11
 -10   4  -5    0.07    0.11
 -11  -4  -5    0.69    0.18
 -11  -4  -5    1.13    0.22
 -11   4  -5    0.70    0.17
 -12  -4  -5   -0.01    0.16
 -12  -4  -5    0.18    0.16
 -12   4  -5    0.14    0.14
 -13  -4  -5   -0.36    0.15
 -13  -4  -5   -0.19    0.16
 -13   4  -5    0.18    0.15
 -14  -4  -5    0.95    0.26
 -14  -4  -5    0.83    0.23
 -14   4  -5    0.59    0.21
 -15  -4  -5   -0.02    0.18
 -14  -5   5    0.01    0.17
 -14   5   5    0.08    0.17
 -13  -5   5    0.48    0.19
  13  -5  -5    0.32    0.18
 -13   5   5    0.31    0.18
 -13   5   5    0.46    0.18
 -12  -5   5    2.55    0.28
  12  -5  -5    2.59    0.28
 -12   5   5    2.53    0.28
 -12   5   5    2.95    0.29
 -11  -5   5    0.09    0.13
  11  -5  -5    0.01    0.13
 -11   5   5   -0.22    0.12
 -11   5   5    0.19    0.15
 -10  -5   5    0.45    0.14
 -10  -5   5    0.31    0.14
  10  -5  -5    0.25    0.14
 -10   5   5    0.50    0.16
 -10   5   5    0.34    0.14
  -9  -5   5    1.06    0.18
  -9  -5   5    1.25    0.16
   9  -5  -5    1.12    0.18
  -9   5   5    1.29    0.19
  -9   5   5    1.35    0.19
  -8  -5   5    0.83    0.16
   8  -5  -5    0.75    0.16
  -8  -5   5    0.85    0.14
  -8   5   5    0.62    0.15
   8   5  -5    0.86    0.15
  -8   5   5    0.60    0.15
  -7  -5   5   -0.06    0.08
   7  -5  -5    0.18    0.11
  -7  -5   5   -0.12    0.10
   7  -5  -5   -0.14    0.10
   7   5  -5   -0.12    0.07
  -7   5   5   -0.19    0.10
  -7   5   5   -0.08    0.11
   6  -5  -5    1.22    0.15
   6  -5  -5    1.34    0.16
  -6  -5   5    1.23    0.12
  -6  -5   5    1.04    0.13
  -6   5   5    1.19    0.16
  -6   5   5    1.26    0.16
  -6   5   5    1.16    0.15
   6   5  -5    1.27    0.12
   5  -5  -5    0.28    0.10
   5  -5  -5    0.36    0.11
  -5  -5   5    0.14    0.08
  -5  -5   5    0.18    0.06
   5  -5  -5   -0.01    0.09
   5   5  -5    0.13    0.06
  -5   5   5    0.17    0.10
  -5   5   5    0.22    0.10
  -5   5   5    0.22    0.10
   4  -5  -5    1.84    0.17
   4  -5  -5    1.70    0.16
   4  -5  -5    1.69    0.16
  -4  -5   5    1.66    0.10
  -4  -5   5    1.80    0.12
   4   5  -5    1.81    0.09
  -4   5   5    1.77    0.17
  -4   5   5    2.00    0.17
  -4   5   5    1.56    0.16
  -3  -5   5    1.86    0.08
   3  -5  -5    1.60    0.15
  -3  -5   5    1.78    0.10
   3  -5  -5    1.79    0.15
  -3  -5   5    1.68    0.08
  -3   5   5    1.82    0.15
   3   5  -5    1.80    0.09
  -3   5   5    1.57    0.16
  -3   5   5    1.80    0.16
   2  -5  -5   11.22    0.35
   2  -5  -5   11.23    0.34
  -2  -5   5   11.22    0.24
  -2   5   5   11.62    0.35
  -2   5   5   11.36    0.34
   2   5  -5   11.25    0.21
  -2   5   5   11.49    0.35
   2   5  -5   11.20    0.21
   1  -5  -5    3.32    0.19
  -1  -5   5    2.98    0.08
   1  -5  -5    3.46    0.18
  -1   5   5    3.13    0.17
  -1   5   5    3.05    0.18
  -1   5   5    2.79    0.19
   0  -5  -5   14.70    0.42
   0  -5  -5   15.74    0.41
   0   5   5   15.21    0.42
   0   5   5   15.45    0.40
   0   5   5   14.89    0.41
  -1  -5  -5   25.93    0.62
  -1  -5  -5   27.70    0.60
   1   5   5   26.32    0.60
   1   5   5   26.59    0.61
   2  -5   5   94.72    1.63
   2  -5   5   93.35    1.54
  -2  -5  -5   94.71    1.78
  -2  -5  -5   96.05    1.72
   2   5   5   93.65    1.73
  -2   5  -5   96.86    1.57
  -2   5  -5   95.50    1.57
   2   5   5   98.64    1.73
  -3  -5  -5    0.53    0.12
   3  -5   5    0.82    0.08
   3  -5   5    0.73    0.06
  -3  -5  -5    0.49    0.11
  -3   5  -5    0.69    0.07
  -3   5  -5    0.76    0.07
  -3   5  -5    0.70    0.03
  -3   5  -5    0.64    0.03
   3   5   5    0.47    0.11
  -4  -5  -5    7.33    0.31
   4  -5   5    7.25    0.23
  -4  -5  -5    6.91    0.28
  -4   5  -5    7.37    0.22
   4   5   5    7.33    0.28
  -4   5  -5    7.34    0.19
  -5  -5  -5    2.39    0.19
   5  -5   5    2.32    0.15
  -5  -5  -5    2.32    0.21
  -5   5  -5    2.10    0.13
  -5   5  -5    2.14    0.14
  -6  -5  -5   15.48    0.48
  -6  -5  -5   15.99    0.51
   6  -5   5   16.15    0.44
  -6   5  -5   16.39    0.41
  -6   5  -5   16.35    0.42
  -6   5  -5   16.61    0.41
  -7  -5  -5    0.82    0.16
  -7  -5  -5    0.66    0.15
  -7   5  -5    0.74    0.12
  -7   5  -5    0.63    0.11
  -8  -5  -5    8.61    0.38
  -8  -5  -5    8.23    0.40
  -8   5  -5    9.60    0.34
  -8   5  -5    9.31    0.34
  -9  -5  -5    1.13    0.20
  -9  -5  -5    0.98    0.19
  -9   5  -5    1.29    0.17
 -10  -5  -5    0.56    0.16
 -10  -5  -5    0.53    0.17
 -10   5  -5    0.63    0.15
 -11  -5  -5   -0.05    0.15
 -11  -5  -5    0.20    0.15
 -11   5  -5   -0.10    0.11
 -12  -5  -5    0.25    0.19
 -12  -5  -5    0.62    0.20
 -12   5  -5    0.62    0.17
 -13  -5  -5    0.52    0.22
 -13  -5  -5    0.20    0.17
 -13   5  -5    0.15    0.18
 -14  -5  -5    0.60    0.22
 -14   5  -5    0.24    0.18
 -14  -6   5   -0.21    0.17
 -13  -6   5    0.67    0.21
 -13   6   5    0.77    0.22
 -12  -6   5    0.11    0.15
 -12   6   5   -0.06    0.14
 -11  -6   5    0.05    0.14
 -11   6   5   -0.02    0.14
  10  -6  -5   -0.18    0.11
 -10  -6   5    0.04    0.13
 -10   6   5    0.28    0.14
 -10   6   5    0.07    0.14
   9  -6  -5    1.77    0.21
  -9  -6   5    2.01    0.22
  -9   6   5    2.05    0.23
  -9   6   5    1.99    0.23
   8  -6  -5    0.50    0.14
  -8  -6   5    0.50    0.14
  -8   6   5    0.60    0.15
  -8   6   5    0.77    0.16
  -7  -6   5    2.60    0.21
   7  -6  -5    2.57    0.22
   7  -6  -5    3.29    0.24
  -7   6   5    2.23    0.22
  -7   6   5    2.76    0.25
   6  -6  -5    8.59    0.36
   6  -6  -5    8.12    0.33
  -6  -6   5    8.63    0.28
  -6  -6   5    7.77    0.30
   6   6  -5    8.29    0.28
  -6   6   5    8.31    0.34
  -6   6   5    8.29    0.35
   5  -6  -5    2.03    0.19
   5  -6  -5    2.27    0.20
  -5  -6   5    2.22    0.13
  -5  -6   5    1.82    0.15
   5  -6  -5    2.22    0.19
   5   6  -5    1.80    0.12
  -5   6   5    2.35    0.20
  -5   6   5    2.32    0.20
  -5   6   5    2.36    0.21
  -4  -6   5    0.24    0.07
   4  -6  -5    0.20    0.11
  -4  -6   5    0.20    0.06
   4  -6  -5    0.28    0.11
  -4   6   5    0.15    0.10
   4   6  -5    0.18    0.06
  -4   6   5    0.05    0.10
  -4   6   5    0.05    0.10
   4   6  -5    0.25    0.03
   3  -6  -5    8.18    0.30
  -3  -6   5    7.99    0.17
  -3  -6   5    7.88    0.17
   3  -6  -5    7.68    0.31
  -3  -6   5    8.16    0.22
  -3   6   5    8.02    0.31
   3   6  -5    8.22    0.19
  -3   6   5    7.81    0.29
  -3   6   5    7.66    0.30
   2  -6  -5    2.23    0.18
   2  -6  -5    1.95    0.17
  -2  -6   5    2.00    0.09
  -2   6   5    1.94    0.18
   2   6  -5    2.03    0.05
  -2   6   5    1.76    0.16
   2   6  -5    1.94    0.05
  -2   6   5    1.93    0.17
  -1  -6   5    1.51    0.06
   1  -6  -5    1.43    0.15
   1  -6  -5    1.53    0.15
  -1   6   5    1.27    0.14
  -1   6   5    1.43    0.15
  -1   6   5    1.50    0.15
   0  -6  -5    1.37    0.15
   0  -6  -5    1.49    0.15
   0   6   5    1.46    0.15
   0   6   5    1.53    0.16
   0   6   5    1.37    0.15
  -1  -6  -5    2.10    0.17
  -1  -6  -5    3.12    0.19
   1   6   5    2.64    0.18
   1   6   5    2.59    0.19
   1   6   5    2.12    0.18
  -2  -6  -5    0.43    0.12
  -2  -6  -5    0.38    0.11
   2  -6   5    0.42    0.05
  -2   6  -5    0.45    0.03
   2   6   5    0.49    0.11
   2   6   5    0.44    0.12
  -2   6  -5    0.45    0.03
   3  -6   5    9.75    0.25
  -3  -6  -5   10.18    0.36
  -3  -6  -5    9.89    0.34
   3  -6   5    9.74    0.20
   3   6   5    9.71    0.34
  -3   6  -5    9.56    0.22
  -3   6  -5    9.89    0.23
   3   6   5   10.12    0.35
  -4  -6  -5    2.62    0.21
   4  -6   5    2.51    0.14
  -4  -6  -5    2.64    0.21
  -4   6  -5    2.44    0.07
  -4   6  -5    2.37    0.12
   4   6   5    2.64    0.20
  -4   6  -5    2.36    0.07
  -4   6  -5    2.32    0.12
  -5  -6  -5    0.01    0.11
  -5  -6  -5   -0.03    0.10
  -5   6  -5   -0.02    0.05
  -5   6  -5   -0.11    0.06
  -5   6  -5   -0.03    0.04
  -6  -6  -5    0.19    0.12
  -6  -6  -5    0.25    0.13
  -6   6  -5    0.18    0.08
  -7  -6  -5    1.77    0.22
  -7  -6  -5    1.48    0.19
  -7   6  -5    1.39    0.15
  -8  -6  -5    0.54    0.16
  -8  -6  -5    1.04    0.19
  -8   6  -5    0.92    0.14
  -9  -6  -5    1.10    0.20
  -9  -6  -5    1.20    0.21
  -9   6  -5    1.62    0.19
 -10  -6  -5   -0.08    0.12
 -10  -6  -5    0.02    0.16
 -10   6  -5    0.14    0.12
 -11  -6  -5    0.57    0.20
 -11  -6  -5    0.55    0.19
 -11   6  -5    0.19    0.13
 -12  -6  -5    0.71    0.23
 -12   6  -5    0.72    0.18
 -13   6  -5    0.41    0.19
 -13  -7   5   -0.06    0.18
 -12  -7   5   -0.16    0.16
 -12   7   5    0.12    0.17
 -11  -7   5    0.05    0.15
 -11   7   5    0.29    0.17
 -10  -7   5    0.42    0.15
 -10   7   5    0.53    0.17
  -9  -7   5    1.95    0.21
  -9   7   5    2.04    0.24
  -8  -7   5    1.34    0.18
  -8   7   5    1.15    0.19
   7  -7  -5    0.72    0.16
  -7  -7   5    0.63    0.13
  -7   7   5    0.80    0.16
   6  -7  -5    0.18    0.11
  -6  -7   5    0.21    0.10
   6  -7  -5    0.10    0.12
  -6   7   5    0.28    0.13
  -6   7   5    0.00    0.12
  -5  -7   5    0.02    0.08
   5  -7  -5   -0.14    0.10
   5  -7  -5   -0.12    0.11
  -5   7   5   -0.05    0.10
  -5   7   5   -0.05    0.09
   4  -7  -5    4.72    0.26
   4  -7  -5    4.71    0.27
  -4  -7   5    5.11    0.20
  -4   7   5    5.14    0.28
  -4   7   5    4.86    0.26
   3  -7  -5    1.06    0.16
  -3  -7   5    1.17    0.10
   3  -7  -5    1.05    0.15
   3   7  -5    1.07    0.07
   3   7  -5    1.19    0.07
  -3   7   5    1.06    0.15
  -3   7   5    1.23    0.16
   2  -7  -5    0.49    0.12
  -2  -7   5    0.43    0.06
   2  -7  -5    0.28    0.11
  -2   7   5    0.24    0.12
  -2   7   5    0.29    0.11
  -2   7   5    0.35    0.12
   1  -7  -5    8.77    0.34
  -1  -7   5    8.52    0.19
   1  -7  -5    9.40    0.33
  -1   7   5    8.71    0.34
  -1   7   5    9.32    0.33
  -1   7   5    8.66    0.32
   0  -7  -5    0.13    0.10
   0  -7  -5    0.34    0.12
   0   7   5    0.35    0.10
   0   7   5    0.16    0.11
   0   7   5    0.11    0.11
  -1  -7  -5    0.78    0.14
  -1  -7  -5    0.88    0.13
   1   7   5    0.84    0.13
   1   7   5    0.53    0.13
   1   7   5    0.65    0.13
  -2  -7  -5   -0.15    0.09
  -2  -7  -5   -0.05    0.10
   2   7   5   -0.15    0.08
   2   7   5   -0.05    0.11
  -3  -7  -5    2.11    0.21
  -3  -7  -5    2.12    0.19
   3   7   5    1.93    0.20
  -3   7  -5    2.33    0.09
  -3   7  -5    2.03    0.08
  -4  -7  -5    3.66    0.24
  -4  -7  -5    3.59    0.26
  -4   7  -5    3.57    0.14
   4   7   5    3.98    0.25
  -5  -7  -5    6.86    0.33
  -5  -7  -5    6.19    0.30
   5   7   5    6.72    0.33
  -5   7  -5    6.24    0.21
  -6  -7  -5    1.83    0.21
  -6  -7  -5    1.68    0.21
  -6   7  -5    1.66    0.14
  -7  -7  -5    0.23    0.14
  -7  -7  -5    0.21    0.12
  -7   7  -5    0.21    0.09
  -8  -7  -5    0.14    0.14
  -8   7  -5    0.17    0.10
  -9  -7  -5    0.10    0.15
  -9   7  -5    0.04    0.10
 -10  -7  -5   -0.07    0.15
 -10   7  -5   -0.02    0.12
 -11  -7  -5    1.66    0.27
 -11   7  -5    1.53    0.20
 -12   7  -5   -0.18    0.13
 -12  -8   5    0.20    0.18
 -11  -8   5    0.95    0.20
 -11   8   5    1.38    0.23
 -10  -8   5    0.77    0.18
 -10   8   5    0.77    0.20
  -9  -8   5    0.21    0.14
  -9   8   5    0.27    0.15
  -8  -8   5    0.01    0.11
  -8   8   5    0.11    0.14
  -7  -8   5    0.51    0.13
   7  -8  -5    0.23    0.14
  -7   8   5    0.56    0.16
   6  -8  -5    0.61    0.16
  -6  -8   5    0.80    0.13
  -6   8   5    0.89    0.17
  -5  -8   5    1.66    0.14
   5  -8  -5    1.55    0.19
  -5   8   5    1.65    0.19
   5   8  -5    1.26    0.11
   4  -8  -5    1.99    0.21
  -4  -8   5    1.88    0.14
  -4   8   5    1.87    0.19
   4   8  -5    1.94    0.11
   3  -8  -5    1.55    0.19
  -3  -8   5    1.20    0.10
  -3   8   5    1.21    0.16
   3   8  -5    1.17    0.05
  -2  -8   5    0.08    0.05
   2  -8  -5    0.03    0.11
  -2   8   5    0.12    0.12
   1  -8  -5   -0.10    0.10
  -1  -8   5    0.08    0.03
  -1   8   5   -0.04    0.10
   0  -8  -5    0.04    0.12
   0   8   5    0.13    0.11
  -1  -8  -5    0.50    0.13
   1   8   5    0.54    0.14
  -2  -8  -5    0.33    0.12
   2   8   5    0.24    0.12
  -3  -8  -5    0.54    0.15
   3   8   5    0.56    0.14
  -4  -8  -5    1.63    0.20
   4   8   5    1.40    0.18
  -4   8  -5    1.62    0.09
  -5  -8  -5   -0.04    0.12
  -5   8  -5   -0.06    0.06
   5   8   5    0.23    0.13
  -6  -8  -5    0.55    0.17
  -6   8  -5    0.32    0.09
   6   8   5    0.64    0.17
  -7  -8  -5    0.57    0.18
  -7   8  -5    0.45    0.10
  -8  -8  -5    0.57    0.18
  -8   8  -5    0.39    0.11
  -9  -8  -5    2.06    0.27
  -9   8  -5    1.96    0.19
 -10  -8  -5    0.17    0.17
 -10   8  -5    0.18    0.12
 -11   8  -5    0.15    0.14
 -12   8  -5   -0.02    0.14
 -11  -9   5   -0.10    0.14
 -10  -9   5    0.09    0.14
 -10   9   5    0.01    0.15
  -9  -9   5    0.53    0.16
  -9   9   5    0.69    0.18
  -8  -9   5    0.36    0.14
  -8   9   5    0.28    0.14
  -7  -9   5    0.60    0.14
   7  -9  -5    0.70    0.18
  -7   9   5    0.56    0.18
   7   9  -5    0.59    0.11
  -6  -9   5    0.89    0.13
   6  -9  -5    0.60    0.17
  -6   9   5    0.89    0.17
   6   9  -5    1.01    0.12
   5  -9  -5   -0.06    0.11
  -5  -9   5   -0.01    0.08
  -5   9   5   -0.15    0.12
   4  -9  -5   -0.14    0.11
  -4  -9   5   -0.01    0.07
  -4   9   5   -0.08    0.10
   3  -9  -5    0.95    0.17
  -3   9   5    0.86    0.16
   2  -9  -5    1.26    0.18
  -2   9   5    1.28    0.17
   1  -9  -5    2.35    0.22
  -1   9   5    2.32    0.21
   0  -9  -5   -0.25    0.10
   0   9   5    0.15    0.12
  -1  -9  -5    0.11    0.12
   1   9   5    0.52    0.14
  -2  -9  -5    2.52    0.23
   2   9   5    2.23    0.22
  -3  -9  -5    0.75    0.15
   3   9   5    0.80    0.16
  -4  -9  -5   -0.14    0.12
   4   9   5    0.03    0.12
  -5  -9  -5    0.08    0.13
   5   9   5    0.16    0.14
  -6  -9  -5   -0.07    0.14
   6   9   5   -0.14    0.13
  -7  -9  -5    0.41    0.17
   7   9   5    0.83    0.19
  -8  -9  -5    1.93    0.27
   8   9   5    2.08    0.26
   9   9   5    0.05    0.17
  -8  10   5   -0.10    0.15
  -7  10   5    0.21    0.16
   6 -10  -5   -0.02    0.14
  -6  10   5    0.23    0.14
   5 -10  -5    0.07    0.14
  -5  10   5   -0.04    0.13
   4 -10  -5    0.25    0.14
  -4  10   5    0.14    0.13
   3 -10  -5    2.04    0.22
  -3  10   5    1.83    0.20
   2 -10  -5    0.83    0.17
  -2  10   5    0.31    0.13
   1 -10  -5    0.57    0.15
  -1  10   5    0.49    0.14
   0 -10  -5   -0.08    0.12
   0  10   5    0.09    0.12
  -1 -10  -5    0.17    0.13
   1  10   5    0.01    0.12
  -2 -10  -5   -0.07    0.12
   2  10   5   -0.05    0.11
  -3 -10  -5    0.22    0.15
   3  10   5   -0.03    0.12
  -4 -10  -5    0.03    0.13
   4  10   5    0.05    0.13
  -5 -10  -5   -0.04    0.14
   5  10   5    0.16    0.14
  -6 -10  -5    0.76    0.20
   6  10   5    0.83    0.19
   7  10   5    2.22    0.26
   5 -11  -5    0.25    0.16
  -5  11   5    0.13    0.15
   4 -11  -5   -0.15    0.13
  -4  11   5    0.12    0.14
   3 -11  -5   -0.18    0.13
  -3  11   5   -0.10    0.12
   2 -11  -5    0.35    0.15
  -2  11   5    0.08    0.13
   1 -11  -5    0.41    0.15
  -1  11   5    0.39    0.14
   0 -11  -5    0.75    0.18
   0  11   5    0.61    0.16
  -1 -11  -5    0.00    0.13
   1  11   5   -0.01    0.12
  -2 -11  -5    0.33    0.16
   2  11   5    0.34    0.15
  -3 -11  -5   -0.03    0.14
   3  11   5    0.25    0.15
   4  11   5   -0.05    0.14
 -17   0   6   -0.08    0.23
 -17   0   6    0.09    0.20
 -16   0   6    0.15    0.18
 -16   0   6    0.68    0.23
 -15   0   6    0.11    0.19
 -15   0   6    0.10    0.18
 -14   0   6    0.32    0.19
 -14   0   6    0.30    0.20
  14   0  -6    0.72    0.21
 -13   0   6   -0.02    0.14
  13   0  -6    0.18    0.15
 -13   0   6   -0.23    0.14
  12   0  -6    0.30    0.12
 -12   0   6    0.48    0.17
 -12   0   6    0.36    0.17
  11   0  -6   -0.12    0.08
 -11   0   6   -0.04    0.10
 -11   0   6   -0.21    0.11
  10   0  -6   12.81    0.44
 -10   0   6   12.28    0.46
 -10   0   6   12.10    0.42
  -9   0   6   -0.10    0.09
   9   0  -6   -0.02    0.08
  -9   0   6   -0.12    0.09
  -8   0   6    1.90    0.18
  -8   0   6    2.07    0.20
   8   0  -6    1.90    0.17
  -7   0   6    0.15    0.09
   7   0  -6   -0.03    0.08
  -7   0   6    0.02    0.06
  -6   0   6  144.20    2.56
  -6   0   6  145.70    2.50
   6   0  -6  145.76    2.50
  -6   0   6  146.29    2.59
   6   0  -6  142.45    2.50
   5   0  -6    0.00    0.06
  -5   0   6    0.19    0.07
   5   0  -6    0.05    0.07
  -5   0   6    0.09    0.06
   5   0  -6    0.11    0.07
  -5   0   6   -0.04    0.05
  -5   0   6    0.08    0.07
  -4   0   6    4.03    0.18
   4   0  -6    4.25    0.17
  -4   0   6    4.04    0.16
   4   0  -6    4.12    0.17
  -4   0   6    3.91    0.17
   4   0  -6    4.31    0.17
  -4   0   6    4.22    0.17
   4   0  -6    4.43    0.18
  -3   0   6   -0.03    0.04
  -3   0   6   -0.03    0.04
   3   0  -6   -0.02    0.04
   3   0  -6    0.03    0.04
   3   0  -6    0.06    0.05
  -3   0   6   -0.07    0.05
   3   0  -6    0.01    0.04
  -3   0   6   -0.01    0.04
   2   0  -6  164.24    2.79
  -2   0   6  161.79    2.80
  -2   0   6  163.77    2.79
   2   0  -6  159.38    2.71
  -2   0   6  166.71    2.72
   2   0  -6  167.05    2.72
   2   0  -6  159.94    2.79
  -2   0   6  164.16    2.71
  -1   0   6   -0.04    0.04
   1   0  -6   -0.08    0.04
  -1   0   6   -0.02    0.05
  -1   0   6   -0.03    0.04
  -1   0   6   -0.04    0.04
   1   0  -6   -0.04    0.04
   1   0  -6    0.02    0.04
   0   0   6  134.21    2.23
   0   0  -6  129.77    2.23
   0   0   6  137.44    2.23
   0   0  -6  131.50    2.29
   0   0   6  134.34    2.29
  -1   0  -6   -0.04    0.04
  -1   0  -6    0.02    0.05
   1   0   6   -0.01    0.04
   1   0   6    0.06    0.04
   2   0   6  194.95    3.30
   2   0   6  194.42    3.20
  -2   0  -6  192.01    3.20
  -2   0  -6  190.86    3.29
   3   0   6   -0.13    0.05
   3   0   6   -0.02    0.05
  -3   0  -6   -0.13    0.05
  -3   0  -6   -0.16    0.05
   4   0   6    1.23    0.12
  -4   0  -6    1.23    0.12
  -4   0  -6    1.31    0.12
   4   0   6    1.46    0.12
  -5   0  -6   -0.06    0.06
  -5   0  -6   -0.10    0.05
   5   0   6   -0.12    0.06
   6   0   6   38.86    0.91
  -6   0  -6   39.00    0.83
  -6   0  -6   40.72    0.87
  -7   0  -6    0.13    0.10
  -7   0  -6   -0.02    0.09
  -8   0  -6    1.36    0.17
  -8   0  -6    1.26    0.16
  -9   0  -6    0.03    0.12
  -9   0  -6   -0.13    0.11
 -10   0  -6   -0.05    0.12
 -10   0  -6   -0.06    0.12
 -11   0  -6   -0.04    0.12
 -11   0  -6   -0.21    0.12
 -12   0  -6    2.34    0.28
 -12   0  -6    2.88    0.28
 -13   0  -6   -0.01    0.15
 -13   0  -6   -0.13    0.14
 -14   0  -6    6.56    0.42
 -14   0  -6    6.46    0.43
 -15   0  -6    0.09    0.19
 -15   0  -6    0.06    0.16
 -16   0  -6    2.18    0.31
 -17  -1   6    0.67    0.23
 -17   1   6    1.20    0.30
 -17   1   6    1.52    0.29
 -16  -1   6    0.14    0.17
 -16  -1   6    0.16    0.22
 -16   1   6    0.03    0.20
 -16   1   6   -0.16    0.17
  15  -1  -6    0.16    0.18
 -15  -1   6    0.15    0.17
 -15  -1   6    0.54    0.22
 -15   1   6    0.86    0.25
 -15   1   6    0.43    0.20
 -14  -1   6    0.90    0.21
  14  -1  -6    0.73    0.21
 -14  -1   6    0.48    0.20
 -14   1   6    0.58    0.21
 -14   1   6    0.78    0.23
 -13  -1   6    0.22    0.14
  13  -1  -6    0.03    0.15
 -13  -1   6    0.13    0.12
 -13   1   6   -0.05    0.16
 -13   1   6    0.20    0.16
 -12  -1   6   -0.16    0.14
  12  -1  -6    0.08    0.14
 -12  -1   6   -0.19    0.13
 -12   1   6    0.16    0.14
 -12   1   6    0.03    0.14
  12   1  -6    0.21    0.14
  11  -1  -6    0.07    0.13
 -11  -1   6    0.01    0.14
 -11  -1   6   -0.04    0.12
 -11   1   6    0.18    0.14
 -11   1   6    0.35    0.15
  11   1  -6    0.06    0.11
 -10  -1   6    1.86    0.19
  10  -1  -6    1.37    0.18
 -10  -1   6    1.83    0.21
 -10   1   6    1.88    0.22
 -10   1   6    1.68    0.19
  10   1  -6    1.96    0.20
  -9  -1   6   -0.03    0.08
  -9  -1   6    0.03    0.09
   9  -1  -6    0.11    0.09
   9   1  -6    0.08    0.08
  -9   1   6    0.07    0.11
  -9   1   6    0.02    0.08
   8  -1  -6    3.90    0.23
  -8  -1   6    3.53    0.23
  -8  -1   6    3.89    0.22
  -8   1   6    4.05    0.23
  -8   1   6    3.96    0.24
   8   1  -6    3.64    0.21
   7  -1  -6   84.42    1.58
  -7  -1   6   84.63    1.56
  -7  -1   6   87.35    1.60
  -7  -1   6   85.62    1.63
   7   1  -6   82.74    1.56
  -7   1   6   84.85    1.58
   7   1  -6   86.08    1.56
  -7   1   6   85.36    1.64
  -6  -1   6    3.11    0.17
  -6  -1   6    3.23    0.17
   6  -1  -6    3.09    0.18
  -6  -1   6    2.67    0.17
   6   1  -6    2.92    0.17
  -6   1   6    3.08    0.19
  -6   1   6    2.74    0.18
   6   1  -6    3.09    0.17
  -5  -1   6   82.64    1.50
  -5  -1   6   85.33    1.54
   5  -1  -6   82.76    1.52
   5  -1  -6   84.44    1.57
   5  -1  -6   87.24    1.53
   5  -1  -6   84.75    1.57
  -5  -1   6   83.49    1.56
   5   1  -6   85.13    1.55
  -5   1   6   85.07    1.59
  -5   1   6   86.10    1.57
  -5   1   6   85.23    1.52
  -5   1   6   84.72    1.53
   5   1  -6   86.65    1.51
   5   1  -6   84.33    1.50
   4  -1  -6    6.72    0.23
   4  -1  -6    6.38    0.22
   4  -1  -6    6.23    0.23
  -4  -1   6    6.35    0.20
   4  -1  -6    5.89    0.22
  -4  -1   6    6.53    0.22
  -4  -1   6    6.38    0.21
  -4  -1   6    6.41    0.21
   4   1  -6    6.12    0.20
  -4   1   6    6.92    0.23
   4   1  -6    6.22    0.21
  -4   1   6    6.44    0.22
   4   1  -6    6.36    0.20
  -4   1   6    6.45    0.24
  -4   1   6    6.45    0.22
  -3  -1   6   22.24    0.45
   3  -1  -6   21.46    0.48
   3  -1  -6   21.29    0.47
   3  -1  -6   21.81    0.47
  -3  -1   6   21.18    0.44
  -3  -1   6   21.32    0.46
   3  -1  -6   21.55    0.48
  -3  -1   6   22.45    0.46
   3   1  -6   21.08    0.45
   3   1  -6   20.93    0.44
  -3   1   6   21.11    0.49
   3   1  -6   21.38    0.45
   3   1  -6   21.43    0.44
  -3   1   6   21.90    0.47
  -3   1   6   21.82    0.48
  -3   1   6   21.56    0.47
   2  -1  -6   73.21    1.32
  -2  -1   6   72.07    1.25
   2  -1  -6   73.55    1.32
  -2  -1   6   72.65    1.24
   2  -1  -6   72.50    1.28
  -2  -1   6   73.27    1.28
  -2  -1   6   73.25    1.29
   2  -1  -6   71.96    1.28
   2   1  -6   71.76    1.25
  -2   1   6   73.41    1.28
   2   1  -6   72.81    1.25
   2   1  -6   71.72    1.28
  -2   1   6   73.63    1.29
   2   1  -6   71.37    1.28
  -2   1   6   71.37    1.33
  -2   1   6   72.83    1.31
  -1  -1   6  172.71    2.84
   1  -1  -6  169.62    2.87
   1  -1  -6  173.57    2.96
  -1  -1   6  173.88    2.83
  -1  -1   6  170.53    2.92
   1  -1  -6  176.41    2.88
  -1  -1   6  171.13    2.91
  -1   1   6  175.62    2.96
  -1   1   6  171.14    2.88
  -1   1   6  170.49    2.87
   1   1  -6  170.58    2.84
  -1   1   6  171.00    2.96
   1   1  -6  177.42    2.91
   1   1  -6  173.17    2.84
   0  -1  -6   -0.02    0.05
   0  -1   6   -0.09    0.04
   0  -1   6    0.04    0.04
   0  -1  -6    0.00    0.05
   0  -1   6    0.00    0.03
   0   1  -6    0.00    0.03
   0   1   6   -0.01    0.05
   0   1  -6   -0.03    0.03
   0   1   6    0.01    0.06
   0   1   6    0.00    0.05
  -1  -1  -6   14.16    0.34
  -1  -1  -6   14.41    0.35
   1  -1   6   14.95    0.31
   1  -1   6   14.59    0.32
  -1   1  -6   14.86    0.32
   1   1   6   15.41    0.36
   1   1   6   14.62    0.35
  -1   1  -6   14.83    0.32
   1   1   6   14.88    0.34
   2  -1   6   71.55    1.29
  -2  -1  -6   71.35    1.32
  -2  -1  -6   72.30    1.29
   2  -1   6   71.95    1.25
   2   1   6   72.60    1.28
  -2   1  -6   71.09    1.25
  -2   1  -6   72.60    1.29
   2   1   6   72.36    1.32
   3  -1   6   35.37    0.70
  -3  -1  -6   35.04    0.73
  -3  -1  -6   34.40    0.70
   3  -1   6   34.74    0.67
  -3   1  -6   34.54    0.70
  -3   1  -6   35.19    0.68
   3   1   6   35.77    0.73
   3   1   6   35.23    0.70
   4  -1   6   31.12    0.66
  -4  -1  -6   31.23    0.66
  -4  -1  -6   31.00    0.68
   4  -1   6   30.78    0.63
   4   1   6   31.11    0.66
  -4   1  -6   31.44    0.64
   4   1   6   32.03    0.69
  -4   1  -6   31.47    0.66
  -5  -1  -6   -0.04    0.07
  -5  -1  -6   -0.05    0.06
   5  -1   6    0.11    0.07
  -5   1  -6    0.08    0.07
   5   1   6    0.05    0.08
  -5   1  -6    0.08    0.06
  -6  -1  -6    3.00    0.18
   6  -1   6    2.89    0.18
  -6  -1  -6    3.06    0.21
  -6   1  -6    3.07    0.19
  -6   1  -6    3.12    0.18
  -7  -1  -6   23.91    0.61
  -7  -1  -6   24.10    0.63
  -7   1  -6   24.61    0.63
  -7   1  -6   24.42    0.61
  -7   1  -6   23.92    0.59
  -8  -1  -6    1.55    0.18
  -8  -1  -6    1.51    0.18
  -8   1  -6    1.51    0.17
  -8   1  -6    1.27    0.17
  -9  -1  -6    0.03    0.12
  -9  -1  -6   -0.06    0.08
  -9   1  -6   -0.03    0.11
  -9   1  -6   -0.01    0.11
 -10  -1  -6   -0.10    0.11
 -10  -1  -6    0.06    0.14
 -10   1  -6   -0.03    0.13
 -10   1  -6   -0.04    0.12
 -11  -1  -6    4.16    0.32
 -11  -1  -6    4.64    0.32
 -11   1  -6    4.48    0.31
 -11   1  -6    4.22    0.31
 -12  -1  -6    0.02    0.15
 -12  -1  -6    0.29    0.16
 -12   1  -6    0.02    0.14
 -12   1  -6   -0.09    0.13
 -13  -1  -6    2.09    0.27
 -13  -1  -6    1.70    0.27
 -13   1  -6    1.48    0.24
 -13   1  -6    2.04    0.26
 -14  -1  -6    0.05    0.18
 -14  -1  -6    0.16    0.18
 -14   1  -6    0.28    0.17
 -14   1  -6    0.39    0.18
 -15  -1  -6    1.95    0.30
 -15  -1  -6    0.96    0.24
 -15   1  -6    1.04    0.24
 -15   1  -6    1.35    0.25
 -16  -1  -6   -0.03    0.18
 -17  -2   6    0.00    0.17
 -17   2   6    0.23    0.24
 -16  -2   6    1.40    0.29
 -16  -2   6    1.31    0.26
 -16   2   6    1.81    0.29
 -16   2   6    2.24    0.33
  15  -2  -6    0.35    0.20
 -15  -2   6    0.33    0.18
 -15  -2   6    0.22    0.19
 -15   2   6    0.49    0.20
 -15   2   6   -0.07    0.17
 -14  -2   6    0.05    0.16
  14  -2  -6    0.12    0.18
 -14  -2   6    0.19    0.17
 -14   2   6   -0.04    0.16
 -14   2   6    0.17    0.16
 -13  -2   6    0.18    0.17
  13  -2  -6   -0.33    0.14
 -13  -2   6   -0.01    0.13
 -13   2   6   -0.03    0.15
 -13   2   6   -0.11    0.14
  12  -2  -6   11.35    0.47
 -12  -2   6   11.54    0.46
 -12  -2   6   11.29    0.49
 -12   2   6   10.55    0.44
 -12   2   6   10.38    0.49
 -11  -2   6    3.12    0.29
  11  -2  -6    3.14    0.28
 -11  -2   6    3.20    0.26
  11   2  -6    3.83    0.27
 -11   2   6    3.01    0.29
 -11   2   6    3.01    0.27
 -10  -2   6   10.53    0.40
 -10  -2   6   10.45    0.42
  10  -2  -6    9.94    0.39
 -10   2   6   11.31    0.45
 -10   2   6   10.57    0.41
  10   2  -6   10.29    0.39
  -9  -2   6    5.07    0.28
  -9  -2   6    4.63    0.26
   9  -2  -6    5.24    0.28
  -9   2   6    4.98    0.29
  -9   2   6    4.89    0.28
   9   2  -6    4.92    0.26
   8  -2  -6    4.52    0.24
  -8  -2   6    3.45    0.21
  -8  -2   6    4.13    0.24
  -8   2   6    4.22    0.24
  -8   2   6    4.80    0.27
   8   2  -6    4.30    0.22
   8   2  -6    5.09    0.24
   7  -2  -6   21.34    0.54
  -7  -2   6   22.05    0.56
  -7  -2   6   21.76    0.53
  -7   2   6   21.88    0.56
   7   2  -6   22.17    0.53
  -7   2   6   22.07    0.59
   7   2  -6   21.45    0.52
  -6  -2   6    2.17    0.15
  -6  -2   6    2.32    0.15
   6  -2  -6    2.30    0.15
   6  -2  -6    2.16    0.16
  -6  -2   6    2.02    0.17
   6   2  -6    1.85    0.14
   6   2  -6    2.06    0.14
  -6   2   6    2.28    0.17
  -6   2   6    1.85    0.17
   5  -2  -6    1.85    0.13
  -5  -2   6    1.93    0.13
  -5  -2   6    1.90    0.13
   5  -2  -6    1.81    0.15
   5  -2  -6    2.07    0.15
  -5  -2   6    1.88    0.12
  -5   2   6    1.87    0.14
  -5   2   6    2.08    0.16
  -5   2   6    2.01    0.15
   5   2  -6    2.00    0.14
   5   2  -6    1.85    0.12
   5   2  -6    1.92    0.13
   4  -2  -6   36.08    0.76
  -4  -2   6   36.91    0.69
   4  -2  -6   36.05    0.74
   4  -2  -6   36.56    0.76
  -4  -2   6   36.57    0.69
  -4  -2   6   35.92    0.72
   4  -2  -6   36.20    0.74
  -4  -2   6   36.09    0.71
   4   2  -6   36.17    0.69
  -4   2   6   35.48    0.74
   4   2  -6   35.49    0.71
  -4   2   6   36.31    0.77
  -4   2   6   36.26    0.74
   4   2  -6   36.39    0.69
  -4   2   6   37.22    0.76
  -3  -2   6   46.20    0.83
  -3  -2   6   46.50    0.82
   3  -2  -6   46.17    0.91
  -3  -2   6   45.36    0.85
   3  -2  -6   46.26    0.89
   3  -2  -6   46.29    0.88
  -3  -2   6   46.09    0.86
   3  -2  -6   46.46    0.91
  -3   2   6   46.73    0.88
   3   2  -6   46.16    0.85
   3   2  -6   45.98    0.83
   3   2  -6   45.37    0.83
  -3   2   6   45.89    0.90
  -3   2   6   44.72    0.91
  -3   2   6   45.35    0.88
  -2  -2   6    0.47    0.06
   2  -2  -6    0.64    0.08
  -2  -2   6    0.58    0.05
  -2  -2   6    0.60    0.06
  -2  -2   6    0.70    0.06
   2  -2  -6    0.53    0.08
   2  -2  -6    0.58    0.08
  -2   2   6    0.57    0.08
  -2   2   6    0.71    0.09
   2   2  -6    0.60    0.06
  -2   2   6    0.59    0.09
   2   2  -6    0.63    0.06
  -2   2   6    0.77    0.08
   1  -2  -6    8.59    0.25
  -1  -2   6    8.24    0.19
  -1  -2   6    8.76    0.20
  -1  -2   6    8.73    0.19
   1  -2  -6    8.49    0.25
  -1  -2   6    8.15    0.19
   1  -2  -6    8.52    0.25
  -1   2   6    8.51    0.25
  -1   2   6    8.67    0.24
   1   2  -6    8.13    0.19
  -1   2   6    8.63    0.26
  -1   2   6    8.54    0.25
   0  -2  -6    8.06    0.25
   0  -2   6    7.97    0.18
   0  -2   6    8.03    0.19
   0  -2  -6    7.91    0.24
   0  -2   6    7.81    0.18
   0   2   6    8.40    0.25
   0   2   6    8.12    0.24
   0   2   6    8.06    0.24
   0   2  -6    7.78    0.18
  -1  -2  -6   52.68    1.01
   1  -2   6   51.63    0.93
  -1  -2  -6   52.00    0.98
   1  -2   6   53.39    0.90
   1   2   6   52.34    0.98
   1   2   6   52.77    0.97
   1   2   6   52.35    1.00
  -1   2  -6   52.06    0.90
   2  -2   6   58.32    1.07
  -2  -2  -6   59.40    1.10
   2  -2   6   62.11    1.04
  -2  -2  -6   58.43    1.14
   2   2   6   60.49    1.14
  -2   2  -6   59.37    1.06
  -2   2  -6   59.37    1.04
   2   2   6   59.82    1.10
  -3  -2  -6    0.19    0.08
   3  -2   6    0.20    0.05
   3  -2   6    0.14    0.05
  -3  -2  -6    0.26    0.08
  -3   2  -6    0.10    0.05
   3   2   6    0.22    0.07
  -3   2  -6    0.13    0.05
   3   2   6    0.17    0.07
  -4  -2  -6    6.81    0.27
  -4  -2  -6    7.16    0.26
   4  -2   6    6.68    0.23
  -4   2  -6    6.92    0.22
  -4   2  -6    6.43    0.22
   4   2   6    7.06    0.25
   5  -2   6   26.29    0.60
  -5  -2  -6   26.00    0.64
  -5  -2  -6   27.15    0.62
  -5   2  -6   26.18    0.58
  -5   2  -6   26.83    0.59
  -5   2  -6   26.83    0.58
  -6  -2  -6   20.53    0.54
   6  -2   6   21.39    0.53
  -6  -2  -6   21.56    0.58
  -6   2  -6   22.71    0.52
  -6   2  -6   21.83    0.53
  -6   2  -6   20.29    0.51
  -7  -2  -6   -0.15    0.08
  -7  -2  -6   -0.09    0.09
   7  -2   6    0.15    0.09
  -7   2  -6   -0.06    0.06
  -7   2  -6   -0.14    0.06
  -7   2  -6    0.03    0.08
  -8  -2  -6   -0.13    0.10
  -8  -2  -6   -0.18    0.10
  -8   2  -6   -0.04    0.10
  -8   2  -6    0.00    0.10
  -9  -2  -6   11.38    0.44
  -9  -2  -6   11.57    0.44
  -9   2  -6   11.56    0.42
  -9   2  -6   11.03    0.41
 -10  -2  -6    3.39    0.28
 -10  -2  -6    3.03    0.28
 -10   2  -6    3.22    0.26
 -10   2  -6    3.12    0.25
 -11  -2  -6    2.75    0.28
 -11  -2  -6    2.78    0.28
 -11   2  -6    3.11    0.28
 -11   2  -6    2.87    0.27
 -12  -2  -6    0.84    0.19
 -12  -2  -6    0.98    0.21
 -12   2  -6    0.92    0.19
 -12   2  -6    0.90    0.19
 -13  -2  -6    6.05    0.40
 -13  -2  -6    6.08    0.41
 -13   2  -6    5.87    0.38
 -13   2  -6    5.95    0.38
 -14  -2  -6    0.27    0.19
 -14  -2  -6    0.49    0.21
 -14   2  -6    0.42    0.18
 -14   2  -6    0.01    0.15
 -15  -2  -6    0.01    0.19
 -15  -2  -6   -0.02    0.17
 -15   2  -6   -0.10    0.16
 -16  -2  -6   -0.03    0.21
 -17   3   6    0.48    0.26
  16  -3  -6    0.24    0.19
 -16   3   6   -0.05    0.20
 -16   3   6    0.06    0.20
  15  -3  -6    1.19    0.23
 -15  -3   6    0.16    0.20
 -15  -3   6    0.70    0.21
 -15   3   6    0.84    0.22
 -15   3   6    0.55    0.22
 -14  -3   6    0.26    0.16
 -14  -3   6    0.28    0.18
  14  -3  -6    0.04    0.16
 -14   3   6   -0.02    0.17
 -14   3   6   -0.21    0.15
  13  -3  -6    1.02    0.22
 -13  -3   6    1.27    0.20
 -13  -3   6    1.15    0.22
 -13   3   6    1.20    0.23
 -13   3   6    1.38    0.23
 -12  -3   6    3.35    0.30
  12  -3  -6    2.93    0.29
 -12  -3   6    3.00    0.27
 -12   3   6    3.38    0.32
 -12   3   6    3.13    0.29
 -11  -3   6    0.28    0.14
 -11  -3   6   -0.10    0.13
  11  -3  -6    0.08    0.14
 -11   3   6    0.04    0.14
 -11   3   6    0.03    0.15
  10  -3  -6    0.51    0.16
 -10  -3   6    0.58    0.14
 -10  -3   6    0.63    0.17
 -10   3   6    0.70    0.17
 -10   3   6    0.58    0.15
   9  -3  -6    0.17    0.12
  -9  -3   6    0.09    0.13
  -9  -3   6    0.02    0.10
  -9   3   6    0.39    0.14
  -9   3   6    0.14    0.12
  -8  -3   6    0.19    0.11
   8  -3  -6    0.28    0.12
  -8  -3   6    0.26    0.10
  -8   3   6    0.07    0.11
   8   3  -6    0.18    0.10
   8   3  -6    0.22    0.09
  -8   3   6    0.18    0.12
   7  -3  -6    9.00    0.33
  -7  -3   6    8.93    0.32
   7  -3  -6    9.20    0.34
  -7  -3   6    9.20    0.31
  -7   3   6    8.86    0.34
   7   3  -6    9.53    0.31
  -7   3   6    8.60    0.35
   7   3  -6    9.47    0.31
   6  -3  -6    2.61    0.18
   6  -3  -6    2.77    0.19
  -6  -3   6    2.37    0.16
  -6  -3   6    2.03    0.16
   6   3  -6    2.54    0.15
  -6   3   6    2.92    0.19
  -6   3   6    2.37    0.17
   6   3  -6    2.56    0.16
   5  -3  -6   -0.13    0.07
  -5  -3   6   -0.10    0.06
   5  -3  -6   -0.11    0.07
   5  -3  -6    0.04    0.08
  -5  -3   6   -0.02    0.05
   5   3  -6    0.00    0.05
  -5   3   6   -0.10    0.08
   5   3  -6   -0.01    0.06
  -5   3   6   -0.13    0.07
  -5   3   6   -0.04    0.07
   4  -3  -6   35.63    0.76
  -4  -3   6   35.17    0.71
   4  -3  -6   36.74    0.77
   4  -3  -6   35.65    0.74
  -4  -3   6   35.79    0.67
  -4  -3   6   35.95    0.67
  -4   3   6   35.55    0.77
   4   3  -6   35.13    0.67
   4   3  -6   34.88    0.67
  -4   3   6   34.31    0.74
  -4   3   6   36.06    0.74
   4   3  -6   34.87    0.68
  -3  -3   6   11.91    0.29
  -3  -3   6   12.51    0.27
  -3  -3   6   12.03    0.26
   3  -3  -6   12.52    0.34
   3  -3  -6   11.69    0.34
   3  -3  -6   12.13    0.35
  -3  -3   6   12.09    0.28
   3   3  -6   12.04    0.27
  -3   3   6   12.51    0.36
   3   3  -6   12.31    0.27
  -3   3   6   12.32    0.34
  -3   3   6   12.07    0.34
  -2  -3   6   67.70    1.12
   2  -3  -6   67.09    1.23
   2  -3  -6   67.48    1.23
  -2  -3   6   67.07    1.16
  -2  -3   6   67.70    1.12
   2  -3  -6   68.31    1.27
  -2  -3   6   67.40    1.16
  -2   3   6   67.35    1.26
  -2   3   6   65.67    1.23
   2   3  -6   67.16    1.12
  -2   3   6   68.51    1.28
   2   3  -6   58.86    1.12
  -2   3   6   68.23    1.23
  -1  -3   6    2.67    0.07
   1  -3  -6    2.57    0.14
   1  -3  -6    2.90    0.14
  -1  -3   6    2.62    0.08
   1  -3  -6    2.73    0.15
  -1  -3   6    2.71    0.08
  -1  -3   6    2.76    0.07
  -1   3   6    2.70    0.14
   1   3  -6    2.67    0.08
  -1   3   6    2.57    0.16
  -1   3   6    2.63    0.15
   1   3  -6    2.80    0.08
   0  -3   6    3.11    0.07
   0  -3   6    2.99    0.08
   0  -3  -6    3.04    0.16
   0  -3   6    3.11    0.07
   0  -3  -6    2.82    0.14
   0   3   6    2.96    0.16
   0   3  -6    3.07    0.08
   0   3   6    3.19    0.16
   0   3   6    3.16    0.16
   1  -3   6   12.47    0.26
  -1  -3  -6   12.41    0.34
   1  -3   6   12.78    0.24
  -1  -3  -6   12.72    0.35
   1  -3   6   12.60    0.24
  -1   3  -6   12.38    0.25
   1   3   6   12.45    0.34
  -1   3  -6   12.32    0.22
  -1   3  -6   12.78    0.22
   1   3   6   12.96    0.34
   2  -3   6    4.67    0.15
   2  -3   6    4.82    0.14
  -2  -3  -6    4.58    0.19
  -2  -3  -6    4.95    0.21
  -2   3  -6    4.76    0.13
   2   3   6    5.17    0.21
  -2   3  -6    4.86    0.14
  -3  -3  -6   16.37    0.42
   3  -3   6   15.98    0.37
   3  -3   6   16.48    0.35
  -3  -3  -6   16.10    0.44
  -3   3  -6   15.76    0.35
   3   3   6   16.36    0.41
  -3   3  -6   16.06    0.35
  -4  -3  -6   15.78    0.45
  -4  -3  -6   15.84    0.43
   4  -3   6   15.39    0.38
  -4   3  -6   15.82    0.37
  -4   3  -6   16.02    0.37
  -4   3  -6   15.87    0.37
  -5  -3  -6   11.87    0.40
  -5  -3  -6   12.58    0.39
   5  -3   6   13.02    0.36
  -5   3  -6   12.99    0.34
  -5   3  -6   13.37    0.35
  -5   3  -6   12.88    0.34
  -6  -3  -6    0.46    0.11
  -6  -3  -6    0.41    0.12
   6  -3   6    0.50    0.10
  -6   3  -6    0.37    0.09
  -6   3  -6    0.35    0.09
  -6   3  -6    0.49    0.09
  -7  -3  -6    1.44    0.18
  -7  -3  -6    1.49    0.18
   7  -3   6    1.44    0.16
  -7   3  -6    1.50    0.14
  -7   3  -6    1.28    0.15
  -7   3  -6    1.30    0.15
   8  -3   6    4.63    0.25
  -8  -3  -6    3.89    0.27
  -8  -3  -6    3.94    0.28
  -8   3  -6    3.90    0.24
  -8   3  -6    4.63    0.23
  -8   3  -6    4.53    0.25
  -9  -3  -6    0.32    0.16
  -9  -3  -6    0.17    0.14
  -9   3  -6    0.12    0.11
  -9   3  -6    0.31    0.13
 -10  -3  -6    0.10    0.15
 -10  -3  -6    0.01    0.13
 -10   3  -6    0.08    0.11
 -10   3  -6    0.23    0.13
 -11  -3  -6   -0.09    0.13
 -11  -3  -6    0.25    0.15
 -11   3  -6    0.03    0.12
 -11   3  -6    0.24    0.13
 -12  -3  -6    1.05    0.22
 -12  -3  -6    1.36    0.23
 -12   3  -6    1.04    0.19
 -12   3  -6    0.92    0.19
 -13  -3  -6   -0.04    0.15
 -13  -3  -6    0.12    0.17
 -13   3  -6    0.06    0.15
 -14  -3  -6    1.53    0.27
 -14  -3  -6    1.86    0.28
 -14   3  -6    1.62    0.25
 -15  -3  -6    0.21    0.21
 -15  -3  -6    0.45    0.24
  16  -4  -6    0.30    0.18
  15  -4  -6    0.56    0.20
 -15  -4   6    0.37    0.20
 -15   4   6    0.77    0.23
 -15   4   6    0.41    0.19
  14  -4  -6    0.24    0.18
 -14  -4   6    0.03    0.18
 -14   4   6    0.26    0.17
 -14   4   6    0.18    0.19
 -13  -4   6    0.68    0.19
  13  -4  -6    0.76    0.20
 -13   4   6    0.80    0.20
 -13   4   6    0.72    0.21
  12  -4  -6   -0.06    0.12
 -12  -4   6   -0.09    0.12
 -12  -4   6   -0.05    0.14
 -12   4   6    0.03    0.15
 -12   4   6   -0.08    0.13
 -11  -4   6    1.19    0.21
  11  -4  -6    0.93    0.19
 -11  -4   6    0.68    0.15
 -11   4   6    1.07    0.20
 -11   4   6    1.14    0.21
 -10  -4   6    3.06    0.23
 -10  -4   6    2.65    0.25
  10  -4  -6    2.83    0.26
 -10   4   6    2.67    0.25
 -10   4   6    3.50    0.29
  -9  -4   6    0.30    0.14
   9  -4  -6    0.47    0.14
  -9  -4   6    0.14    0.11
  -9   4   6    0.10    0.13
   9   4  -6    0.24    0.13
  -9   4   6    0.12    0.13
  -8  -4   6   12.19    0.39
  -8  -4   6   12.69    0.43
   8  -4  -6   12.58    0.43
  -8   4   6   12.00    0.43
  -8   4   6   12.54    0.45
   8   4  -6   12.91    0.39
  -7  -4   6    4.29    0.21
  -7  -4   6    4.32    0.23
   7  -4  -6    4.56    0.25
   7  -4  -6    4.97    0.27
  -7   4   6    4.29    0.26
   7   4  -6    4.74    0.22
  -7   4   6    4.52    0.24
   6  -4  -6    6.33    0.27
  -6  -4   6    6.45    0.23
  -6  -4   6    6.16    0.25
   6  -4  -6    6.41    0.28
  -6   4   6    6.26    0.28
  -6   4   6    6.31    0.29
   6   4  -6    6.09    0.23
  -5  -4   6    4.56    0.18
  -5  -4   6    4.56    0.20
   5  -4  -6    4.19    0.23
   5  -4  -6    4.42    0.23
   5  -4  -6    4.30    0.22
  -5   4   6    4.46    0.22
  -5   4   6    4.42    0.23
   5   4  -6    4.48    0.18
  -5   4   6    4.51    0.24
  -4  -4   6   31.56    0.64
  -4  -4   6   31.60    0.60
   4  -4  -6   32.84    0.73
   4  -4  -6   32.19    0.70
   4  -4  -6   32.08    0.72
  -4  -4   6   31.84    0.61
   4   4  -6   31.98    0.61
  -4   4   6   33.09    0.70
  -4   4   6   31.92    0.71
  -4   4   6   33.31    0.74
   4   4  -6   30.09    0.61
  -3  -4   6    4.59    0.15
   3  -4  -6    4.29    0.20
  -3  -4   6    4.24    0.13
  -3  -4   6    4.34    0.13
   3  -4  -6    4.15    0.21
   3   4  -6    4.49    0.11
  -3   4   6    4.24    0.21
  -3   4   6    4.30    0.22
  -3   4   6    4.34    0.20
   3   4  -6    4.19    0.13
   2  -4  -6   -0.03    0.07
  -2  -4   6    0.05    0.02
  -2  -4   6    0.08    0.03
  -2  -4   6    0.07    0.03
   2  -4  -6   -0.08    0.07
  -2  -4   6    0.05    0.02
  -2   4   6    0.04    0.07
  -2   4   6    0.03    0.08
  -2   4   6   -0.02    0.07
   2   4  -6    0.09    0.03
  -1  -4   6    0.65    0.03
   1  -4  -6    0.65    0.10
  -1  -4   6    0.69    0.03
   1  -4  -6    0.50    0.10
  -1   4   6    0.55    0.10
  -1   4   6    0.65    0.10
  -1   4   6    0.76    0.11
   0  -4  -6    0.74    0.11
   0  -4  -6    0.70    0.10
   0   4   6    0.71    0.11
   0   4   6    0.81    0.11
   0   4   6    0.53    0.09
  -1  -4  -6    0.40    0.09
   1  -4   6    0.40    0.04
  -1  -4  -6    0.49    0.10
   1   4   6    0.46    0.09
  -1   4  -6    0.51    0.02
   1   4   6    0.30    0.09
  -2  -4  -6    2.14    0.16
   2  -4   6    2.20    0.08
   2  -4   6    2.12    0.09
  -2  -4  -6    2.45    0.17
   2   4   6    2.14    0.16
  -2   4  -6    2.14    0.08
  -2   4  -6    2.19    0.08
   2   4   6    2.13    0.16
  -3  -4  -6   28.30    0.65
   3  -4   6   29.20    0.58
  -3  -4  -6   28.18    0.68
   3  -4   6   29.17    0.54
  -3   4  -6   29.50    0.54
  -3   4  -6   28.79    0.55
   3   4   6   29.74    0.65
  -3   4  -6   28.04    0.53
  -4  -4  -6    0.95    0.13
  -4  -4  -6    0.78    0.13
   4  -4   6    0.70    0.09
  -4   4  -6    0.77    0.08
  -4   4  -6    0.81    0.08
  -5  -4  -6    5.37    0.26
  -5  -4  -6    5.26    0.27
   5  -4   6    5.07    0.21
  -5   4  -6    5.26    0.20
  -5   4  -6    5.29    0.20
  -5   4  -6    5.16    0.19
   6  -4   6    0.34    0.09
  -6  -4  -6    0.28    0.12
  -6  -4  -6    0.17    0.11
  -6   4  -6    0.33    0.08
  -6   4  -6    0.31    0.09
  -6   4  -6    0.41    0.09
  -7  -4  -6    0.75    0.15
  -7  -4  -6    0.61    0.15
   7  -4   6    0.98    0.14
  -7   4  -6    0.82    0.11
  -7   4  -6    0.98    0.13
  -7   4  -6    0.94    0.13
  -8  -4  -6    4.68    0.31
  -8  -4  -6    3.98    0.28
  -8   4  -6    4.97    0.25
  -8   4  -6    4.87    0.26
  -8   4  -6    4.47    0.26
  -9  -4  -6    9.15    0.43
  -9  -4  -6    9.14    0.41
  -9   4  -6    8.53    0.35
  -9   4  -6    9.61    0.37
 -10  -4  -6    3.61    0.30
 -10  -4  -6    4.11    0.32
 -10   4  -6    3.81    0.27
 -10   4  -6    3.85    0.25
 -11  -4  -6    1.03    0.22
 -11  -4  -6    0.58    0.18
 -11   4  -6    0.88    0.17
 -12  -4  -6    0.01    0.12
 -12  -4  -6    0.34    0.18
 -12   4  -6   -0.07    0.13
 -13  -4  -6    0.21    0.18
 -13  -4  -6    0.11    0.17
 -13   4  -6    0.10    0.15
 -14  -4  -6   -0.09    0.17
 -14  -4  -6    0.14    0.20
 -14   4  -6    0.27    0.19
 -15  -4  -6    0.23    0.20
  14  -5  -6   -0.11    0.17
 -14  -5   6   -0.03    0.16
 -14   5   6   -0.17    0.14
  13  -5  -6    1.19    0.22
 -13  -5   6    1.14    0.22
 -13   5   6    1.66    0.27
 -13   5   6    1.36    0.24
  12  -5  -6    4.06    0.33
 -12  -5   6    4.00    0.32
 -12   5   6    5.12    0.36
 -12   5   6    5.05    0.35
 -11  -5   6    0.01    0.14
  11  -5  -6    0.02    0.12
 -11   5   6    0.01    0.14
 -11   5   6   -0.02    0.13
  10  -5  -6    1.95    0.22
 -10  -5   6    2.00    0.23
 -10   5   6    1.79    0.23
 -10   5   6    1.46    0.21
   9  -5  -6    8.94    0.38
  -9  -5   6    9.32    0.39
  -9  -5   6    8.89    0.34
  -9   5   6    9.49    0.41
  -9   5   6    9.44    0.40
  -8  -5   6    0.09    0.10
  -8  -5   6   -0.06    0.10
   8  -5  -6   -0.11    0.11
  -8   5   6    0.12    0.12
  -8   5   6    0.10    0.12
   7  -5  -6    0.37    0.13
   7  -5  -6    0.84    0.15
  -7  -5   6    0.51    0.12
  -7  -5   6    0.59    0.11
  -7   5   6    0.48    0.14
  -7   5   6    0.81    0.15
   7   5  -6    0.56    0.11
   6  -5  -6    1.01    0.15
  -6  -5   6    0.91    0.12
   6  -5  -6    1.18    0.16
  -6  -5   6    0.92    0.11
  -6   5   6    1.02    0.16
  -6   5   6    0.80    0.15
   6   5  -6    0.87    0.11
   5  -5  -6    0.05    0.09
  -5  -5   6    0.28    0.08
   5  -5  -6    0.15    0.10
  -5  -5   6    0.20    0.06
   5   5  -6    0.13    0.06
  -5   5   6    0.15    0.09
  -5   5   6    0.25    0.11
  -5   5   6    0.01    0.10
   4  -5  -6    0.81    0.13
   4  -5  -6    1.25    0.15
   4  -5  -6    0.94    0.13
  -4  -5   6    0.97    0.09
  -4  -5   6    1.15    0.09
  -4   5   6    1.15    0.14
  -4   5   6    1.14    0.14
   4   5  -6    0.97    0.06
  -4   5   6    1.07    0.14
  -3  -5   6    0.02    0.03
   3  -5  -6   -0.03    0.08
  -3  -5   6    0.03    0.03
   3  -5  -6   -0.05    0.08
  -3  -5   6   -0.01    0.04
  -3   5   6    0.03    0.09
  -3   5   6   -0.09    0.07
  -3   5   6    0.03    0.09
   3   5  -6   -0.01    0.03
   2  -5  -6    0.23    0.10
  -2  -5   6    0.41    0.04
   2  -5  -6    0.24    0.09
  -2   5   6    0.39    0.10
  -2   5   6    0.45    0.10
  -2   5   6    0.28    0.11
   1  -5  -6   56.57    1.08
   1  -5  -6   53.20    1.11
  -1   5   6   55.64    1.12
  -1   5   6   54.85    1.09
  -1   5   6   56.13    1.08
   0  -5  -6   12.27    0.37
   0  -5  -6   12.50    0.38
   0   5   6   12.70    0.37
   0   5   6   12.67    0.38
   0   5   6   11.80    0.37
  -1  -5  -6    9.06    0.32
   1  -5   6    8.75    0.17
  -1  -5  -6    9.01    0.31
   1   5   6    8.99    0.32
   1   5   6    9.20    0.31
   2  -5   6    2.38    0.10
  -2  -5  -6    2.56    0.19
  -2  -5  -6    2.29    0.18
  -2   5  -6    2.31    0.07
   2   5   6    2.48    0.19
   2   5   6    2.23    0.17
  -2   5  -6    2.43    0.07
   3  -5   6    9.40    0.21
   3  -5   6    9.18    0.24
  -3  -5  -6    9.11    0.34
  -3  -5  -6    9.33    0.33
  -3   5  -6    9.39    0.22
  -3   5  -6    9.33    0.22
   3   5   6    9.45    0.34
   3   5   6   10.12    0.34
  -4  -5  -6    1.59    0.17
   4  -5   6    1.65    0.12
  -4  -5  -6    1.67    0.18
  -4   5  -6    1.57    0.09
  -4   5  -6    1.51    0.11
  -4   5  -6    1.69    0.10
  -5  -5  -6    5.64    0.30
   5  -5   6    5.86    0.23
  -5  -5  -6    5.91    0.28
  -5   5  -6    6.09    0.21
  -5   5  -6    6.04    0.21
  -6  -5  -6    0.77    0.15
  -6  -5  -6    0.59    0.15
   6  -5   6    0.70    0.12
  -6   5  -6    0.53    0.09
  -6   5  -6    0.65    0.10
  -6   5  -6    0.53    0.10
  -7  -5  -6    0.11    0.12
  -7  -5  -6   -0.13    0.11
  -7   5  -6   -0.03    0.08
  -7   5  -6    0.00    0.07
  -8  -5  -6    0.00    0.13
  -8  -5  -6   -0.10    0.12
  -8   5  -6    0.19    0.11
  -9  -5  -6    0.33    0.16
  -9  -5  -6    0.24    0.15
  -9   5  -6    0.45    0.12
 -10  -5  -6    1.28    0.20
 -10  -5  -6    1.26    0.22
 -10   5  -6    0.73    0.16
 -11  -5  -6    4.37    0.36
 -11  -5  -6    3.69    0.32
 -11   5  -6    3.92    0.29
 -12  -5  -6    0.75    0.22
 -12  -5  -6    0.86    0.22
 -12   5  -6    0.89    0.19
 -13  -5  -6    0.04    0.19
 -13  -5  -6   -0.14    0.16
 -13   5  -6    0.10    0.15
 -14  -5  -6    0.09    0.19
 -14  -6   6    0.10    0.21
 -13  -6   6    0.17    0.18
 -13   6   6    0.39    0.19
 -12  -6   6    0.64    0.18
 -12   6   6    1.27    0.23
  11  -6  -6    0.14    0.14
 -11  -6   6    0.00    0.12
 -11   6   6   -0.17    0.12
 -10  -6   6    0.60    0.15
  10  -6  -6    0.61    0.16
 -10   6   6    0.50    0.16
 -10   6   6    0.33    0.16
  -9  -6   6    1.05    0.17
   9  -6  -6    0.90    0.17
  -9   6   6    1.10    0.18
  -9   6   6    0.93    0.18
  -8  -6   6    1.86    0.19
   8  -6  -6    2.03    0.22
   8  -6  -6    2.16    0.22
  -8   6   6    2.04    0.22
  -8   6   6    2.35    0.24
   7  -6  -6    1.12    0.17
   7  -6  -6    1.47    0.19
  -7  -6   6    1.03    0.15
  -7   6   6    1.46    0.19
  -7   6   6    1.35    0.19
   6  -6  -6    0.05    0.11
  -6  -6   6   -0.05    0.08
   6  -6  -6    0.00    0.11
  -6   6   6   -0.08    0.10
  -6   6   6   -0.07    0.11
  -5  -6   6    5.79    0.22
   5  -6  -6    5.78    0.29
   5  -6  -6    6.01    0.28
  -5  -6   6    5.84    0.19
  -5   6   6    6.45    0.30
  -5   6   6    6.11    0.30
  -4  -6   6   15.86    0.32
   4  -6  -6   14.56    0.46
   4  -6  -6   15.32    0.46
  -4  -6   6   15.22    0.37
  -4   6   6   16.27    0.48
  -4   6   6   15.76    0.45
  -4   6   6   15.83    0.47
   4   6  -6   15.42    0.34
   3  -6  -6    0.10    0.10
  -3  -6   6    0.23    0.05
   3  -6  -6    0.09    0.10
   3   6  -6    0.24    0.04
  -3   6   6    0.17    0.11
  -3   6   6    0.31    0.11
  -3   6   6    0.07    0.09
  -2  -6   6    0.02    0.03
   2  -6  -6    0.03    0.10
   2  -6  -6   -0.20    0.07
  -2   6   6    0.02    0.09
  -2   6   6   -0.01    0.09
  -2   6   6    0.06    0.10
   1  -6  -6   19.48    0.53
   1  -6  -6   20.28    0.52
  -1   6   6   20.60    0.54
  -1   6   6   20.02    0.53
  -1   6   6   20.19    0.51
   0  -6  -6   11.33    0.38
   0  -6  -6   11.57    0.37
   0   6   6   12.42    0.39
   0   6   6   11.95    0.37
   0   6   6   10.86    0.37
  -1  -6  -6    0.63    0.12
  -1  -6  -6    0.63    0.13
   1   6   6    0.60    0.12
   1   6   6    0.64    0.13
   1   6   6    0.63    0.13
  -2  -6  -6    0.32    0.12
  -2  -6  -6    0.30    0.11
   2  -6   6    0.25    0.04
   2   6   6    0.17    0.11
   2   6   6    0.29    0.11
   3  -6   6    0.78    0.03
  -3  -6  -6    0.75    0.14
   3  -6   6    0.81    0.08
  -3  -6  -6    0.76    0.14
   3   6   6    0.89    0.15
  -3   6  -6    0.76    0.06
  -3   6  -6    0.86    0.07
  -4  -6  -6   -0.08    0.10
   4  -6   6    0.02    0.06
  -4  -6  -6   -0.05    0.11
  -4   6  -6    0.11    0.06
  -4   6  -6    0.16    0.06
   4   6   6   -0.10    0.10
  -5  -6  -6    5.11    0.30
  -5  -6  -6    5.21    0.28
  -5   6  -6    5.16    0.19
  -6  -6  -6    1.74    0.22
  -6  -6  -6    1.72    0.20
  -6   6  -6    1.93    0.15
  -7  -6  -6    3.23    0.25
  -7  -6  -6    3.75    0.29
  -7   6  -6    3.39    0.20
  -8  -6  -6    0.66    0.17
  -8  -6  -6    0.80    0.19
  -8   6  -6    0.82    0.13
  -9  -6  -6    1.26    0.21
  -9  -6  -6    0.95    0.21
  -9   6  -6    1.08    0.16
 -10  -6  -6   -0.22    0.13
 -10  -6  -6   -0.18    0.12
 -10   6  -6    0.03    0.11
 -11  -6  -6   -0.02    0.15
 -11  -6  -6   -0.09    0.15
 -11   6  -6    0.08    0.13
 -12  -6  -6    0.48    0.22
 -12   6  -6    0.56    0.16
 -13   6  -6    0.08    0.16
 -13  -7   6   -0.09    0.16
 -12  -7   6   -0.08    0.15
 -12   7   6    0.00    0.17
 -11  -7   6    0.07    0.14
 -11   7   6    0.06    0.15
 -10  -7   6    3.66    0.29
 -10   7   6    3.69    0.30
  -9  -7   6    0.08    0.13
  -9   7   6    0.23    0.15
   8  -7  -6    0.25    0.14
  -8  -7   6    0.30    0.12
  -8   7   6    0.29    0.14
   7  -7  -6    0.33    0.14
   7  -7  -6    0.44    0.14
  -7  -7   6    0.30    0.11
  -7   7   6    0.51    0.16
  -7   7   6    0.45    0.14
   6  -7  -6    7.01    0.35
   6  -7  -6    6.29    0.31
  -6  -7   6    6.47    0.26
  -6   7   6    6.43    0.32
  -6   7   6    6.84    0.32
   5  -7  -6    0.14    0.12
   5  -7  -6   -0.09    0.11
  -5  -7   6    0.05    0.07
  -5   7   6   -0.13    0.11
  -5   7   6    0.02    0.12
  -4  -7   6    0.26    0.07
   4  -7  -6    0.10    0.11
   4  -7  -6    0.08    0.11
  -4   7   6   -0.02    0.11
   4   7  -6    0.17    0.05
   4   7  -6    0.12    0.05
  -4   7   6    0.00    0.11
   3  -7  -6    0.14    0.12
  -3  -7   6    0.24    0.05
   3  -7  -6    0.06    0.11
  -3   7   6    0.39    0.13
  -3   7   6    0.18    0.12
  -2  -7   6    0.05    0.03
   2  -7  -6    0.04    0.11
   2  -7  -6   -0.14    0.09
  -2   7   6    0.10    0.11
  -2   7   6    0.02    0.09
   1  -7  -6    2.85    0.21
   1  -7  -6    2.89    0.22
  -1   7   6    2.48    0.21
  -1   7   6    2.76    0.20
   0  -7  -6    5.43    0.26
   0  -7  -6    5.06    0.28
   0   7   6    4.89    0.26
   0   7   6    5.79    0.29
   0   7   6    5.19    0.28
  -1  -7  -6    4.85    0.26
  -1  -7  -6    4.76    0.27
   1   7   6    5.12    0.27
   1   7   6    4.78    0.26
  -2  -7  -6    0.60    0.14
  -2  -7  -6    0.47    0.12
   2   7   6    0.59    0.13
   2   7   6    0.52    0.12
  -3  -7  -6    0.44    0.13
  -3  -7  -6    0.30    0.13
   3   7   6    0.35    0.12
  -4  -7  -6    0.02    0.10
  -4  -7  -6    0.06    0.11
  -4   7  -6    0.01    0.05
   4   7   6    0.12    0.12
  -5  -7  -6    0.47    0.15
  -5  -7  -6    0.66    0.15
   5   7   6    0.44    0.14
  -5   7  -6    0.49    0.08
  -6  -7  -6    0.54    0.16
  -6  -7  -6    0.53    0.15
  -6   7  -6    0.50    0.09
  -7  -7  -6   -0.03    0.13
  -7  -7  -6    0.00    0.13
  -7   7  -6   -0.04    0.08
  -8  -7  -6    1.38    0.22
  -8   7  -6    1.27    0.15
  -9  -7  -6    1.82    0.26
  -9   7  -6    2.29    0.20
 -10  -7  -6   -0.05    0.16
 -10   7  -6    0.00    0.11
 -11  -7  -6    0.14    0.19
 -11   7  -6   -0.19    0.11
 -12   7  -6    0.86    0.19
 -12  -8   6   -0.08    0.15
 -11  -8   6    0.22    0.15
 -11   8   6   -0.09    0.15
 -10  -8   6    0.29    0.15
 -10   8   6   -0.02    0.14
  -9  -8   6    0.07    0.13
  -9   8   6    0.03    0.13
  -8  -8   6    0.02    0.11
  -8   8   6   -0.09    0.14
   7  -8  -6    0.09    0.14
  -7  -8   6   -0.05    0.09
  -7   8   6    0.01    0.13
  -6  -8   6   -0.02    0.08
   6  -8  -6    0.00    0.13
  -6   8   6   -0.10    0.12
  -5  -8   6    0.96    0.11
   5  -8  -6    0.88    0.16
   5   8  -6    0.89    0.09
  -5   8   6    0.86    0.17
  -4  -8   6    0.71    0.09
   4  -8  -6    0.70    0.15
   4   8  -6    0.75    0.05
  -4   8   6    0.66    0.16
   3  -8  -6    0.04    0.11
  -3  -8   6    0.04    0.05
  -3   8   6    0.02    0.12
   2  -8  -6    0.61    0.15
  -2   8   6    0.57    0.15
   1  -8  -6    2.09    0.21
  -1   8   6    1.99    0.20
   0  -8  -6    0.11    0.11
   0   8   6    0.11    0.12
  -1  -8  -6    0.49    0.14
   1   8   6    0.49    0.14
  -2  -8  -6    2.52    0.24
   2   8   6    3.34    0.24
  -3  -8  -6    0.25    0.13
   3   8   6    0.28    0.14
  -4  -8  -6    2.36    0.24
   4   8   6    2.09    0.22
  -5  -8  -6    1.82    0.23
  -5   8  -6    1.68    0.10
   5   8   6    1.32    0.20
  -6  -8  -6    0.86    0.19
   6   8   6    0.67    0.17
  -6   8  -6    0.57    0.09
  -7  -8  -6    0.14    0.15
  -7   8  -6    0.34    0.09
   7   8   6    0.38    0.17
  -8  -8  -6    0.25    0.17
  -8   8  -6    0.27    0.10
  -9  -8  -6    0.75    0.22
  -9   8  -6    0.53    0.13
 -10  -8  -6    0.35    0.21
 -10   8  -6    0.28    0.13
 -11   8  -6   -0.26    0.12
 -11  -9   6    0.17    0.16
 -10  -9   6    0.42    0.15
 -10   9   6    0.37    0.19
  -9  -9   6    0.19    0.14
  -9   9   6    0.01    0.16
  -8  -9   6    0.74    0.15
  -8   9   6    0.71    0.19
   7  -9  -6    0.31    0.15
  -7  -9   6    0.03    0.10
  -7   9   6    0.13    0.14
   6  -9  -6    1.13    0.20
  -6  -9   6    0.98    0.13
  -6   9   6    0.84    0.17
   5  -9  -6   -0.11    0.12
  -5   9   6   -0.13    0.11
   4  -9  -6    1.22    0.19
  -4   9   6    0.87    0.17
   3  -9  -6    1.82    0.21
  -3   9   6    1.75    0.20
   2  -9  -6    0.50    0.15
  -2   9   6    0.38    0.14
   1  -9  -6    0.12    0.12
  -1   9   6    0.06    0.12
   0  -9  -6    0.82    0.17
   0   9   6    0.65    0.16
  -1  -9  -6    0.13    0.14
   1   9   6    0.06    0.12
  -2  -9  -6    0.55    0.15
   2   9   6    0.93    0.17
  -3  -9  -6    0.88    0.18
   3   9   6    0.46    0.15
  -4  -9  -6   -0.04    0.12
   4   9   6    0.20    0.14
  -5  -9  -6    0.01    0.13
   5   9   6    0.01    0.14
  -6  -9  -6    0.00    0.15
   6   9   6    0.26    0.16
  -7  -9  -6    0.05    0.17
   7   9   6    0.21    0.17
  -8  -9  -6   -0.22    0.14
   8   9   6    0.31    0.18
  -8  10   6    0.20    0.16
   7 -10  -6   -0.23    0.13
  -7  10   6   -0.03    0.15
   6 -10  -6    0.32    0.16
  -6  10   6    0.14    0.15
   5 -10  -6    0.12    0.15
  -5  10   6    0.03    0.14
   4 -10  -6   -0.02    0.13
  -4  10   6   -0.04    0.12
   3 -10  -6    0.12    0.13
  -3  10   6    0.07    0.13
   2 -10  -6    1.34    0.20
  -2  10   6    1.26    0.19
   1 -10  -6    0.08    0.12
  -1  10   6   -0.01    0.13
   0 -10  -6    0.01    0.14
   0  10   6    0.37    0.15
  -1 -10  -6    0.71    0.17
   1  10   6    0.72    0.16
  -2 -10  -6    0.28    0.15
   2  10   6    0.44    0.15
  -3 -10  -6   -0.06    0.13
   3  10   6    0.02    0.13
  -4 -10  -6    0.14    0.15
   4  10   6    0.54    0.17
  -5 -10  -6    0.33    0.18
   5  10   6    0.22    0.16
  -6 -10  -6    0.06    0.16
   6  10   6    0.28    0.17
  -5  11   6    0.38    0.17
   4 -11  -6    0.46    0.17
  -4  11   6    0.22    0.16
   3 -11  -6    0.20    0.16
  -3  11   6    0.22    0.15
   2 -11  -6   -0.02    0.14
  -2  11   6    0.09    0.14
   1 -11  -6    0.83    0.19
  -1  11   6    1.04    0.19
   0 -11  -6    0.26    0.16
   0  11   6    0.49    0.16
  -1 -11  -6   -0.13    0.14
   1  11   6    0.05    0.14
  -2 -11  -6    0.38    0.17
   2  11   6    0.61    0.18
   3  11   6    0.28    0.15
   4  11   6   -0.08    0.15
 -17   0   7    0.28    0.24
 -17   0   7    0.26    0.22
 -16   0   7   -0.12    0.15
 -16   0   7    0.08    0.19
 -15   0   7    0.21    0.18
 -15   0   7    0.32    0.21
  14   0  -7   -0.10    0.15
 -14   0   7   -0.23    0.15
 -14   0   7   -0.19    0.17
 -13   0   7    1.16    0.23
  13   0  -7    1.47    0.24
 -13   0   7    1.82    0.24
  12   0  -7   -0.15    0.13
 -12   0   7   -0.12    0.12
 -12   0   7   -0.01    0.15
  11   0  -7    1.24    0.19
 -11   0   7    1.52    0.21
 -11   0   7    1.36    0.22
 -10   0   7    0.01    0.11
  10   0  -7    0.02    0.12
 -10   0   7   -0.25    0.11
  -9   0   7   12.71    0.42
  -9   0   7   11.37    0.43
   9   0  -7   12.34    0.40
   8   0  -7    0.02    0.09
  -8   0   7    0.01    0.09
  -8   0   7   -0.04    0.09
  -7   0   7    0.68    0.12
  -7   0   7    1.26    0.14
   7   0  -7    0.88    0.13
  -6   0   7    0.13    0.08
  -6   0   7    0.07    0.08
  -6   0   7   -0.05    0.07
   6   0  -7    0.14    0.08
   6   0  -7    0.00    0.06
  -5   0   7    0.64    0.10
   5   0  -7    0.64    0.09
  -5   0   7    0.51    0.09
   5   0  -7    0.51    0.09
  -5   0   7    0.50    0.09
   5   0  -7    0.63    0.10
   4   0  -7   -0.03    0.05
   4   0  -7    0.04    0.05
   4   0  -7   -0.18    0.05
  -4   0   7   -0.03    0.05
  -4   0   7    0.00    0.05
  -4   0   7    0.06    0.06
  -4   0   7    0.01    0.06
   4   0  -7    0.04    0.05
   3   0  -7   37.15    0.74
  -3   0   7   36.93    0.74
  -3   0   7   38.56    0.73
   3   0  -7   38.01    0.75
  -3   0   7   37.88    0.76
   3   0  -7   36.92    0.73
  -3   0   7   37.62    0.73
   3   0  -7   37.23    0.73
   2   0  -7    0.06    0.05
   2   0  -7   -0.03    0.05
   2   0  -7    0.00    0.05
  -2   0   7    0.01    0.05
  -2   0   7   -0.08    0.04
  -2   0   7   -0.08    0.05
  -2   0   7   -0.03    0.04
  -1   0   7   29.28    0.60
   1   0  -7   29.79    0.58
  -1   0   7   29.81    0.58
  -1   0   7   30.01    0.58
   1   0  -7   29.64    0.59
  -1   0   7   29.01    0.59
   1   0  -7   28.63    0.58
   0   0   7    0.00    0.04
   0   0  -7    0.09    0.05
   0   0   7    0.02    0.04
   0   0   7    0.00    0.04
   1   0   7  227.46    3.72
   1   0   7  226.61    3.83
  -1   0  -7  225.26    3.82
   1   0   7  225.17    3.72
  -1   0  -7  221.97    3.72
   2   0   7   -0.08    0.05
  -2   0  -7    0.02    0.05
   2   0   7    0.07    0.05
  -2   0  -7    0.03    0.05
   3   0   7    1.43    0.11
  -3   0  -7    1.30    0.12
   3   0   7    1.52    0.11
  -3   0  -7    1.45    0.12
  -4   0  -7   -0.10    0.05
  -4   0  -7   -0.04    0.06
   4   0   7    0.00    0.06
   5   0   7   11.06    0.35
  -5   0  -7   10.65    0.33
  -5   0  -7   11.51    0.35
  -6   0  -7   -0.06    0.08
  -6   0  -7   -0.11    0.07
  -7   0  -7    1.19    0.16
  -7   0  -7    1.13    0.15
  -8   0  -7   -0.09    0.07
  -8   0  -7   -0.09    0.10
  -9   0  -7    8.83    0.38
  -9   0  -7    9.36    0.39
 -10   0  -7   -0.13    0.12
 -10   0  -7   -0.09    0.12
 -11   0  -7    4.76    0.32
 -11   0  -7    5.33    0.35
 -12   0  -7   -0.15    0.13
 -12   0  -7    0.09    0.15
 -13   0  -7   -0.14    0.14
 -13   0  -7   -0.05    0.15
 -14   0  -7    0.16    0.18
 -14   0  -7   -0.08    0.17
 -15   0  -7    0.24    0.21
 -15   0  -7    0.53    0.20
 -16   0  -7    0.16    0.20
 -17  -1   7    0.63    0.22
 -17   1   7    0.70    0.27
 -17   1   7    0.65    0.23
 -16  -1   7    0.06    0.21
 -16  -1   7    0.18    0.17
 -16   1   7    0.13    0.19
 -16   1   7   -0.07    0.18
 -15  -1   7    0.11    0.17
  15  -1  -7    0.07    0.17
 -15  -1   7    0.23    0.19
 -15   1   7    0.07    0.18
 -15   1   7   -0.33    0.17
  14  -1  -7    0.10    0.16
 -14  -1   7   -0.10    0.15
 -14  -1   7   -0.02    0.17
 -14   1   7   -0.37    0.14
 -14   1   7    0.16    0.20
  13  -1  -7   -0.27    0.13
 -13  -1   7   -0.21    0.14
 -13  -1   7   -0.13    0.13
 -13   1   7   -0.02    0.15
  13   1  -7   -0.06    0.13
 -13   1   7   -0.12    0.16
 -12  -1   7   -0.26    0.11
 -12  -1   7   -0.12    0.14
  12  -1  -7   -0.01    0.13
 -12   1   7   -0.06    0.11
  12   1  -7    0.06    0.14
 -12   1   7   -0.13    0.13
 -11  -1   7    0.98    0.18
 -11  -1   7    1.05    0.20
  11  -1  -7    1.09    0.19
  11   1  -7    1.11    0.18
 -11   1   7    1.04    0.17
 -11   1   7    1.04    0.20
 -10  -1   7    0.96    0.16
 -10  -1   7    0.81    0.17
  10  -1  -7    0.95    0.16
 -10   1   7    0.74    0.17
 -10   1   7    0.76    0.16
  10   1  -7    0.82    0.15
  -9  -1   7    3.85    0.24
   9  -1  -7    4.50    0.24
  -9  -1   7    4.70    0.28
  -9   1   7    4.69    0.28
   9   1  -7    4.32    0.25
  -9   1   7    4.84    0.27
  -8  -1   7    0.24    0.10
   8  -1  -7    0.21    0.10
  -8  -1   7    0.16    0.10
   8   1  -7    0.13    0.09
  -8   1   7    0.16    0.11
  -8   1   7    0.17    0.11
  -7  -1   7   17.19    0.45
  -7  -1   7   16.11    0.44
   7  -1  -7   15.25    0.45
  -7  -1   7   16.49    0.47
   7   1  -7   15.95    0.44
   7   1  -7   16.73    0.44
  -7   1   7   16.47    0.46
  -7   1   7   15.83    0.48
   6  -1  -7    1.79    0.16
  -6  -1   7    1.66    0.15
   6  -1  -7    1.61    0.15
  -6  -1   7    1.84    0.14
  -6  -1   7    1.61    0.14
  -6   1   7    1.29    0.14
   6   1  -7    1.50    0.14
   6   1  -7    1.52    0.14
  -6   1   7    1.72    0.17
   5  -1  -7    6.02    0.24
   5  -1  -7    6.12    0.23
  -5  -1   7    6.05    0.23
  -5  -1   7    5.95    0.22
   5  -1  -7    5.78    0.24
  -5  -1   7    6.05    0.22
  -5   1   7    6.15    0.26
   5   1  -7    6.00    0.22
   5   1  -7    6.25    0.22
  -5   1   7    6.22    0.23
  -5   1   7    6.02    0.24
  -4  -1   7   29.20    0.59
  -4  -1   7   28.89    0.61
   4  -1  -7   30.45    0.63
   4  -1  -7   29.85    0.64
   4  -1  -7   30.22    0.63
  -4  -1   7   29.06    0.63
  -4  -1   7   29.95    0.60
   4  -1  -7   29.89    0.65
  -4   1   7   29.42    0.63
   4   1  -7   29.73    0.62
   4   1  -7   29.01    0.60
   4   1  -7   29.89    0.60
  -4   1   7   28.88    0.62
  -4   1   7   30.13    0.66
  -4   1   7   29.19    0.64
   3  -1  -7    3.03    0.16
   3  -1  -7    2.99    0.15
  -3  -1   7    2.97    0.13
   3  -1  -7    2.82    0.15
   3  -1  -7    2.88    0.14
  -3  -1   7    2.93    0.13
  -3  -1   7    2.92    0.13
  -3  -1   7    3.15    0.14
   3   1  -7    3.01    0.13
  -3   1   7    3.09    0.14
  -3   1   7    3.01    0.16
   3   1  -7    3.01    0.13
   3   1  -7    2.79    0.13
  -3   1   7    2.97    0.15
   3   1  -7    2.88    0.13
  -3   1   7    2.80    0.15
   2  -1  -7   15.43    0.38
  -2  -1   7   16.66    0.36
   2  -1  -7   16.17    0.39
  -2  -1   7   16.28    0.36
  -2  -1   7   16.51    0.37
   2  -1  -7   16.06    0.38
  -2  -1   7   16.81    0.35
   2   1  -7   16.02    0.35
  -2   1   7   15.86    0.38
   2   1  -7   15.92    0.35
   2   1  -7   16.30    0.36
  -2   1   7   16.26    0.39
  -2   1   7   16.54    0.40
  -2   1   7   16.36    0.38
   1  -1  -7   21.87    0.49
  -1  -1   7   21.63    0.44
  -1  -1   7   22.23    0.46
  -1  -1   7   21.84    0.45
  -1  -1   7   22.08    0.44
   1  -1  -7   21.69    0.47
   1  -1  -7   22.36    0.48
  -1   1   7   22.78    0.48
  -1   1   7   22.05    0.50
   1   1  -7   22.25    0.45
   1   1  -7   22.51    0.44
  -1   1   7   22.74    0.49
  -1   1   7   21.98    0.47
   1   1  -7   22.12    0.44
   0  -1   7    7.91    0.21
   0  -1  -7    8.17    0.24
   0  -1   7    7.93    0.21
   0  -1  -7    8.21    0.24
   0  -1   7    7.85    0.21
   0   1  -7    7.85    0.21
   0   1  -7    7.94    0.21
   0   1   7    7.80    0.24
   0   1   7    8.37    0.24
   0   1   7    7.75    0.23
  -1  -1  -7   -0.04    0.04
   1  -1   7    0.01    0.04
   1  -1   7    0.00    0.04
  -1  -1  -7   -0.01    0.05
   1  -1   7   -0.05    0.04
   1   1   7   -0.02    0.05
  -1   1  -7    0.03    0.04
  -1   1  -7   -0.04    0.03
   1   1   7   -0.04    0.05
   1   1   7   -0.01    0.06
  -2  -1  -7   60.14    1.15
  -2  -1  -7   60.19    1.12
   2  -1   7   61.47    1.08
   2  -1   7   62.26    1.12
   2   1   7   60.17    1.15
   2   1   7   59.80    1.11
  -2   1  -7   61.07    1.08
  -2   1  -7   59.58    1.11
  -3  -1  -7    6.42    0.23
   3  -1   7    6.39    0.21
   3  -1   7    6.42    0.22
  -3  -1  -7    6.34    0.24
   3   1   7    6.63    0.24
  -3   1  -7    6.36    0.21
  -3   1  -7    6.40    0.21
   3   1   7    6.46    0.23
  -4  -1  -7   12.18    0.37
  -4  -1  -7   12.82    0.36
   4  -1   7   13.13    0.35
  -4   1  -7   12.84    0.35
  -4   1  -7   13.00    0.35
   4   1   7   12.88    0.37
  -5  -1  -7    0.57    0.10
   5  -1   7    0.56    0.10
  -5  -1  -7    0.47    0.09
  -5   1  -7    0.46    0.09
  -5   1  -7    0.35    0.09
  -6  -1  -7   46.69    1.01
  -6  -1  -7   45.90    0.97
   6  -1   7   46.72    0.98
  -6   1  -7   48.04    0.96
  -6   1  -7   47.10    0.98
  -7  -1  -7    4.50    0.25
  -7  -1  -7    4.87    0.27
  -7   1  -7    5.26    0.25
  -7   1  -7    4.77    0.24
  -8  -1  -7    1.10    0.18
  -8  -1  -7    0.77    0.16
  -8   1  -7    0.88    0.15
  -8   1  -7    0.82    0.15
  -9  -1  -7    1.13    0.19
  -9  -1  -7    0.96    0.18
  -9   1  -7    1.58    0.20
  -9   1  -7    1.45    0.19
 -10  -1  -7   17.88    0.60
 -10  -1  -7   17.84    0.58
 -10   1  -7   17.94    0.59
 -10   1  -7   16.71    0.54
 -11  -1  -7    1.01    0.20
 -11  -1  -7    0.94    0.20
 -11   1  -7    1.01    0.20
 -11   1  -7    0.95    0.19
 -12  -1  -7    1.08    0.22
 -12  -1  -7    1.22    0.23
 -12   1  -7    1.58    0.23
 -12   1  -7    1.52    0.22
 -13  -1  -7    2.26    0.30
 -13  -1  -7    2.55    0.30
 -13   1  -7    2.25    0.27
 -13   1  -7    2.38    0.29
 -14  -1  -7    0.51    0.20
 -14  -1  -7    0.49    0.19
 -14   1  -7    0.79    0.22
 -14   1  -7    0.59    0.20
 -15  -1  -7   -0.01    0.19
 -15  -1  -7    0.29    0.21
 -15   1  -7    0.22    0.18
 -15   1  -7    0.19    0.19
 -16  -1  -7    0.51    0.25
 -17   2   7   -0.01    0.23
  16  -2  -7    1.65    0.28
 -16  -2   7    1.39    0.29
 -16  -2   7    1.35    0.25
 -16   2   7    1.19    0.26
 -16   2   7    1.13    0.27
  15  -2  -7    0.28    0.19
 -15  -2   7    0.02    0.16
 -15  -2   7   -0.03    0.17
 -15   2   7   -0.15    0.16
 -15   2   7   -0.16    0.19
 -14  -2   7   -0.28    0.15
  14  -2  -7    0.12    0.18
 -14  -2   7   -0.06    0.14
 -14   2   7    0.16    0.18
 -14   2   7   -0.06    0.17
 -13  -2   7    0.09    0.16
 -13  -2   7    0.00    0.13
  13  -2  -7    0.15    0.17
 -13   2   7   -0.03    0.12
 -13   2   7    0.05    0.17
  12  -2  -7    1.05    0.21
 -12  -2   7    1.23    0.22
 -12  -2   7    1.35    0.20
 -12   2   7    0.74    0.19
 -12   2   7    1.25    0.23
  12   2  -7    1.18    0.20
  11  -2  -7    1.74    0.22
 -11  -2   7    1.38    0.21
 -11  -2   7    1.38    0.19
  11   2  -7    1.67    0.21
 -11   2   7    1.36    0.22
 -11   2   7    1.90    0.21
 -10  -2   7    4.69    0.27
 -10  -2   7    4.28    0.29
  10  -2  -7    4.89    0.30
  10   2  -7    5.08    0.28
 -10   2   7    4.81    0.29
 -10   2   7    4.99    0.32
   9  -2  -7    0.02    0.09
  -9  -2   7   -0.11    0.10
  -9  -2   7   -0.11    0.09
  -9   2   7   -0.04    0.12
  -9   2   7   -0.05    0.10
   9   2  -7    0.00    0.10
  -8  -2   7    4.00    0.24
   8  -2  -7    4.16    0.24
  -8  -2   7    3.83    0.21
  -8  -2   7    3.83    0.22
  -8   2   7    3.73    0.22
   8   2  -7    4.13    0.22
   8   2  -7    4.18    0.22
  -8   2   7    4.00    0.26
  -7  -2   7    0.43    0.10
  -7  -2   7    0.23    0.10
   7  -2  -7    0.16    0.08
   7  -2  -7    0.26    0.10
  -7  -2   7    0.31    0.09
  -7   2   7    0.21    0.09
   7   2  -7    0.53    0.10
  -7   2   7    0.21    0.10
   7   2  -7    0.23    0.09
  -6  -2   7    0.38    0.08
   6  -2  -7    0.39    0.10
   6  -2  -7    0.40    0.11
  -6  -2   7    0.39    0.09
  -6  -2   7    0.24    0.08
  -6   2   7    0.42    0.11
   6   2  -7    0.38    0.09
  -6   2   7    0.32    0.09
   6   2  -7    0.45    0.09
  -5  -2   7    4.30    0.18
   5  -2  -7    4.48    0.21
  -5  -2   7    4.42    0.19
   5  -2  -7    3.98    0.20
  -5  -2   7    4.61    0.18
   5   2  -7    4.70    0.19
   5   2  -7    4.21    0.18
  -5   2   7    4.40    0.21
  -5   2   7    4.06    0.21
  -4  -2   7   11.61    0.29
   4  -2  -7   11.06    0.34
   4  -2  -7   10.53    0.32
  -4  -2   7   11.09    0.29
  -4  -2   7   11.55    0.29
   4  -2  -7   11.42    0.33
   4  -2  -7   10.62    0.33
  -4  -2   7   11.41    0.31
   4   2  -7   11.44    0.29
  -4   2   7   11.57    0.33
   4   2  -7   11.57    0.29
  -4   2   7   10.72    0.33
  -4   2   7   11.44    0.34
   4   2  -7   11.54    0.30
   3  -2  -7    1.81    0.14
  -3  -2   7    1.63    0.11
   3  -2  -7    1.61    0.13
  -3  -2   7    1.87    0.10
   3  -2  -7    1.68    0.13
  -3  -2   7    1.89    0.10
   3  -2  -7    1.87    0.13
  -3  -2   7    2.02    0.10
  -3   2   7    2.10    0.14
   3   2  -7    1.81    0.10
  -3   2   7    1.74    0.14
  -3   2   7    2.00    0.14
   3   2  -7    1.73    0.10
   3   2  -7    1.81    0.10
  -3   2   7    1.73    0.13
  -2  -2   7    7.19    0.20
   2  -2  -7    7.00    0.24
   2  -2  -7    7.61    0.24
  -2  -2   7    7.00    0.18
  -2  -2   7    7.08    0.19
   2  -2  -7    7.17    0.24
  -2  -2   7    7.10    0.18
   2   2  -7    6.91    0.18
   2   2  -7    6.98    0.19
  -2   2   7    6.94    0.24
   2   2  -7    6.75    0.18
  -2   2   7    7.10    0.23
  -2   2   7    6.89    0.24
  -2   2   7    7.13    0.24
   1  -2  -7   17.33    0.41
  -1  -2   7   17.12    0.34
  -1  -2   7   16.57    0.35
  -1  -2   7   17.28    0.34
   1  -2  -7   16.36    0.41
   1  -2  -7   17.18    0.41
  -1  -2   7   16.53    0.35
   1   2  -7   15.49    0.33
  -1   2   7   16.86    0.41
  -1   2   7   16.59    0.42
  -1   2   7   17.63    0.41
   1   2  -7   17.02    0.34
  -1   2   7   16.60    0.40
   0  -2   7   10.73    0.24
   0  -2   7   10.56    0.23
   0  -2  -7   10.81    0.30
   0  -2   7   10.16    0.24
   0  -2  -7   10.69    0.30
   0   2   7   10.78    0.30
   0   2   7   10.92    0.31
   0   2   7   10.17    0.30
   0   2  -7   10.35    0.23
   1  -2   7   37.39    0.67
  -1  -2  -7   36.34    0.76
  -1  -2  -7   37.87    0.75
   1  -2   7   36.55    0.69
   1  -2   7   36.34    0.67
   1   2   7   36.90    0.75
   1   2   7   38.80    0.77
  -1   2  -7   37.15    0.67
   1   2   7   37.00    0.74
   2  -2   7    7.20    0.19
  -2  -2  -7    7.24    0.25
  -2  -2  -7    6.93    0.24
   2  -2   7    7.05    0.21
  -2   2  -7    7.11    0.20
   2   2   7    7.10    0.25
  -2   2  -7    6.88    0.20
   2   2   7    6.76    0.24
  -3  -2  -7    3.43    0.18
   3  -2   7    3.71    0.16
  -3  -2  -7    3.40    0.18
   3  -2   7    3.36    0.14
  -3   2  -7    3.60    0.15
   3   2   7    3.55    0.18
  -3   2  -7    3.27    0.14
  -4  -2  -7    1.47    0.15
   4  -2   7    1.46    0.12
  -4  -2  -7    1.47    0.14
  -4   2  -7    1.44    0.12
  -4   2  -7    1.42    0.11
  -5  -2  -7    1.10    0.15
   5  -2   7    0.86    0.11
  -5  -2  -7    0.77    0.13
  -5   2  -7    0.77    0.10
  -5   2  -7    0.76    0.10
  -6  -2  -7    8.12    0.32
   6  -2   7    8.07    0.29
  -6  -2  -7    8.15    0.33
  -6   2  -7    8.50    0.29
  -6   2  -7    7.74    0.29
  -6   2  -7    8.20    0.28
  -7  -2  -7    3.45    0.24
   7  -2   7    3.37    0.21
  -7  -2  -7    3.43    0.24
  -7   2  -7    3.58    0.21
  -7   2  -7    3.55    0.20
  -7   2  -7    3.71    0.21
  -8  -2  -7    4.71    0.29
  -8  -2  -7    3.73    0.28
  -8   2  -7    4.70    0.26
  -8   2  -7    4.56    0.25
  -9  -2  -7    4.53    0.31
  -9  -2  -7    4.67    0.30
  -9   2  -7    4.48    0.27
  -9   2  -7    4.50    0.28
 -10  -2  -7   -0.08    0.14
 -10  -2  -7   -0.01    0.13
 -10   2  -7    0.01    0.13
 -10   2  -7    0.00    0.12
 -11  -2  -7    1.35    0.20
 -11  -2  -7    1.68    0.24
 -11   2  -7    1.44    0.21
 -11   2  -7    1.74    0.23
 -12  -2  -7    0.71    0.20
 -12  -2  -7    0.96    0.22
 -12   2  -7    0.89    0.19
 -12   2  -7    0.84    0.19
 -13  -2  -7    1.37    0.26
 -13  -2  -7    1.42    0.25
 -13   2  -7    1.22    0.22
 -13   2  -7    1.21    0.23
 -14  -2  -7    0.23    0.19
 -14  -2  -7    0.04    0.16
 -14   2  -7    0.36    0.19
 -15  -2  -7    0.05    0.22
 -15  -2  -7    0.33    0.22
  17  -3  -7   -0.25    0.18
 -17   3   7   -0.04    0.22
  16  -3  -7    0.38    0.21
 -16   3   7    0.06    0.20
 -16   3   7    0.10    0.20
  15  -3  -7    1.12    0.24
 -15  -3   7    0.92    0.24
 -15   3   7    0.62    0.21
 -15   3   7    0.64    0.24
 -14  -3   7    0.14    0.15
  14  -3  -7    0.09    0.17
 -14  -3   7   -0.10    0.15
 -14   3   7    0.03    0.16
 -14   3   7   -0.09    0.17
 -13  -3   7    0.99    0.22
  13  -3  -7    1.12    0.22
 -13  -3   7    1.13    0.20
 -13   3   7    0.91    0.19
 -13   3   7    1.27    0.25
  12  -3  -7   -0.15    0.13
 -12  -3   7    0.05    0.12
 -12  -3   7    0.08    0.15
 -12   3   7   -0.13    0.14
 -12   3   7   -0.03    0.14
  11  -3  -7   -0.11    0.12
 -11  -3   7    0.05    0.12
 -11  -3   7   -0.14    0.13
 -11   3   7   -0.23    0.13
 -11   3   7   -0.07    0.13
  10  -3  -7    3.91    0.28
 -10  -3   7    3.57    0.25
 -10  -3   7    4.24    0.29
 -10   3   7    4.54    0.30
 -10   3   7    3.57    0.29
   9  -3  -7    0.74    0.16
  -9  -3   7    0.44    0.13
  -9  -3   7    0.41    0.14
   9   3  -7    0.85    0.14
  -9   3   7    0.34    0.14
  -9   3   7    0.62    0.16
  -8  -3   7   -0.08    0.08
  -8  -3   7   -0.12    0.09
   8  -3  -7   -0.06    0.08
   8   3  -7    0.15    0.09
  -8   3   7   -0.03    0.10
  -8   3   7    0.12    0.09
   8   3  -7   -0.14    0.08
   7  -3  -7    0.02    0.09
  -7  -3   7   -0.11    0.08
   7  -3  -7   -0.06    0.09
  -7  -3   7    0.02    0.07
  -7  -3   7   -0.08    0.07
   7   3  -7   -0.04    0.08
  -7   3   7    0.04    0.08
  -7   3   7   -0.07    0.09
   7   3  -7   -0.03    0.07
  -6  -3   7    0.82    0.11
   6  -3  -7    0.56    0.12
   6  -3  -7    0.56    0.12
  -6  -3   7    0.67    0.10
  -6  -3   7    0.64    0.11
   6   3  -7    0.64    0.10
  -6   3   7    0.48    0.12
  -6   3   7    0.68    0.13
   6   3  -7    0.54    0.09
  -5  -3   7    3.83    0.16
  -5  -3   7    3.78    0.18
  -5  -3   7    4.07    0.17
   5  -3  -7    4.15    0.21
   5  -3  -7    3.80    0.21
  -5   3   7    3.64    0.20
   5   3  -7    3.85    0.16
   5   3  -7    3.94    0.17
  -5   3   7    3.63    0.21
  -4  -3   7    6.62    0.19
   4  -3  -7    6.86    0.26
   4  -3  -7    6.35    0.26
  -4  -3   7    6.60    0.20
  -4  -3   7    6.83    0.21
  -4  -3   7    6.14    0.21
   4  -3  -7    6.72    0.27
   4   3  -7    6.39    0.20
   4   3  -7    6.71    0.20
   4   3  -7    6.53    0.20
  -4   3   7    6.82    0.25
  -4   3   7    6.65    0.27
  -4   3   7    6.32    0.26
  -3  -3   7    1.70    0.10
   3  -3  -7    1.99    0.15
  -3  -3   7    1.76    0.09
   3  -3  -7    1.58    0.14
   3  -3  -7    1.56    0.14
  -3  -3   7    1.53    0.09
  -3  -3   7    1.65    0.09
  -3   3   7    1.56    0.14
  -3   3   7    1.72    0.15
   3   3  -7    1.29    0.08
   3   3  -7    1.58    0.09
  -3   3   7    1.57    0.15
   3   3  -7    1.55    0.09
   2  -3  -7    5.02    0.22
  -2  -3   7    5.26    0.14
  -2  -3   7    5.21    0.14
  -2  -3   7    5.21    0.15
   2  -3  -7    5.42    0.22
  -2  -3   7    5.45    0.16
  -2   3   7    5.57    0.23
  -2   3   7    5.01    0.21
  -2   3   7    5.31    0.22
   2   3  -7    5.20    0.14
  -1  -3   7   56.93    0.94
   1  -3  -7   56.04    1.06
   1  -3  -7   54.89    1.09
  -1  -3   7   56.36    0.94
  -1  -3   7   56.20    0.98
  -1  -3   7   55.19    0.97
   1   3  -7   55.35    0.94
  -1   3   7   55.98    1.10
  -1   3   7   56.69    1.06
  -1   3   7   56.18    1.07
   0  -3  -7    0.33    0.09
   0  -3   7    0.32    0.04
   0  -3   7    0.42    0.04
   0  -3   7    0.43    0.04
   0  -3  -7    0.32    0.09
   0   3  -7    0.30    0.04
   0   3   7    0.35    0.08
   0   3   7    0.35    0.09
   1  -3   7    5.44    0.15
   1  -3   7    5.54    0.14
  -1  -3  -7    5.75    0.23
   1  -3   7    5.66    0.14
  -1  -3  -7    5.54    0.23
   1   3   7    5.69    0.22
   1   3   7    5.59    0.22
  -1   3  -7    5.57    0.14
  -1   3  -7    5.70    0.13
   2  -3   7    0.59    0.06
   2  -3   7    0.68    0.07
  -2  -3  -7    0.52    0.09
  -2  -3  -7    0.51    0.10
  -2   3  -7    0.64    0.06
  -2   3  -7    0.54    0.05
   2   3   7    0.48    0.10
   2   3   7    0.33    0.09
   3  -3   7   45.38    0.87
  -3  -3  -7   45.97    0.97
  -3  -3  -7   45.87    0.93
   3  -3   7   47.22    0.84
  -3   3  -7   45.71    0.84
  -3   3  -7   46.82    0.85
  -4  -3  -7   31.62    0.71
  -4  -3  -7   30.17    0.72
   4  -3   7   31.13    0.65
  -4   3  -7   31.79    0.63
  -4   3  -7   31.32    0.63
  -4   3  -7   31.38    0.63
  -5  -3  -7   25.43    0.62
  -5  -3  -7   25.34    0.65
   5  -3   7   24.94    0.57
  -5   3  -7   24.54    0.55
  -5   3  -7   25.17    0.56
  -5   3  -7   24.96    0.55
   6  -3   7    9.07    0.31
  -6  -3  -7    9.44    0.35
  -6  -3  -7    9.06    0.36
  -6   3  -7    8.87    0.30
  -6   3  -7    8.81    0.30
  -6   3  -7    9.60    0.30
  -7  -3  -7    1.35    0.18
  -7  -3  -7    1.70    0.19
   7  -3   7    1.59    0.16
  -7   3  -7    1.58    0.15
  -7   3  -7    1.51    0.16
  -7   3  -7    1.62    0.17
  -8  -3  -7   -0.14    0.09
   8  -3   7   -0.01    0.10
  -8  -3  -7   -0.06    0.11
  -8   3  -7    0.00    0.11
  -8   3  -7   -0.10    0.09
  -8   3  -7    0.02    0.09
  -9  -3  -7    4.00    0.31
  -9  -3  -7    3.82    0.29
  -9   3  -7    3.83    0.26
  -9   3  -7    3.72    0.27
 -10  -3  -7   -0.09    0.14
 -10  -3  -7   -0.03    0.14
 -10   3  -7   -0.18    0.11
 -10   3  -7   -0.19    0.10
 -11  -3  -7    2.16    0.28
 -11  -3  -7    1.86    0.25
 -11   3  -7    2.23    0.24
 -11   3  -7    2.08    0.24
 -12  -3  -7    1.44    0.26
 -12  -3  -7    0.94    0.22
 -12   3  -7    1.09    0.21
 -13  -3  -7    0.96    0.23
 -13  -3  -7    0.56    0.20
 -13   3  -7    0.49    0.18
 -14  -3  -7    0.02    0.18
 -14  -3  -7   -0.06    0.19
 -14   3  -7   -0.05    0.17
 -15  -3  -7    0.51    0.23
 -15  -3  -7    0.84    0.26
  16  -4  -7    0.30    0.20
 -16   4   7    0.03    0.20
  15  -4  -7    0.15    0.19
 -15  -4   7    0.16    0.18
 -15   4   7    0.08    0.20
 -15   4   7   -0.05    0.17
 -14  -4   7   -0.09    0.16
  14  -4  -7    0.01    0.17
 -14   4   7   -0.14    0.15
 -14   4   7    0.05    0.17
  13  -4  -7    1.62    0.25
 -13  -4   7    1.73    0.26
 -13   4   7    1.18    0.24
 -13   4   7    1.38    0.25
 -12  -4   7    1.87    0.22
  12  -4  -7    2.38    0.27
 -12  -4   7    1.99    0.25
 -12   4   7    2.13    0.27
 -12   4   7    2.15    0.26
 -11  -4   7    0.84    0.18
 -11  -4   7    1.00    0.17
  11  -4  -7    0.96    0.19
 -11   4   7    0.83    0.18
 -11   4   7    1.10    0.21
 -10  -4   7    0.54    0.14
  10  -4  -7    0.42    0.15
 -10  -4   7    0.38    0.14
 -10   4   7    0.44    0.14
 -10   4   7    0.54    0.17
  -9  -4   7    5.17    0.29
  -9  -4   7    5.59    0.27
   9  -4  -7    5.70    0.32
   9   4  -7    5.18    0.27
  -9   4   7    5.19    0.31
  -9   4   7    5.21    0.32
  -8  -4   7    8.10    0.30
  -8  -4   7    7.62    0.32
   8  -4  -7    7.14    0.34
   8  -4  -7    8.30    0.36
   8   4  -7    7.79    0.30
  -8   4   7    7.26    0.34
  -8   4   7    8.35    0.37
   7  -4  -7    7.35    0.32
  -7  -4   7    7.35    0.27
  -7  -4   7    7.62    0.30
   7  -4  -7    7.07    0.32
  -7   4   7    7.19    0.33
   7   4  -7    7.19    0.27
  -7   4   7    7.24    0.32
  -6  -4   7   16.48    0.44
  -6  -4   7   16.83    0.41
   6  -4  -7   16.99    0.49
   6  -4  -7   16.13    0.47
  -6   4   7   16.66    0.50
   6   4  -7   15.98    0.41
  -6   4   7   16.63    0.48
  -5  -4   7   10.96    0.31
   5  -4  -7   10.58    0.35
  -5  -4   7   11.27    0.29
   5  -4  -7   10.61    0.37
  -5   4   7   10.32    0.37
  -5   4   7   10.65    0.36
   5   4  -7   10.61    0.29
   4  -4  -7   11.26    0.37
  -4  -4   7   12.47    0.30
  -4  -4   7   11.54    0.27
  -4  -4   7   11.07    0.28
   4  -4  -7   11.74    0.38
  -4  -4   7   11.37    0.30
   4  -4  -7   11.57    0.36
  -4   4   7   11.28    0.38
  -4   4   7   11.18    0.35
  -4   4   7   11.31    0.37
   4   4  -7   11.57    0.27
  -3  -4   7   11.07    0.24
  -3  -4   7   10.97    0.23
  -3  -4   7   10.95    0.26
   3  -4  -7   11.03    0.34
   3  -4  -7   10.38    0.35
  -3  -4   7   10.57    0.25
  -3   4   7   10.60    0.35
  -3   4   7   10.72    0.34
   3   4  -7   11.05    0.24
  -3   4   7   11.19    0.35
  -2  -4   7   25.85    0.49
   2  -4  -7   26.68    0.60
  -2  -4   7   26.73    0.45
   2  -4  -7   25.57    0.62
  -2  -4   7   26.68    0.50
  -2  -4   7   26.48    0.45
   2   4  -7   26.28    0.46
  -2   4   7   26.04    0.61
  -2   4   7   26.63    0.63
  -2   4   7   26.93    0.60
   1  -4  -7    0.05    0.08
  -1  -4   7    0.02    0.02
   1  -4  -7   -0.07    0.07
  -1  -4   7    0.05    0.02
  -1   4   7    0.04    0.08
  -1   4   7    0.01    0.07
  -1   4   7    0.07    0.08
   0  -4  -7    0.00    0.07
   0  -4   7    0.04    0.02
   0  -4   7    0.01    0.02
   0  -4  -7   -0.14    0.07
   0   4   7    0.07    0.08
   0   4   7    0.08    0.07
  -1  -4  -7    1.48    0.15
   1  -4   7    1.47    0.07
  -1  -4  -7    1.50    0.14
   1   4   7    1.51    0.14
   1   4   7    1.48    0.15
  -1   4  -7    1.55    0.05
  -1   4  -7    1.54    0.05
  -2  -4  -7   16.30    0.45
   2  -4   7   16.19    0.31
   2  -4   7   15.89    0.34
  -2  -4  -7   15.78    0.44
  -2   4  -7   16.05    0.32
   2   4   7   15.85    0.42
   2   4   7   15.72    0.44
  -2   4  -7   15.76    0.31
   3  -4   7    1.46    0.09
  -3  -4  -7    1.46    0.15
   3  -4   7    1.49    0.10
  -3  -4  -7    1.34    0.15
  -3   4  -7    1.52    0.08
  -3   4  -7    1.58    0.10
  -3   4  -7    1.57    0.08
  -4  -4  -7    0.28    0.11
   4  -4   7    0.24    0.07
  -4  -4  -7    0.45    0.12
  -4   4  -7    0.41    0.07
  -4   4  -7    0.24    0.06
  -5  -4  -7    7.52    0.32
   5  -4   7    8.01    0.27
  -5  -4  -7    8.10    0.34
  -5   4  -7    7.71    0.25
  -5   4  -7    8.30    0.25
  -5   4  -7    7.51    0.24
  -6  -4  -7    3.29    0.24
   6  -4   7    3.08    0.18
  -6  -4  -7    3.27    0.23
  -6   4  -7    2.95    0.17
  -6   4  -7    2.69    0.17
  -6   4  -7    2.85    0.18
  -7  -4  -7    0.14    0.12
   7  -4   7    0.40    0.11
  -7  -4  -7    0.21    0.14
  -7   4  -7    0.13    0.08
  -7   4  -7    0.09    0.08
  -7   4  -7   -0.02    0.08
  -8  -4  -7    1.44    0.20
  -8  -4  -7    1.07    0.20
  -8   4  -7    1.32    0.16
  -8   4  -7    1.42    0.17
  -9  -4  -7    2.09    0.25
  -9  -4  -7    1.61    0.22
  -9   4  -7    1.60    0.18
  -9   4  -7    1.97    0.19
 -10  -4  -7    0.13    0.15
 -10  -4  -7    0.02    0.15
 -10   4  -7    0.22    0.14
 -11  -4  -7    1.72    0.25
 -11  -4  -7    1.73    0.25
 -11   4  -7    2.06    0.23
 -12  -4  -7    0.05    0.17
 -12  -4  -7   -0.27    0.14
 -12   4  -7   -0.11    0.14
 -13  -4  -7    2.17    0.30
 -13  -4  -7    2.18    0.30
 -13   4  -7    2.39    0.28
 -14  -4  -7    0.34    0.22
 -14  -4  -7    0.45    0.21
 -14   4  -7    0.37    0.20
 -15  -4  -7    0.09    0.20
 -14  -5   7   -0.08    0.16
  14  -5  -7    0.09    0.19
 -14   5   7    0.25    0.18
 -13  -5   7    0.14    0.16
  13  -5  -7    0.26    0.18
 -13   5   7    0.14    0.17
 -13   5   7    0.12    0.17
  12  -5  -7    0.58    0.17
 -12  -5   7    0.48    0.18
 -12   5   7    0.55    0.19
 -12   5   7    0.55    0.18
 -11  -5   7    0.20    0.14
  11  -5  -7   -0.14    0.12
 -11   5   7    0.10    0.14
 -11   5   7   -0.10    0.13
 -10  -5   7    0.43    0.15
  10  -5  -7    0.32    0.15
 -10   5   7    0.46    0.16
 -10   5   7    0.44    0.15
   9  -5  -7    2.51    0.24
  -9  -5   7    2.34    0.23
  -9   5   7    2.68    0.25
  -9   5   7    2.88    0.27
  -8  -5   7   -0.14    0.08
   8  -5  -7    0.01    0.11
  -8  -5   7   -0.06    0.10
   8  -5  -7    0.27    0.12
  -8   5   7    0.07    0.13
  -8   5   7    0.02    0.12
  -7  -5   7    1.41    0.14
   7  -5  -7    1.04    0.17
  -7  -5   7    1.35    0.16
   7  -5  -7    1.22    0.17
  -7   5   7    1.24    0.18
  -7   5   7    1.06    0.18
   7   5  -7    1.12    0.13
  -6  -5   7    0.06    0.07
   6  -5  -7    0.09    0.10
  -6  -5   7   -0.02    0.07
   6  -5  -7    0.04    0.11
  -6   5   7   -0.13    0.10
  -6   5   7    0.03    0.10
   6   5  -7   -0.02    0.06
  -5  -5   7    0.00    0.06
  -5  -5   7   -0.03    0.05
   5  -5  -7   -0.03    0.09
   5  -5  -7   -0.04    0.09
  -5   5   7    0.01    0.10
   5   5  -7    0.01    0.05
  -5   5   7   -0.08    0.10
  -4  -5   7    0.16    0.06
   4  -5  -7    0.22    0.10
  -4  -5   7    0.20    0.05
   4  -5  -7    0.12    0.10
  -4   5   7    0.16    0.10
   4   5  -7    0.23    0.05
   4   5  -7    0.22    0.03
  -4   5   7    0.16    0.10
  -3  -5   7    2.53    0.07
   3  -5  -7    2.37    0.19
  -3  -5   7    2.58    0.11
  -3  -5   7    2.41    0.07
  -3  -5   7    2.62    0.10
   3  -5  -7    2.86    0.19
  -3   5   7    2.35    0.19
  -3   5   7    2.45    0.19
   3   5  -7    2.38    0.09
  -3   5   7    2.54    0.19
   2  -5  -7    1.16    0.14
  -2  -5   7    1.16    0.06
  -2  -5   7    1.01    0.05
   2  -5  -7    0.86    0.13
  -2   5   7    1.05    0.13
  -2   5   7    1.19    0.15
  -2   5   7    1.21    0.15
   1  -5  -7    1.11    0.14
   1  -5  -7    0.87    0.13
  -1   5   7    1.05    0.13
  -1   5   7    1.10    0.14
  -1   5   7    1.05    0.14
   0  -5  -7    0.16    0.09
   0  -5  -7    0.24    0.10
   0   5   7    0.30    0.10
   0   5   7    0.16    0.09
   0   5   7    0.21    0.10
   1  -5   7    5.75    0.12
  -1  -5  -7    5.93    0.26
  -1  -5  -7    6.08    0.27
   1   5   7    6.15    0.27
   1   5   7    6.31    0.27
   2  -5   7   11.60    0.25
  -2  -5  -7   12.08    0.38
  -2  -5  -7   11.31    0.38
  -2   5  -7   11.02    0.21
   2   5   7   11.30    0.38
  -2   5  -7   11.42    0.21
   3  -5   7    1.43    0.10
   3  -5   7    1.53    0.08
  -3  -5  -7    1.47    0.17
  -3  -5  -7    1.87    0.18
   3   5   7    1.65    0.17
  -3   5  -7    1.51    0.09
  -3   5  -7    1.64    0.09
   4  -5   7    0.43    0.08
  -4  -5  -7    0.27    0.11
  -4  -5  -7    0.54    0.13
  -4   5  -7    0.44    0.05
  -4   5  -7    0.42    0.07
   5  -5   7    0.36    0.09
  -5  -5  -7    0.47    0.14
  -5  -5  -7    0.49    0.13
  -5   5  -7    0.47    0.07
  -5   5  -7    0.49    0.08
  -5   5  -7    0.57    0.09
  -6  -5  -7   -0.23    0.09
  -6  -5  -7    0.01    0.12
  -6   5  -7   -0.15    0.06
  -6   5  -7   -0.10    0.06
  -6   5  -7   -0.02    0.08
  -7  -5  -7    5.70    0.34
  -7  -5  -7    5.32    0.31
  -7   5  -7    5.34    0.25
  -8  -5  -7    7.43    0.40
  -8  -5  -7    7.40    0.37
  -8   5  -7    7.96    0.32
  -9  -5  -7   -0.17    0.13
  -9  -5  -7    0.00    0.13
  -9   5  -7    0.03    0.10
 -10  -5  -7    0.12    0.15
 -10  -5  -7    0.10    0.16
 -10   5  -7    0.08    0.11
 -11  -5  -7    0.12    0.18
 -11  -5  -7    0.18    0.16
 -11   5  -7    0.22    0.15
 -12  -5  -7    2.13    0.28
 -12  -5  -7    2.31    0.31
 -12   5  -7    2.53    0.27
 -13  -5  -7    0.06    0.20
 -13  -5  -7   -0.12    0.17
 -13   5  -7   -0.24    0.14
 -14  -5  -7    0.26    0.20
 -13  -6   7    0.08    0.18
 -13   6   7    0.30    0.18
 -12  -6   7    0.10    0.16
 -12   6   7    0.32    0.17
 -11  -6   7    1.02    0.19
  11  -6  -7    0.92    0.19
 -11   6   7    1.10    0.21
 -11   6   7    0.83    0.21
 -10  -6   7    0.32    0.15
  10  -6  -7    0.32    0.15
 -10   6   7    0.54    0.16
 -10   6   7    0.43    0.16
  -9  -6   7    2.94    0.23
   9  -6  -7    3.29    0.26
  -9   6   7    3.14    0.29
  -9   6   7    3.11    0.27
  -8  -6   7   -0.17    0.09
   8  -6  -7    0.13    0.12
   8  -6  -7   -0.17    0.11
  -8   6   7    0.06    0.12
  -8   6   7    0.09    0.13
   7  -6  -7    0.26    0.12
   7  -6  -7    0.17    0.12
  -7  -6   7   -0.08    0.09
  -7   6   7    0.03    0.12
  -7   6   7    0.13    0.13
  -6  -6   7    0.02    0.08
   6  -6  -7    0.35    0.13
   6  -6  -7    0.13    0.12
  -6   6   7   -0.03    0.11
  -6   6   7    0.23    0.13
   5  -6  -7    5.18    0.28
  -5  -6   7    4.88    0.20
   5  -6  -7    4.77    0.27
  -5   6   7    4.41    0.27
   5   6  -7    4.23    0.16
  -5   6   7    4.61    0.27
   4  -6  -7    5.91    0.30
  -4  -6   7    6.03    0.20
  -4  -6   7    6.09    0.15
   4  -6  -7    6.39    0.29
  -4   6   7    6.12    0.30
   4   6  -7    6.15    0.17
  -4   6   7    6.34    0.31
  -3  -6   7    2.89    0.11
   3  -6  -7    3.25    0.22
  -3  -6   7    3.08    0.11
   3  -6  -7    2.70    0.20
   3   6  -7    2.72    0.06
  -3   6   7    2.98    0.22
  -3   6   7    3.11    0.22
  -3   6   7    3.36    0.23
  -2  -6   7    0.02    0.02
   2  -6  -7    0.08    0.10
  -2  -6   7    0.04    0.02
   2  -6  -7   -0.10    0.09
  -2   6   7    0.02    0.09
  -2   6   7   -0.16    0.09
  -2   6   7    0.00    0.09
   1  -6  -7    1.92    0.18
   1  -6  -7    1.96    0.18
  -1   6   7    2.23    0.18
  -1   6   7    1.88    0.18
  -1   6   7    1.67    0.18
   0  -6  -7    0.08    0.10
   0  -6  -7    0.06    0.09
   0   6   7    0.06    0.10
   0   6   7    0.05    0.10
   0   6   7   -0.02    0.09
  -1  -6  -7   12.91    0.41
  -1  -6  -7   13.02    0.42
   1   6   7   12.79    0.41
   1   6   7   13.36    0.43
   1   6   7   12.86    0.42
  -2  -6  -7    0.24    0.11
   2  -6   7    0.23    0.04
  -2  -6  -7    0.53    0.12
   2   6   7    0.24    0.12
   3  -6   7    0.03    0.05
  -3  -6  -7   -0.01    0.10
  -3  -6  -7    0.07    0.10
  -3   6  -7    0.09    0.03
   3   6   7   -0.01    0.11
  -3   6  -7   -0.05    0.03
  -4  -6  -7   -0.06    0.10
  -4  -6  -7   -0.10    0.10
  -4   6  -7    0.07    0.05
   4   6   7   -0.10    0.10
  -4   6  -7    0.06    0.05
  -5  -6  -7   15.22    0.51
  -5  -6  -7   15.29    0.49
  -5   6  -7   14.58    0.36
  -6  -6  -7    3.57    0.28
  -6  -6  -7    3.57    0.26
  -6   6  -7    3.41    0.18
  -7  -6  -7    0.35    0.16
  -7  -6  -7    0.16    0.13
  -7   6  -7    0.30    0.10
  -8  -6  -7    2.90    0.29
  -8  -6  -7    2.72    0.26
  -8   6  -7    3.24    0.21
  -9  -6  -7    0.94    0.20
  -9  -6  -7    0.80    0.20
  -9   6  -7    0.79    0.15
 -10  -6  -7    0.84    0.20
 -10  -6  -7    0.51    0.20
 -10   6  -7    0.79    0.16
 -11  -6  -7    0.93    0.23
 -11  -6  -7    0.56    0.19
 -11   6  -7    0.86    0.17
 -12  -6  -7    0.77    0.24
 -12   6  -7    0.57    0.17
 -13   6  -7   -0.09    0.16
 -13  -7   7    0.02    0.16
 -12  -7   7    0.54    0.19
 -12   7   7    0.55    0.21
 -11  -7   7   -0.16    0.12
 -11   7   7   -0.08    0.15
 -10  -7   7   -0.15    0.12
 -10   7   7    0.00    0.15
  -9  -7   7    3.12    0.26
  -9   7   7    3.33    0.29
  -8  -7   7    0.14    0.11
   8  -7  -7    0.19    0.14
  -8   7   7    0.34    0.14
  -7  -7   7   -0.02    0.09
   7  -7  -7    0.02    0.12
   7  -7  -7    0.25    0.13
  -7   7   7    0.07    0.12
  -7   7   7    0.11    0.13
   6  -7  -7    0.63    0.16
   6  -7  -7    0.75    0.15
  -6  -7   7    0.48    0.11
  -6   7   7    0.84    0.17
  -6   7   7    0.65    0.15
   5  -7  -7    1.69    0.19
  -5  -7   7    1.98    0.14
   5  -7  -7    2.17    0.22
  -5   7   7    1.86    0.21
  -5   7   7    1.75    0.20
  -4  -7   7    0.42    0.07
   4  -7  -7    0.16    0.12
   4  -7  -7    0.35    0.13
  -4   7   7    0.29    0.12
   4   7  -7    0.36    0.05
   4   7  -7    0.36    0.04
  -4   7   7    0.46    0.14
   3  -7  -7    2.44    0.21
  -3  -7   7    2.37    0.10
   3  -7  -7    2.29    0.22
  -3   7   7    2.20    0.21
  -3   7   7    2.71    0.22
   2  -7  -7    0.67    0.14
   2  -7  -7    0.61    0.13
  -2   7   7    0.61    0.14
  -2   7   7    0.54    0.13
   1  -7  -7    3.57    0.24
   1  -7  -7    3.54    0.25
  -1   7   7    3.68    0.24
  -1   7   7    3.61    0.23
   0  -7  -7   -0.01    0.10
   0  -7  -7    0.07    0.10
   0   7   7    0.19    0.11
   0   7   7    0.20    0.12
  -1  -7  -7    0.09    0.11
  -1  -7  -7    0.04    0.10
   1   7   7    0.07    0.11
   1   7   7    0.14    0.11
  -2  -7  -7    0.08    0.11
  -2  -7  -7    0.07    0.10
   2   7   7    0.04    0.10
   2   7   7    0.01    0.11
  -3  -7  -7   -0.12    0.10
  -3  -7  -7   -0.14    0.09
   3   7   7    0.03    0.11
  -4  -7  -7    0.91    0.16
  -4  -7  -7    0.64    0.16
  -4   7  -7    0.81    0.06
   4   7   7    0.73    0.16
  -5  -7  -7    1.93    0.21
  -5  -7  -7    2.17    0.23
   5   7   7    2.17    0.23
  -5   7  -7    2.08    0.12
  -6  -7  -7    0.13    0.14
  -6  -7  -7    0.23    0.13
  -6   7  -7    0.31    0.08
  -7  -7  -7    0.34    0.16
  -7  -7  -7    0.71    0.17
  -7   7  -7    0.68    0.11
  -8  -7  -7    0.74    0.19
  -8   7  -7    0.52    0.12
  -9  -7  -7    0.49    0.18
  -9   7  -7    0.81    0.14
 -10  -7  -7    0.10    0.17
 -10   7  -7    0.22    0.12
 -11  -7  -7    0.08    0.19
 -11   7  -7   -0.08    0.11
 -12   7  -7    0.08    0.15
 -12  -8   7    0.25    0.17
 -11  -8   7   -0.04    0.13
 -11   8   7    0.11    0.18
 -10  -8   7    0.21    0.14
 -10   8   7    0.56    0.19
  -9  -8   7    0.23    0.13
  -9   8   7    0.06    0.15
   8  -8  -7    2.27    0.26
  -8  -8   7    1.98    0.20
  -8   8   7    1.94    0.24
  -7  -8   7    0.58    0.12
   7  -8  -7    0.82    0.19
  -7   8   7    0.70    0.18
  -6  -8   7    0.92    0.12
   6  -8  -7    0.83    0.18
  -6   8   7    0.80    0.18
  -5  -8   7    0.06    0.07
   5  -8  -7    0.00    0.12
   5   8  -7    0.01    0.04
  -5   8   7   -0.25    0.10
  -4  -8   7   -0.02    0.05
   4  -8  -7   -0.16    0.11
  -4   8   7   -0.01    0.12
   3  -8  -7    0.94    0.17
  -3   8   7    0.62    0.15
   2  -8  -7    1.19    0.18
  -2   8   7    1.06    0.17
   1  -8  -7    0.06    0.12
  -1   8   7    0.08    0.11
   0  -8  -7   -0.05    0.10
   0   8   7    0.04    0.11
  -1  -8  -7    0.31    0.13
   1   8   7    0.22    0.13
  -2  -8  -7    0.96    0.17
   2   8   7    0.75    0.16
  -3  -8  -7    0.24    0.14
   3   8   7    0.19    0.13
  -4  -8  -7    0.75    0.17
   4   8   7    0.73    0.17
  -5  -8  -7    0.09    0.14
   5   8   7    0.13    0.15
  -6  -8  -7   -0.09    0.14
   6   8   7   -0.12    0.13
  -6   8  -7   -0.01    0.07
  -7  -8  -7    0.52    0.18
   7   8   7    0.47    0.18
  -7   8  -7    0.60    0.10
  -8  -8  -7    1.18    0.22
  -8   8  -7    1.08    0.14
  -9  -8  -7    0.64    0.21
  -9   8  -7    0.71    0.14
 -10   8  -7    0.84    0.16
 -11   8  -7    0.17    0.14
 -11  -9   7    0.54    0.18
 -10  -9   7   -0.06    0.12
  -9  -9   7    0.07    0.12
  -9   9   7   -0.06    0.16
  -8  -9   7    0.19    0.12
   8  -9  -7    0.11    0.16
  -8   9   7    0.24    0.16
   7  -9  -7    0.71    0.18
  -7  -9   7    0.75    0.14
  -7   9   7    0.30    0.17
   6  -9  -7    1.67    0.23
  -6   9   7    1.83    0.23
   5  -9  -7    0.75    0.17
  -5   9   7    0.85    0.18
   4  -9  -7    0.69    0.17
  -4   9   7    0.84    0.18
   3  -9  -7    0.07    0.13
  -3   9   7    0.27    0.13
   2  -9  -7    0.11    0.13
  -2   9   7    0.13    0.14
   1  -9  -7    0.00    0.12
  -1   9   7    0.11    0.13
   0  -9  -7    0.58    0.16
   0   9   7    0.57    0.16
  -1  -9  -7    0.42    0.16
   1   9   7    0.57    0.15
  -2  -9  -7    0.10    0.14
   2   9   7    0.22    0.13
  -3  -9  -7    1.04    0.19
   3   9   7    0.87    0.18
  -4  -9  -7    0.18    0.15
   4   9   7    0.14    0.14
  -5  -9  -7    0.11    0.15
   5   9   7    0.06    0.13
  -6  -9  -7   -0.03    0.16
   6   9   7    0.11    0.16
  -7  -9  -7   -0.12    0.15
   7   9   7    0.07    0.15
   8   9   7   -0.03    0.18
   7 -10  -7    0.08    0.16
  -7  10   7   -0.01    0.14
   6 -10  -7   -0.22    0.15
  -6  10   7   -0.06    0.15
   5 -10  -7    0.30    0.16
  -5  10   7    0.08    0.15
   4 -10  -7   -0.03    0.15
  -4  10   7    0.00    0.13
   3 -10  -7    0.35    0.16
  -3  10   7    0.48    0.15
   2 -10  -7   -0.15    0.13
  -2  10   7    0.13    0.13
   1 -10  -7    0.79    0.18
  -1  10   7    0.71    0.17
   0 -10  -7   -0.10    0.12
   0  10   7    0.20    0.14
  -1 -10  -7    0.03    0.13
   1  10   7    0.11    0.13
  -2 -10  -7    0.03    0.15
   2  10   7   -0.12    0.12
  -3 -10  -7    0.15    0.16
   3  10   7    0.01    0.14
  -4 -10  -7    0.12    0.16
   4  10   7    0.23    0.17
  -5 -10  -7    0.14    0.15
   5  10   7    0.07    0.16
   6  10   7   -0.05    0.15
  -4  11   7    0.06    0.15
  -3  11   7    0.82    0.19
   2 -11  -7    0.25    0.16
  -2  11   7    0.18    0.15
   1 -11  -7    0.61    0.18
  -1  11   7    0.50    0.16
   0 -11  -7    0.08    0.16
   0  11   7    0.20    0.15
  -1 -11  -7    0.07    0.16
   1  11   7   -0.05    0.15
   2  11   7    0.23    0.16
 -17   0   8    0.12    0.20
 -16   0   8    0.60    0.24
 -16   0   8    0.82    0.23
 -15   0   8    0.17    0.19
  15   0  -8   -0.10    0.16
 -15   0   8   -0.11    0.19
 -14   0   8    0.43    0.22
 -14   0   8    0.34    0.19
  14   0  -8    0.71    0.20
 -13   0   8   -0.08    0.15
 -13   0   8   -0.36    0.12
  13   0  -8    0.04    0.15
  12   0  -8    2.23    0.25
 -12   0   8    2.08    0.25
 -12   0   8    2.36    0.27
 -11   0   8   -0.21    0.12
  11   0  -8    0.07    0.13
 -11   0   8   -0.17    0.13
  10   0  -8    3.48    0.26
 -10   0   8    3.40    0.28
 -10   0   8    3.92    0.26
   9   0  -8   -0.06    0.09
  -9   0   8    0.02    0.10
  -9   0   8    0.02    0.11
   8   0  -8   12.99    0.41
  -8   0   8   12.26    0.43
  -8   0   8   12.23    0.40
  -7   0   8   -0.14    0.07
   7   0  -8   -0.01    0.08
  -7   0   8   -0.01    0.09
  -6   0   8   16.01    0.43
   6   0  -8   16.40    0.43
  -6   0   8   15.49    0.42
  -6   0   8   15.60    0.45
   6   0  -8   15.15    0.42
  -5   0   8   -0.07    0.07
   5   0  -8    0.07    0.07
  -5   0   8   -0.06    0.07
  -5   0   8   -0.02    0.07
   5   0  -8    0.05    0.07
   5   0  -8    0.11    0.07
  -4   0   8   25.62    0.55
   4   0  -8   24.18    0.56
  -4   0   8   25.12    0.58
   4   0  -8   26.09    0.56
  -4   0   8   25.62    0.56
   4   0  -8   24.80    0.57
   4   0  -8   24.77    0.55
  -4   0   8   25.95    0.57
  -3   0   8   -0.03    0.05
  -3   0   8   -0.04    0.05
   3   0  -8   -0.02    0.05
  -3   0   8    0.02    0.05
   3   0  -8   -0.09    0.05
   3   0  -8   -0.10    0.04
   3   0  -8   -0.13    0.05
  -3   0   8   -0.03    0.06
   2   0  -8  124.88    2.17
  -2   0   8  127.05    2.24
  -2   0   8  128.81    2.23
   2   0  -8  128.03    2.23
   2   0  -8  126.05    2.17
  -2   0   8  128.93    2.17
  -2   0   8  128.38    2.18
   1   0  -8   -0.05    0.05
   1   0  -8    0.03    0.05
  -1   0   8    0.02    0.05
  -1   0   8   -0.08    0.05
   1   0  -8    0.01    0.05
  -1   0   8    0.01    0.05
   0   0   8    4.30    0.16
   0   0   8    4.79    0.18
   0   0  -8    4.41    0.17
   0   0  -8    4.47    0.17
   0   0   8    4.79    0.18
   1   0   8    0.00    0.05
  -1   0  -8   -0.04    0.05
   1   0   8    0.00    0.05
  -1   0  -8    0.05    0.05
   1   0   8    0.07    0.06
   2   0   8   11.02    0.30
  -2   0  -8   10.81    0.31
   2   0   8   11.00    0.31
  -2   0  -8   11.23    0.30
  -3   0  -8   -0.06    0.06
   3   0   8   -0.01    0.05
  -3   0  -8    0.08    0.07
  -4   0  -8   11.86    0.35
   4   0   8   11.93    0.35
  -4   0  -8   12.29    0.36
   5   0   8   -0.03    0.07
  -5   0  -8   -0.03    0.07
  -5   0  -8   -0.02    0.08
  -6   0  -8    5.09    0.24
  -6   0  -8    4.78    0.24
  -7   0  -8   -0.05    0.09
  -7   0  -8   -0.15    0.09
  -8   0  -8    2.89    0.23
  -8   0  -8    2.64    0.23
  -9   0  -8    0.05    0.13
  -9   0  -8    0.10    0.13
 -10   0  -8    6.57    0.36
 -10   0  -8    6.59    0.35
 -11   0  -8    0.04    0.15
 -11   0  -8   -0.04    0.14
 -12   0  -8    2.08    0.27
 -12   0  -8    2.35    0.27
 -13   0  -8   -0.04    0.16
 -13   0  -8    0.10    0.16
 -14   0  -8    1.37    0.26
 -14   0  -8    1.86    0.28
 -15   0  -8   -0.23    0.16
 -15   0  -8    0.04    0.18
 -16   0  -8    0.64    0.26
 -17  -1   8   -0.24    0.16
 -17   1   8    0.07    0.20
 -17   1   8   -0.08    0.20
  16  -1  -8    0.24    0.20
 -16  -1   8    0.43    0.24
 -16  -1   8    0.04    0.17
 -16   1   8    0.15    0.20
 -16   1   8   -0.03    0.20
  15  -1  -8    0.10    0.17
 -15  -1   8    0.16    0.17
 -15  -1   8    0.20    0.19
 -15   1   8   -0.11    0.18
 -15   1   8   -0.15    0.18
  14  -1  -8    0.16    0.17
 -14  -1   8   -0.12    0.15
 -14  -1   8   -0.14    0.15
 -14   1   8   -0.02    0.18
 -14   1   8   -0.12    0.16
  14   1  -8   -0.04    0.15
 -13  -1   8    0.31    0.17
  13  -1  -8    0.30    0.18
 -13  -1   8    0.36    0.19
  13   1  -8    0.21    0.15
 -13   1   8    0.52    0.17
 -13   1   8    0.31    0.17
 -12  -1   8    0.50    0.16
 -12  -1   8    0.29    0.17
  12  -1  -8    0.62    0.16
 -12   1   8    0.49    0.17
  12   1  -8    0.49    0.15
 -12   1   8    0.46    0.18
 -11  -1   8    0.15    0.12
  11  -1  -8    0.15    0.14
 -11  -1   8    0.03    0.12
 -11   1   8    0.01    0.13
  11   1  -8    0.24    0.13
 -11   1   8    0.19    0.14
  10  -1  -8    0.52    0.15
 -10  -1   8    0.59    0.16
 -10  -1   8    0.34    0.14
 -10   1   8    0.73    0.16
 -10   1   8    0.41    0.13
  10   1  -8    0.46    0.14
   9  -1  -8   12.51    0.43
  -9  -1   8   12.11    0.40
  -9  -1   8   12.39    0.45
  -9   1   8   12.29    0.43
   9   1  -8   12.26    0.41
  -9   1   8   13.19    0.47
   8  -1  -8    5.01    0.26
  -8  -1   8    4.84    0.24
  -8  -1   8    4.91    0.26
  -8   1   8    4.88    0.28
   8   1  -8    4.98    0.25
  -8   1   8    4.39    0.25
  -7  -1   8    0.70    0.13
  -7  -1   8    0.87    0.12
   7  -1  -8    0.71    0.12
  -7  -1   8    0.98    0.13
   7   1  -8    0.77    0.12
  -7   1   8    0.75    0.13
  -7   1   8    0.66    0.13
   7   1  -8    0.81    0.12
   6  -1  -8   11.72    0.36
   6  -1  -8   12.48    0.38
  -6  -1   8   12.16    0.38
  -6  -1   8   13.12    0.36
  -6  -1   8   12.92    0.37
   6   1  -8   12.82    0.36
   6   1  -8   12.80    0.36
  -6   1   8   12.19    0.39
  -6   1   8   12.47    0.38
  -5  -1   8  120.73    2.08
   5  -1  -8  121.95    2.11
   5  -1  -8  118.97    2.16
  -5  -1   8  117.06    2.15
  -5  -1   8  121.72    2.14
   5  -1  -8  117.73    2.10
   5   1  -8  121.43    2.08
  -5   1   8  120.13    2.16
  -5   1   8  116.68    2.11
  -5   1   8  120.77    2.19
   5   1  -8  119.08    2.08
  -4  -1   8    6.80    0.22
  -4  -1   8    7.07    0.23
  -4  -1   8    6.96    0.23
   4  -1  -8    6.89    0.24
   4  -1  -8    6.65    0.25
   4  -1  -8    6.77    0.24
  -4  -1   8    6.97    0.24
  -4   1   8    6.81    0.25
   4   1  -8    6.73    0.23
  -4   1   8    7.22    0.25
   4   1  -8    6.94    0.23
   4   1  -8    6.58    0.22
  -4   1   8    6.82    0.26
   4   1  -8    6.81    0.23
   3  -1  -8    0.04    0.06
   3  -1  -8    0.03    0.06
  -3  -1   8    0.13    0.05
   3  -1  -8    0.00    0.06
  -3  -1   8    0.01    0.05
   3  -1  -8    0.09    0.07
  -3  -1   8    0.04    0.06
  -3  -1   8    0.02    0.05
   3   1  -8    0.11    0.06
  -3   1   8    0.14    0.06
  -3   1   8    0.01    0.07
   3   1  -8    0.05    0.05
  -3   1   8    0.03    0.07
   3   1  -8    0.06    0.05
   3   1  -8    0.09    0.06
  -3   1   8    0.07    0.06
   2  -1  -8  108.68    1.89
  -2  -1   8  111.17    1.90
   2  -1  -8  107.70    1.93
  -2  -1   8  105.59    1.85
   2  -1  -8  110.46    1.89
  -2  -1   8  108.37    1.84
  -2  -1   8  108.23    1.91
   2   1  -8  108.15    1.85
  -2   1   8  106.61    1.95
  -2   1   8  106.49    1.89
   2   1  -8  109.76    1.85
   2   1  -8  108.90    1.89
  -2   1   8  107.93    1.88
  -2   1   8  109.62    1.93
  -1  -1   8    3.51    0.14
  -1  -1   8    3.48    0.14
  -1  -1   8    3.73    0.14
   1  -1  -8    3.68    0.17
   1  -1  -8    4.05    0.17
  -1  -1   8    3.64    0.15
   1  -1  -8    3.58    0.17
  -1   1   8    3.65    0.18
  -1   1   8    3.67    0.17
  -1   1   8    3.38    0.17
   1   1  -8    3.60    0.14
   1   1  -8    3.64    0.15
   1   1  -8    3.64    0.14
  -1   1   8    3.73    0.16
   0  -1   8   13.41    0.31
   0  -1   8   13.50    0.31
   0  -1   8   13.17    0.32
   0  -1  -8   13.16    0.34
   0  -1  -8   13.80    0.35
   0   1   8   13.50    0.34
   0   1   8   13.28    0.35
   0   1  -8   13.12    0.31
   0   1  -8   12.95    0.31
   0   1   8   13.96    0.35
  -1  -1  -8    0.13    0.06
   1  -1   8    0.09    0.05
  -1  -1  -8    0.11    0.07
   1  -1   8    0.17    0.05
   1  -1   8    0.26    0.06
   1   1   8    0.08    0.06
   1   1   8    0.12    0.07
  -1   1  -8    0.05    0.05
   1   1   8    0.13    0.07
  -1   1  -8    0.06    0.05
  -2  -1  -8   54.60    1.07
   2  -1   8   55.14    1.04
   2  -1   8   55.93    1.00
  -2  -1  -8   54.21    1.04
  -2   1  -8   54.83    1.03
   2   1   8   56.03    1.07
   2   1   8   55.12    1.04
  -2   1  -8   54.35    1.01
   3  -1   8   40.75    0.81
  -3  -1  -8   39.83    0.84
  -3  -1  -8   39.84    0.82
  -3   1  -8   40.18    0.79
  -3   1  -8   40.37    0.81
   3   1   8   40.18    0.84
  -4  -1  -8    1.00    0.12
   4  -1   8    0.79    0.10
  -4  -1  -8    0.81    0.12
  -4   1  -8    0.95    0.11
  -4   1  -8    0.87    0.11
  -5  -1  -8   24.01    0.61
  -5  -1  -8   23.96    0.59
   5  -1   8   24.94    0.59
  -5   1  -8   24.62    0.57
  -5   1  -8   24.86    0.58
  -6  -1  -8    0.35    0.11
  -6  -1  -8    0.17    0.10
   6  -1   8    0.26    0.10
  -6   1  -8    0.26    0.10
  -6   1  -8    0.30    0.09
  -7  -1  -8    9.04    0.36
  -7  -1  -8    9.43    0.36
  -7   1  -8    9.44    0.36
  -7   1  -8    9.44    0.35
  -8  -1  -8    1.81    0.21
  -8  -1  -8    2.46    0.22
  -8   1  -8    2.14    0.21
  -8   1  -8    2.31    0.22
  -9  -1  -8    2.42    0.24
  -9  -1  -8    2.23    0.25
  -9   1  -8    2.18    0.22
  -9   1  -8    2.08    0.22
 -10  -1  -8    0.36    0.13
 -10  -1  -8    0.36    0.15
 -10   1  -8    0.16    0.14
 -10   1  -8    0.23    0.15
 -11  -1  -8    0.21    0.16
 -11  -1  -8   -0.18    0.13
 -11   1  -8   -0.03    0.13
 -11   1  -8    0.03    0.14
 -12  -1  -8    0.18    0.16
 -12  -1  -8   -0.19    0.13
 -12   1  -8    0.20    0.15
 -12   1  -8   -0.13    0.14
 -13  -1  -8    1.03    0.23
 -13  -1  -8    0.91    0.23
 -13   1  -8    0.67    0.20
 -13   1  -8    1.19    0.22
 -14  -1  -8   -0.30    0.16
 -14  -1  -8    0.07    0.19
 -14   1  -8   -0.19    0.16
 -14   1  -8    0.03    0.17
 -15  -1  -8    0.10    0.20
 -15  -1  -8   -0.13    0.18
 -16  -1  -8   -0.28    0.20
 -17   2   8    0.58    0.27
 -16  -2   8    0.25    0.19
 -16  -2   8    0.25    0.22
  16  -2  -8    0.12    0.20
 -16   2   8    0.52    0.22
 -16   2   8   -0.05    0.20
 -15  -2   8    0.05    0.19
 -15  -2   8    0.00    0.15
  15  -2  -8    0.07    0.18
 -15   2   8   -0.03    0.17
 -15   2   8   -0.30    0.16
 -14  -2   8   -0.09    0.16
 -14  -2   8   -0.30    0.12
  14  -2  -8   -0.32    0.15
 -14   2   8   -0.07    0.18
 -14   2   8   -0.03    0.16
 -13  -2   8    0.10    0.15
  13  -2  -8   -0.19    0.12
 -13  -2   8    0.09    0.14
 -13   2   8    0.01    0.13
 -13   2   8   -0.19    0.16
  12  -2  -8    1.56    0.23
 -12  -2   8    1.35    0.23
 -12  -2   8    1.78    0.23
 -12   2   8    1.19    0.22
 -12   2   8    1.36    0.24
  12   2  -8    2.10    0.24
  11  -2  -8    0.07    0.13
 -11  -2   8    0.01    0.13
 -11  -2   8    0.07    0.12
 -11   2   8   -0.01    0.11
 -11   2   8    0.15    0.14
  11   2  -8    0.02    0.12
  10  -2  -8    0.21    0.14
 -10  -2   8    0.21    0.14
 -10  -2   8    0.14    0.12
 -10   2   8    0.06    0.14
 -10   2   8    0.26    0.14
  10   2  -8    0.13    0.12
   9  -2  -8    1.94    0.21
  -9  -2   8    1.69    0.20
  -9  -2   8    1.90    0.19
   9   2  -8    2.15    0.20
  -9   2   8    1.96    0.23
  -9   2   8    2.09    0.22
  -8  -2   8    2.67    0.19
   8  -2  -8    2.70    0.22
  -8  -2   8    2.62    0.21
  -8  -2   8    2.40    0.19
   8   2  -8    2.63    0.19
  -8   2   8    2.89    0.24
  -8   2   8    2.20    0.20
   8   2  -8    2.36    0.18
  -7  -2   8   10.28    0.33
  -7  -2   8   10.36    0.33
   7  -2  -8   10.01    0.35
   7  -2  -8    9.33    0.36
  -7  -2   8    9.99    0.35
   7   2  -8   10.02    0.33
  -7   2   8   11.13    0.38
  -7   2   8    9.94    0.35
   7   2  -8   10.88    0.34
  -6  -2   8    0.69    0.12
  -6  -2   8    0.52    0.09
   6  -2  -8    0.52    0.11
  -6  -2   8    0.68    0.10
   6  -2  -8    0.52    0.11
  -6   2   8    0.81    0.13
  -6   2   8    0.42    0.11
   6   2  -8    0.77    0.10
   6   2  -8    0.61    0.10
   5  -2  -8   -0.15    0.07
  -5  -2   8    0.07    0.06
  -5  -2   8    0.06    0.05
  -5  -2   8    0.02    0.06
   5  -2  -8   -0.07    0.06
  -5   2   8   -0.04    0.07
   5   2  -8    0.03    0.06
  -5   2   8    0.10    0.07
   5   2  -8    0.06    0.07
  -4  -2   8   22.02    0.47
   4  -2  -8   21.53    0.53
  -4  -2   8   21.91    0.48
   4  -2  -8   21.57    0.52
  -4  -2   8   21.13    0.49
   4   2  -8   21.11    0.47
   4   2  -8   21.44    0.47
  -4   2   8   22.99    0.56
   4   2  -8   21.68    0.48
  -4   2   8   21.83    0.53
   3  -2  -8   13.22    0.37
   3  -2  -8   13.58    0.38
  -3  -2   8   13.86    0.34
  -3  -2   8   13.75    0.33
  -3  -2   8   14.34    0.32
   3  -2  -8   13.93    0.38
   3  -2  -8   13.96    0.39
  -3  -2   8   13.83    0.32
  -3   2   8   14.09    0.37
   3   2  -8   13.56    0.32
  -3   2   8   13.99    0.38
   3   2  -8   13.79    0.32
  -3   2   8   13.83    0.40
   3   2  -8   13.97    0.33
  -3   2   8   13.99    0.38
   2  -2  -8   14.73    0.39
  -2  -2   8   14.95    0.35
  -2  -2   8   14.80    0.32
  -2  -2   8   15.15    0.34
   2  -2  -8   14.95    0.39
  -2  -2   8   15.43    0.33
   2  -2  -8   15.67    0.39
   2   2  -8   14.44    0.33
  -2   2   8   14.73    0.41
   2   2  -8   15.30    0.33
  -2   2   8   15.07    0.39
  -2   2   8   14.65    0.39
   2   2  -8   14.92    0.33
  -2   2   8   15.26    0.38
   1  -2  -8   16.03    0.41
   1  -2  -8   16.01    0.40
  -1  -2   8   16.15    0.34
  -1  -2   8   15.57    0.33
   1  -2  -8   15.53    0.39
  -1  -2   8   15.61    0.35
  -1  -2   8   15.12    0.33
  -1   2   8   16.27    0.40
   1   2  -8   15.72    0.33
  -1   2   8   15.95    0.41
   1   2  -8   12.98    0.32
   1   2  -8   15.71    0.33
  -1   2   8   15.47    0.41
  -1   2   8   16.04    0.40
   0  -2  -8   94.16    1.71
   0  -2  -8   91.45    1.66
   0  -2   8   93.77    1.62
   0  -2   8   95.79    1.58
   0  -2   8   96.24    1.58
   0   2  -8   94.54    1.58
   0   2  -8   78.98    1.60
   0   2   8   92.46    1.66
   0   2   8   98.27    1.66
   0   2   8   97.58    1.71
   1  -2   8    0.08    0.04
  -1  -2  -8    0.02    0.07
   1  -2   8   -0.03    0.04
  -1  -2  -8    0.03    0.07
   1  -2   8   -0.04    0.04
  -1   2  -8   -0.03    0.04
   1   2   8   -0.06    0.07
   1   2   8    0.05    0.07
  -1   2  -8    0.04    0.04
   1   2   8   -0.05    0.06
  -2  -2  -8    4.13    0.19
   2  -2   8    4.16    0.15
   2  -2   8    4.31    0.16
  -2  -2  -8    4.21    0.21
  -2   2  -8    4.38    0.16
  -2   2  -8    4.27    0.16
  -3  -2  -8    4.37    0.22
   3  -2   8    4.36    0.18
  -3  -2  -8    4.80    0.23
  -3   2  -8    4.63    0.18
  -3   2  -8    4.49    0.18
   4  -2   8   -0.03    0.06
  -4  -2  -8   -0.05    0.06
  -4  -2  -8    0.17    0.08
  -4   2  -8    0.01    0.06
  -4   2  -8    0.04    0.06
  -5  -2  -8   -0.07    0.09
   5  -2   8   -0.02    0.06
  -5  -2  -8    0.01    0.09
  -5   2  -8   -0.05    0.07
  -5   2  -8    0.00    0.07
   6  -2   8    3.35    0.19
  -6  -2  -8    2.92    0.22
  -6  -2  -8    3.04    0.22
  -6   2  -8    3.38    0.20
  -6   2  -8    3.10    0.19
  -6   2  -8    3.44    0.19
  -7  -2  -8    6.06    0.31
   7  -2   8    6.29    0.29
  -7  -2  -8    5.73    0.31
  -7   2  -8    6.24    0.28
  -7   2  -8    6.79    0.27
  -7   2  -8    5.85    0.27
  -8  -2  -8    7.72    0.37
  -8  -2  -8    8.17    0.37
  -8   2  -8    7.57    0.32
  -8   2  -8    7.83    0.33
  -9  -2  -8    1.65    0.22
  -9  -2  -8    1.58    0.22
  -9   2  -8    1.46    0.19
  -9   2  -8    1.43    0.19
 -10  -2  -8    0.28    0.16
 -10  -2  -8    0.38    0.16
 -10   2  -8    0.32    0.14
 -10   2  -8    0.16    0.13
 -11  -2  -8    0.18    0.16
 -11  -2  -8    0.29    0.17
 -11   2  -8    0.10    0.14
 -11   2  -8    0.03    0.12
 -12  -2  -8    5.74    0.40
 -12  -2  -8    5.49    0.38
 -12   2  -8    4.95    0.34
 -12   2  -8    4.94    0.34
 -13  -2  -8    2.55    0.31
 -13  -2  -8    2.06    0.30
 -13   2  -8    1.91    0.25
 -14  -2  -8   -0.16    0.19
 -14  -2  -8    0.11    0.19
 -14   2  -8   -0.30    0.14
 -15  -2  -8    0.78    0.25
 -15  -2  -8    0.68    0.24
 -17   3   8   -0.16    0.22
  16  -3  -8    0.27    0.19
 -16   3   8    0.60    0.25
 -16   3   8    0.08    0.20
 -15  -3   8   -0.08    0.18
  15  -3  -8    0.08    0.18
 -15   3   8   -0.06    0.17
 -15   3   8    0.02    0.20
 -14  -3   8    0.49    0.18
 -14  -3   8    0.62    0.21
  14  -3  -8    0.37    0.20
 -14   3   8    0.37    0.19
 -14   3   8    0.61    0.22
 -13  -3   8    0.53    0.20
 -13  -3   8    0.81    0.18
  13  -3  -8    0.75    0.21
 -13   3   8    0.84    0.20
 -13   3   8    1.15    0.23
 -12  -3   8    1.18    0.19
 -12  -3   8    1.49    0.23
  12  -3  -8    1.59    0.24
 -12   3   8    1.26    0.23
 -12   3   8    1.22    0.22
 -11  -3   8   -0.01    0.11
  11  -3  -8   -0.07    0.13
 -11  -3   8   -0.03    0.13
 -11   3   8   -0.09    0.13
 -11   3   8    0.02    0.15
 -10  -3   8   -0.05    0.12
  10  -3  -8    0.00    0.13
 -10  -3   8   -0.13    0.11
 -10   3   8   -0.26    0.12
  10   3  -8   -0.01    0.10
 -10   3   8   -0.14    0.13
   9  -3  -8   -0.04    0.12
  -9  -3   8   -0.12    0.11
  -9  -3   8   -0.10    0.09
   9   3  -8    0.13    0.10
  -9   3   8    0.23    0.13
  -9   3   8   -0.03    0.12
   8  -3  -8    4.04    0.26
  -8  -3   8    3.72    0.21
   8  -3  -8    3.93    0.25
  -8  -3   8    3.66    0.22
  -8  -3   8    3.71    0.24
  -8   3   8    3.99    0.27
   8   3  -8    3.97    0.23
   8   3  -8    3.91    0.23
  -8   3   8    3.93    0.26
   7  -3  -8    0.22    0.10
   7  -3  -8    0.08    0.10
  -7  -3   8    0.16    0.08
  -7  -3   8    0.11    0.09
  -7  -3   8    0.15    0.08
   7   3  -8    0.21    0.09
   7   3  -8    0.11    0.08
  -7   3   8    0.11    0.11
  -7   3   8    0.08    0.11
  -6  -3   8   10.11    0.31
   6  -3  -8   10.21    0.36
   6  -3  -8   10.12    0.35
  -6  -3   8    9.73    0.33
  -6  -3   8    9.82    0.30
  -6   3   8   10.12    0.36
   6   3  -8   10.31    0.31
  -6   3   8   10.34    0.38
   6   3  -8   10.02    0.30
  -5  -3   8   -0.01    0.06
   5  -3  -8   -0.06    0.08
   5  -3  -8   -0.01    0.08
  -5  -3   8    0.05    0.06
  -5  -3   8    0.00    0.07
  -5   3   8    0.02    0.09
  -5   3   8    0.00    0.09
   5   3  -8   -0.02    0.05
   5   3  -8   -0.04    0.05
  -4  -3   8    0.60    0.08
   4  -3  -8    0.49    0.09
  -4  -3   8    0.55    0.07
   4  -3  -8    0.83    0.11
  -4  -3   8    0.65    0.09
   4   3  -8    0.68    0.08
  -4   3   8    0.69    0.12
  -4   3   8    0.49    0.10
   4   3  -8    0.67    0.08
   4   3  -8    0.74    0.08
   3  -3  -8    6.73    0.25
  -3  -3   8    6.98    0.20
  -3  -3   8    6.85    0.19
  -3  -3   8    7.31    0.19
   3  -3  -8    7.01    0.27
  -3  -3   8    6.82    0.21
  -3   3   8    7.25    0.28
  -3   3   8    7.03    0.26
  -3   3   8    7.08    0.28
   3   3  -8    6.72    0.19
   3   3  -8    6.76    0.19
  -2  -3   8   41.15    0.73
   2  -3  -8   42.83    0.85
  -2  -3   8   42.27    0.77
   2  -3  -8   40.88    0.87
  -2  -3   8   42.34    0.73
  -2  -3   8   40.99    0.76
   2   3  -8   40.73    0.74
  -2   3   8   41.23    0.88
  -2   3   8   41.10    0.85
  -2   3   8   40.66    0.84
  -1  -3   8   48.83    0.82
   1  -3  -8   47.91    0.97
   1  -3  -8   48.87    0.95
  -1  -3   8   47.25    0.82
  -1  -3   8   48.26    0.86
  -1  -3   8   46.37    0.85
  -1   3   8   47.39    0.98
   1   3  -8   47.51    0.83
  -1   3   8   46.68    0.95
  -1   3   8   48.86    0.95
   0  -3   8    3.49    0.11
   0  -3   8    3.71    0.11
   0  -3  -8    3.98    0.20
   0  -3  -8    3.71    0.19
   0  -3   8    3.46    0.12
   0   3  -8    3.75    0.09
   0   3   8    3.76    0.20
   0   3  -8    3.44    0.11
   0   3   8    3.95    0.19
   1  -3   8   13.27    0.30
   1  -3   8   13.05    0.28
   1  -3   8   13.53    0.28
  -1  -3  -8   12.81    0.38
  -1  -3  -8   13.52    0.38
   1   3   8   12.76    0.38
  -1   3  -8   12.94    0.28
   1   3   8   13.61    0.38
  -1   3  -8   13.60    0.27
  -2  -3  -8   18.74    0.50
   2  -3   8   19.74    0.39
  -2  -3  -8   19.05    0.49
   2  -3   8   19.11    0.41
   2   3   8   18.65    0.49
  -2   3  -8   19.33    0.40
  -3  -3  -8   12.91    0.39
   3  -3   8   12.74    0.33
  -3  -3  -8   13.14    0.40
  -3   3  -8   13.28    0.31
  -3   3  -8   13.05    0.31
   4  -3   8    0.14    0.07
  -4  -3  -8    0.24    0.10
  -4  -3  -8    0.26    0.11
  -4   3  -8    0.18    0.06
  -4   3  -8    0.14    0.07
  -4   3  -8    0.18    0.06
  -5  -3  -8    0.71    0.14
   5  -3   8    0.56    0.10
  -5  -3  -8    0.78    0.13
  -5   3  -8    0.59    0.10
  -5   3  -8    0.66    0.10
  -5   3  -8    0.50    0.10
   6  -3   8    0.75    0.12
  -6  -3  -8    1.11    0.17
  -6  -3  -8    0.86    0.15
  -6   3  -8    0.73    0.12
  -6   3  -8    0.63    0.11
  -6   3  -8    0.88    0.12
   7  -3   8    1.78    0.18
  -7  -3  -8    2.13    0.23
  -7  -3  -8    1.96    0.21
  -7   3  -8    2.09    0.19
  -7   3  -8    2.13    0.18
  -7   3  -8    2.10    0.18
  -8  -3  -8   10.84    0.43
  -8  -3  -8   10.05    0.44
  -8   3  -8   10.61    0.38
  -8   3  -8   10.55    0.37
  -8   3  -8   10.25    0.37
  -9  -3  -8   11.85    0.48
  -9  -3  -8   11.01    0.45
  -9   3  -8   10.70    0.41
  -9   3  -8   10.95    0.41
 -10  -3  -8    1.21    0.21
 -10  -3  -8    1.30    0.22
 -10   3  -8    1.19    0.18
 -10   3  -8    1.43    0.19
 -11  -3  -8    1.06    0.21
 -11  -3  -8    1.09    0.22
 -11   3  -8    0.97    0.19
 -11   3  -8    1.08    0.21
 -12  -3  -8    1.74    0.25
 -12  -3  -8    1.86    0.27
 -12   3  -8    1.43    0.22
 -13  -3  -8    1.04    0.25
 -13  -3  -8    1.24    0.25
 -13   3  -8    0.98    0.22
 -14  -3  -8   -0.04    0.17
 -14  -3  -8   -0.12    0.18
 -14   3  -8   -0.14    0.16
 -15  -3  -8   -0.08    0.19
  16  -4  -8   -0.01    0.20
 -16   4   8   -0.13    0.21
 -15  -4   8   -0.05    0.17
  15  -4  -8   -0.08    0.18
 -15   4   8    0.13    0.18
 -15   4   8   -0.13    0.18
 -14  -4   8    0.04    0.16
  14  -4  -8    0.06    0.18
 -14   4   8    0.24    0.19
 -14   4   8    0.32    0.18
 -13  -4   8    0.69    0.19
  13  -4  -8    0.08    0.17
 -13   4   8    0.52    0.19
 -13   4   8    0.32    0.19
 -12  -4   8    3.92    0.32
  12  -4  -8    3.12    0.30
 -12   4   8    3.76    0.33
 -12   4   8    4.01    0.36
 -11  -4   8    0.02    0.11
 -11  -4   8   -0.13    0.11
  11  -4  -8    0.05    0.14
 -11   4   8   -0.03    0.13
 -11   4   8    0.25    0.15
  10  -4  -8   -0.09    0.12
 -10  -4   8    0.27    0.12
 -10  -4   8    0.11    0.12
 -10   4   8    0.20    0.15
 -10   4   8    0.18    0.15
  -9  -4   8    0.49    0.14
   9  -4  -8    0.29    0.12
  -9  -4   8    0.59    0.14
  -9   4   8    0.35    0.15
  -9   4   8    0.28    0.16
  -8  -4   8    1.60    0.16
   8  -4  -8    1.47    0.19
  -8  -4   8    1.37    0.15
   8  -4  -8    1.16    0.18
  -8  -4   8    1.33    0.17
   8   4  -8    1.53    0.16
  -8   4   8    1.27    0.19
  -8   4   8    1.31    0.19
  -7  -4   8    7.45    0.27
  -7  -4   8    7.03    0.29
   7  -4  -8    7.48    0.32
  -7  -4   8    7.13    0.27
   7  -4  -8    7.43    0.33
  -7   4   8    6.98    0.31
  -7   4   8    7.68    0.35
   7   4  -8    7.06    0.27
   6  -4  -8    1.89    0.18
  -6  -4   8    1.58    0.13
  -6  -4   8    1.53    0.14
   6  -4  -8    1.70    0.18
  -6  -4   8    1.67    0.13
   6   4  -8    1.54    0.13
   6   4  -8    1.52    0.13
  -6   4   8    1.52    0.18
  -6   4   8    1.44    0.17
  -5  -4   8    1.18    0.12
   5  -4  -8    0.96    0.14
  -5  -4   8    1.04    0.10
   5  -4  -8    1.02    0.15
  -5  -4   8    1.04    0.10
  -5   4   8    1.03    0.16
  -5   4   8    1.23    0.16
   5   4  -8    1.05    0.10
   5   4  -8    1.00    0.10
  -4  -4   8    2.48    0.14
   4  -4  -8    2.40    0.19
   4  -4  -8    2.65    0.20
  -4  -4   8    2.36    0.12
  -4  -4   8    2.44    0.12
  -4   4   8    2.46    0.20
   4   4  -8    2.52    0.12
  -4   4   8    2.63    0.20
   4   4  -8    2.59    0.11
  -3  -4   8    6.38    0.18
  -3  -4   8    6.24    0.16
   3  -4  -8    6.28    0.27
   3  -4  -8    6.46    0.27
  -3  -4   8    6.44    0.19
  -3  -4   8    6.39    0.16
  -3   4   8    6.63    0.28
  -3   4   8    6.33    0.27
   3   4  -8    6.42    0.17
   3   4  -8    6.36    0.17
  -2  -4   8    0.16    0.04
   2  -4  -8    0.19    0.09
  -2  -4   8    0.17    0.03
   2  -4  -8    0.15    0.09
  -2  -4   8    0.20    0.03
  -2  -4   8    0.18    0.04
   2   4  -8    0.15    0.03
   2   4  -8    0.15    0.03
  -2   4   8    0.10    0.09
  -2   4   8    0.07    0.09
  -2   4   8    0.30    0.09
   1  -4  -8   18.05    0.48
   1  -4  -8   17.74    0.47
  -1  -4   8   17.39    0.34
  -1  -4   8   17.84    0.34
   1   4  -8   17.69    0.31
  -1   4   8   17.57    0.47
  -1   4   8   18.11    0.47
  -1   4   8   17.67    0.48
   0  -4   8    2.09    0.08
   0  -4  -8    2.00    0.17
   0  -4   8    2.10    0.08
   0  -4  -8    2.10    0.17
   0   4   8    2.29    0.18
   0   4  -8    2.04    0.05
   0   4   8    2.27    0.17
  -1  -4  -8    2.99    0.19
   1  -4   8    2.48    0.07
   1  -4   8    2.54    0.07
   1  -4   8    2.50    0.10
  -1  -4  -8    2.30    0.18
  -1   4  -8    2.60    0.08
   1   4   8    2.57    0.19
  -1   4  -8    2.35    0.08
   2  -4   8   23.33    0.43
   2  -4   8   24.05    0.43
  -2  -4  -8   22.80    0.57
  -2  -4  -8   23.77    0.60
   2  -4   8   23.55    0.47
  -2   4  -8   21.80    0.39
   2   4   8   23.23    0.58
  -2   4  -8   23.32    0.44
  -2   4  -8   23.46    0.44
  -3  -4  -8   15.74    0.45
   3  -4   8   15.27    0.36
  -3  -4  -8   15.52    0.47
   3   4   8   14.87    0.45
  -3   4  -8   14.99    0.32
  -3   4  -8   14.98    0.34
  -4  -4  -8    9.98    0.38
   4  -4   8   10.11    0.29
  -4  -4  -8    9.59    0.35
  -4   4  -8    9.95    0.27
  -4   4  -8    9.89    0.27
  -5  -4  -8    2.81    0.23
   5  -4   8    2.91    0.17
  -5  -4  -8    3.04    0.23
  -5   4  -8    2.89    0.16
  -5   4  -8    3.14    0.16
  -5   4  -8    2.96    0.17
   6  -4   8    9.76    0.33
  -6  -4  -8    9.24    0.38
  -6  -4  -8    9.94    0.40
  -6   4  -8    9.36    0.30
  -6   4  -8    9.59    0.30
  -6   4  -8    9.65    0.31
  -7  -4  -8    2.25    0.24
  -7  -4  -8    2.17    0.23
  -7   4  -8    2.48    0.19
  -7   4  -8    2.23    0.17
  -8  -4  -8    0.49    0.14
  -8  -4  -8    0.57    0.17
  -8   4  -8    0.22    0.11
  -8   4  -8    0.52    0.12
  -9  -4  -8   -0.13    0.13
  -9  -4  -8    0.01    0.14
  -9   4  -8   -0.02    0.11
 -10  -4  -8    2.71    0.30
 -10  -4  -8    2.84    0.28
 -10   4  -8    3.16    0.26
 -11  -4  -8    0.03    0.14
 -11  -4  -8    0.41    0.18
 -11   4  -8    0.10    0.14
 -12  -4  -8    0.45    0.20
 -12  -4  -8    0.69    0.21
 -12   4  -8    0.21    0.15
 -13  -4  -8    0.13    0.19
 -13  -4  -8    0.21    0.20
 -13   4  -8    0.27    0.17
 -14  -4  -8    0.34    0.24
 -14  -4  -8    0.31    0.22
  14  -5  -8    0.23    0.19
 -14  -5   8   -0.15    0.15
 -14   5   8    0.15    0.18
 -14   5   8   -0.22    0.16
  13  -5  -8    0.46    0.19
 -13  -5   8    0.20    0.17
 -13   5   8    0.59    0.21
 -13   5   8    0.27    0.18
  12  -5  -8    0.67    0.19
 -12  -5   8    0.48    0.17
 -12   5   8    0.25    0.16
 -12   5   8    0.47    0.19
 -11  -5   8    1.11    0.20
  11  -5  -8    1.09    0.20
 -11   5   8    1.41    0.23
 -11   5   8    1.44    0.22
  10  -5  -8    0.13    0.14
 -10  -5   8    0.12    0.12
 -10   5   8   -0.07    0.14
 -10   5   8    0.10    0.14
  -9  -5   8    3.01    0.25
   9  -5  -8    3.20    0.27
  -9   5   8    3.27    0.28
  -9   5   8    3.37    0.29
   8  -5  -8   -0.07    0.10
   8  -5  -8   -0.06    0.12
  -8  -5   8   -0.10    0.10
  -8   5   8   -0.01    0.12
  -8   5   8   -0.14    0.11
  -7  -5   8    0.13    0.09
   7  -5  -8    0.06    0.11
   7  -5  -8   -0.04    0.12
  -7  -5   8    0.05    0.10
  -7   5   8    0.08    0.12
  -7   5   8   -0.10    0.12
  -6  -5   8    0.17    0.07
  -6  -5   8    0.24    0.08
   6  -5  -8    0.23    0.12
   6  -5  -8    0.12    0.10
  -6  -5   8    0.17    0.09
  -6   5   8    0.23    0.13
  -6   5   8    0.12    0.13
   6   5  -8    0.23    0.07
  -5  -5   8    1.00    0.11
   5  -5  -8    0.87    0.14
  -5  -5   8    1.12    0.10
  -5  -5   8    1.10    0.09
   5  -5  -8    1.21    0.16
  -5   5   8    1.18    0.17
  -5   5   8    1.22    0.17
  -4  -5   8    0.01    0.04
  -4  -5   8   -0.05    0.04
   4  -5  -8   -0.01    0.09
   4  -5  -8    0.07    0.10
  -4  -5   8    0.04    0.05
  -4   5   8    0.07    0.10
  -4   5   8   -0.04    0.10
   4   5  -8   -0.03    0.04
   3  -5  -8    1.78    0.18
  -3  -5   8    1.77    0.05
   3  -5  -8    1.98    0.18
  -3  -5   8    1.84    0.09
  -3  -5   8    1.95    0.06
  -3  -5   8    1.81    0.10
  -3   5   8    1.88    0.18
   3   5  -8    1.94    0.08
  -3   5   8    1.99    0.19
   2  -5  -8    2.50    0.19
  -2  -5   8    2.47    0.08
  -2  -5   8    2.34    0.08
   2  -5  -8    2.57    0.19
  -2   5   8    3.04    0.21
  -2   5   8    2.34    0.19
   1  -5  -8    3.47    0.21
   1  -5  -8    3.10    0.20
  -1   5   8    3.28    0.21
  -1   5   8    3.27    0.22
   0  -5  -8    4.63    0.24
   0  -5  -8    4.47    0.23
   0   5   8    4.57    0.24
   0   5   8    5.07    0.25
  -1  -5  -8    1.03    0.14
   1  -5   8    0.64    0.04
  -1  -5  -8    0.92    0.13
   1   5   8    0.88    0.14
  -2  -5  -8    0.97    0.14
  -2  -5  -8    1.08    0.15
   2  -5   8    1.09    0.07
  -2   5  -8    1.17    0.05
   2   5   8    0.97    0.15
  -2   5  -8    1.05    0.05
   3  -5   8    4.05    0.15
  -3  -5  -8    4.23    0.25
   3  -5   8    4.10    0.12
  -3  -5  -8    4.13    0.25
  -3   5  -8    4.12    0.14
   3   5   8    4.11    0.25
  -3   5  -8    4.10    0.13
  -4  -5  -8    4.17    0.26
   4  -5   8    3.99    0.17
  -4  -5  -8    4.23    0.25
  -4   5  -8    4.04    0.16
  -4   5  -8    3.62    0.12
  -5  -5  -8    1.14    0.17
  -5  -5  -8    0.79    0.16
  -5   5  -8    0.81    0.10
  -5   5  -8    0.81    0.10
  -5   5  -8    0.92    0.09
  -6  -5  -8   -0.03    0.13
  -6  -5  -8    0.04    0.12
  -6   5  -8    0.11    0.08
  -7  -5  -8    0.48    0.15
  -7  -5  -8    0.43    0.16
  -7   5  -8    0.49    0.11
  -8  -5  -8    0.56    0.18
  -8  -5  -8    0.64    0.18
  -8   5  -8    0.74    0.13
  -9  -5  -8    0.80    0.19
  -9  -5  -8    0.49    0.17
  -9   5  -8    0.61    0.14
 -10  -5  -8    2.53    0.28
 -10  -5  -8    2.57    0.30
 -10   5  -8    1.78    0.20
 -11  -5  -8    5.14    0.37
 -11  -5  -8    6.28    0.43
 -11   5  -8    6.43    0.35
 -12  -5  -8    0.21    0.19
 -12  -5  -8    0.16    0.18
 -12   5  -8    0.11    0.13
 -13  -5  -8    0.09    0.21
 -13  -5  -8    0.06    0.19
 -13   5  -8   -0.06    0.16
 -14  -5  -8    0.40    0.24
 -13  -6   8   -0.37    0.14
 -13   6   8   -0.10    0.16
 -12  -6   8   -0.01    0.15
 -12   6   8   -0.03    0.16
  11  -6  -8    0.13    0.16
 -11  -6   8    0.48    0.17
 -11   6   8    0.20    0.17
 -11   6   8    0.20    0.16
  10  -6  -8    1.12    0.20
 -10  -6   8    0.99    0.18
 -10   6   8    1.47    0.22
 -10   6   8    1.44    0.23
  -9  -6   8    1.38    0.18
   9  -6  -8    1.39    0.21
  -9   6   8    1.44    0.21
  -9   6   8    1.44    0.22
   8  -6  -8    0.82    0.17
  -8  -6   8    0.84    0.15
   8  -6  -8    0.90    0.18
  -8   6   8    1.27    0.20
  -8   6   8    1.15    0.19
   7  -6  -8    0.10    0.12
   7  -6  -8   -0.08    0.12
  -7  -6   8    0.26    0.11
  -7   6   8    0.11    0.14
  -7   6   8    0.19    0.15
   6  -6  -8    1.39    0.19
   6  -6  -8    1.64    0.20
  -6  -6   8    1.38    0.14
  -6   6   8    1.83    0.21
  -6   6   8    1.82    0.21
   5  -6  -8    0.33    0.13
   5  -6  -8    0.11    0.12
  -5  -6   8    0.17    0.07
   5   6  -8    0.21    0.06
  -5   6   8    0.07    0.11
  -5   6   8    0.22    0.13
   4  -6  -8    2.02    0.20
  -4  -6   8    2.43    0.12
   4  -6  -8    2.55    0.22
  -4  -6   8    2.26    0.07
  -4  -6   8    2.43    0.13
  -4   6   8    2.83    0.23
   4   6  -8    2.50    0.10
  -4   6   8    2.57    0.23
   3  -6  -8    1.25    0.17
  -3  -6   8    1.52    0.08
   3  -6  -8    1.17    0.16
  -3  -6   8    1.49    0.08
  -3   6   8    1.40    0.18
  -3   6   8    1.71    0.19
   2  -6  -8    1.56    0.17
   2  -6  -8    1.68    0.18
  -2   6   8    1.66    0.19
  -2   6   8    1.43    0.17
   1  -6  -8    0.02    0.10
   1  -6  -8    0.20    0.11
  -1   6   8    0.18    0.12
  -1   6   8    0.23    0.12
   0  -6  -8    6.68    0.31
   0  -6  -8    6.08    0.28
   0   6   8    5.89    0.29
   0   6   8    6.47    0.30
  -1  -6  -8    3.79    0.25
  -1  -6  -8    3.57    0.25
   1   6   8    4.22    0.26
   1   6   8    4.19    0.25
   2  -6   8   14.76    0.29
  -2  -6  -8   15.52    0.49
  -2  -6  -8   15.91    0.47
   2   6   8   15.35    0.48
   3  -6   8    0.35    0.06
  -3  -6  -8    0.50    0.13
  -3  -6  -8    0.48    0.14
  -3   6  -8    0.31    0.04
  -3   6  -8    0.34    0.04
   3   6   8    0.23    0.13
  -4  -6  -8    0.00    0.11
  -4  -6  -8   -0.05    0.11
   4   6   8   -0.12    0.11
  -4   6  -8    0.02    0.05
  -4   6  -8    0.10    0.05
  -5  -6  -8    1.39    0.19
  -5  -6  -8    1.39    0.21
  -5   6  -8    1.24    0.11
  -6  -6  -8    7.58    0.36
  -6  -6  -8    7.22    0.38
  -6   6  -8    6.92    0.25
  -7  -6  -8   -0.14    0.13
  -7  -6  -8    0.10    0.14
  -7   6  -8    0.02    0.08
  -8  -6  -8    0.51    0.16
  -8  -6  -8    0.80    0.19
  -8   6  -8    0.72    0.13
  -9  -6  -8    0.36    0.18
  -9  -6  -8    0.48    0.17
  -9   6  -8    0.48    0.13
 -10  -6  -8    1.80    0.27
 -10  -6  -8    1.72    0.25
 -10   6  -8    1.91    0.21
 -11  -6  -8   -0.17    0.16
 -11  -6  -8   -0.07    0.18
 -11   6  -8   -0.06    0.11
 -12  -6  -8    0.06    0.20
 -12   6  -8   -0.07    0.16
 -13  -7   8    0.17    0.18
 -12  -7   8    0.23    0.16
 -12   7   8    0.18    0.18
 -11  -7   8    1.40    0.21
 -11   7   8    1.24    0.23
 -10  -7   8    0.11    0.13
 -10   7   8    0.24    0.17
  -9  -7   8    0.32    0.13
  -9   7   8   -0.17    0.13
   8  -7  -8    0.05    0.14
   8  -7  -8    0.09    0.13
  -8  -7   8    0.06    0.10
  -8   7   8    0.19    0.14
  -7  -7   8    0.97    0.14
   7  -7  -8    0.78    0.17
   7  -7  -8    0.75    0.17
  -7   7   8    0.85    0.18
  -7   7   8    1.00    0.19
   6  -7  -8    0.39    0.15
   6  -7  -8    0.26    0.13
  -6  -7   8    0.45    0.10
  -6   7   8    0.18    0.13
  -6   7   8    0.32    0.15
   5  -7  -8    0.94    0.17
  -5  -7   8    1.18    0.11
   5  -7  -8    1.04    0.16
  -5   7   8    1.13    0.18
  -5   7   8    1.13    0.18
   4  -7  -8    0.06    0.12
   4  -7  -8    0.02    0.12
  -4  -7   8    0.02    0.05
  -4   7   8    0.18    0.13
  -4   7   8   -0.03    0.12
   3  -7  -8    0.41    0.14
   3  -7  -8    0.44    0.14
  -3  -7   8    0.32    0.04
  -3   7   8    0.24    0.14
  -3   7   8    0.24    0.11
   2  -7  -8    0.45    0.14
   2  -7  -8    0.33    0.13
  -2   7   8    0.53    0.13
  -2   7   8    0.38    0.14
   1  -7  -8    0.82    0.15
   1  -7  -8    0.97    0.16
  -1   7   8    0.97    0.17
  -1   7   8    0.99    0.16
   0  -7  -8    1.49    0.18
   0  -7  -8    1.16    0.18
   0   7   8    1.66    0.20
   0   7   8    1.46    0.18
  -1  -7  -8    0.87    0.16
  -1  -7  -8    0.81    0.15
   1   7   8    0.64    0.14
   1   7   8    0.61    0.14
  -2  -7  -8    3.24    0.25
  -2  -7  -8    3.28    0.27
   2   7   8    3.10    0.25
   2   7   8    3.57    0.27
  -3  -7  -8    0.43    0.14
  -3  -7  -8    0.66    0.16
   3   7   8    0.64    0.15
  -4  -7  -8    0.36    0.15
  -4  -7  -8    0.52    0.15
  -4   7  -8    0.17    0.04
   4   7   8    0.20    0.13
  -5  -7  -8    0.86    0.19
  -5  -7  -8    0.99    0.18
  -5   7  -8    0.75    0.08
   5   7   8    0.56    0.16
  -6  -7  -8    1.10    0.21
  -6  -7  -8    1.21    0.21
  -6   7  -8    1.44    0.12
   6   7   8    1.02    0.19
  -7  -7  -8    0.46    0.17
  -7  -7  -8    0.48    0.17
  -7   7  -8    0.35    0.10
  -8  -7  -8    1.20    0.22
  -8   7  -8    1.18    0.14
  -9  -7  -8   -0.16    0.15
  -9   7  -8   -0.09    0.10
 -10  -7  -8    0.32    0.19
 -10   7  -8    0.03    0.12
 -11   7  -8    0.42    0.16
 -12   7  -8    0.96    0.20
 -12  -8   8    1.08    0.21
 -11  -8   8    0.80    0.19
 -11   8   8    0.78    0.24
 -10  -8   8   -0.17    0.11
 -10   8   8    0.22    0.18
  -9  -8   8    0.04    0.11
  -9   8   8    0.14    0.15
  -8  -8   8    0.05    0.10
   8  -8  -8    0.02    0.14
  -8   8   8    0.02    0.14
   7  -8  -8    0.94    0.19
  -7  -8   8    0.72    0.13
  -7   8   8    0.88    0.19
   6  -8  -8    0.64    0.16
  -6  -8   8    0.67    0.11
  -6   8   8    0.74    0.17
   5  -8  -8    0.36    0.16
  -5  -8   8    0.20    0.07
  -5   8   8    0.16    0.13
   4  -8  -8    1.91    0.22
  -4   8   8    2.04    0.22
   3  -8  -8    1.83    0.22
  -3   8   8    2.07    0.22
   2  -8  -8    0.91    0.17
  -2   8   8    0.98    0.18
   1  -8  -8    0.13    0.12
  -1   8   8    0.45    0.14
   0  -8  -8    0.28    0.13
   0   8   8    0.25    0.14
  -1  -8  -8   -0.14    0.12
   1   8   8    0.15    0.12
  -2  -8  -8    0.16    0.14
   2   8   8    0.25    0.13
  -3  -8  -8    0.86    0.18
   3   8   8    1.01    0.19
  -4  -8  -8    1.87    0.24
   4   8   8    2.00    0.23
  -5  -8  -8    0.63    0.18
   5   8   8    0.54    0.17
  -6  -8  -8   -0.10    0.14
   6   8   8   -0.10    0.13
  -7  -8  -8    0.14    0.16
   7   8   8    0.05    0.15
  -8  -8  -8    0.51    0.20
   8   8   8    0.27    0.19
  -8   8  -8    0.30    0.10
  -9  -8  -8    0.58    0.21
  -9   8  -8    0.61    0.13
 -10   8  -8    0.21    0.12
 -11   8  -8    1.35    0.20
 -10  -9   8   -0.06    0.12
  -9  -9   8    0.10    0.12
  -9   9   8    0.30    0.18
   8  -9  -8    0.64    0.19
  -8   9   8    0.52    0.19
   7  -9  -8    0.07    0.16
  -7   9   8    0.44    0.18
   6  -9  -8    0.29    0.16
  -6   9   8   -0.24    0.13
   5  -9  -8    0.19    0.16
  -5   9   8    0.00    0.14
   4  -9  -8    0.54    0.17
  -4   9   8    0.20    0.15
   3  -9  -8    0.12    0.13
  -3   9   8    0.14    0.14
   2  -9  -8    0.25    0.14
  -2   9   8    0.00    0.13
   1  -9  -8    0.24    0.15
  -1   9   8    0.12    0.13
   0  -9  -8    0.29    0.15
   0   9   8    0.07    0.14
  -1  -9  -8    0.66    0.17
   1   9   8    0.36    0.16
  -2  -9  -8    1.75    0.22
   2   9   8    1.32    0.20
  -3  -9  -8    0.16    0.16
   3   9   8    0.15    0.15
  -4  -9  -8    0.79    0.21
   4   9   8    0.84    0.18
  -5  -9  -8    2.22    0.28
   5   9   8    1.93    0.26
  -6  -9  -8    0.19    0.19
   6   9   8    0.16    0.16
  -7  -9  -8    0.14    0.17
   7   9   8    0.21    0.17
  -7  10   8    0.47    0.19
   6 -10  -8    0.60    0.19
  -6  10   8    0.54    0.19
   5 -10  -8   -0.05    0.13
  -5  10   8    0.13    0.16
   4 -10  -8    0.93    0.20
  -4  10   8    0.75    0.18
   3 -10  -8    0.03    0.14
  -3  10   8   -0.21    0.12
   2 -10  -8    0.23    0.15
  -2  10   8   -0.20    0.12
   1 -10  -8    0.73    0.18
  -1  10   8    1.07    0.19
   0 -10  -8    0.36    0.17
   0  10   8    0.16    0.15
  -1 -10  -8    0.01    0.13
   1  10   8    0.18    0.16
  -2 -10  -8    0.11    0.15
   2  10   8    0.18    0.14
  -3 -10  -8   -0.15    0.14
   3  10   8   -0.08    0.15
  -4 -10  -8    0.07    0.16
   4  10   8    0.15    0.16
   5  10   8    0.07    0.15
  -2  11   8   -0.08    0.15
[truncated: 401,738 more chars]
