# Supplementary material for: Crystal structure of 1-benzyl-4-(2,4-di­chloro­phenyl)-2-imino-1,2,5,6,7,8,9,10-octa­hydro­cyclo­octa­[b]pyridine-3-carbo­nitrile
Source: Acta Crystallogr Sect E Struct Rep Online. 2014 Oct 31;70(Pt 11):441–3. doi: 10.1107/S1600536814023071 (PMC4257305; doi:10.1107/S1600536814023071)
Supplement: Supplementary file 2 [file e-70-00441-Isup2.hkl]

#
# h,k,l, Fc-squared, Fo-squared, sigma(Fo-squared), status flag
#
data_I
_shelx_title ' NHCL in P2(1)/n'
_shelx_refln_list_code          4
_shelx_F_calc_maximum      217.44
_exptl_crystal_F_000       912.00
_reflns_d_resolution_high  0.7829

loop_
 _space_group_symop_operation_xyz
 'x, y, z'
 '-x+1/2, y+1/2, -z+1/2'
 '-x, -y, -z'
 'x-1/2, -y-1/2, z-1/2'

_cell_length_a    13.0297
_cell_length_b     8.5901
_cell_length_c    19.7449
_cell_angle_alpha  90.000
_cell_angle_beta   98.337
_cell_angle_gamma  90.000

_shelx_F_squared_multiplier     1.000

loop_
 _refln_index_h
 _refln_index_k
 _refln_index_l
 _refln_F_squared_calc
 _refln_F_squared_meas
 _refln_F_squared_sigma
 _refln_observed_status
   2   0   0      20264.92      21195.03       146.15 o
   4   0   0       6289.10       6126.91        42.62 o
   6   0   0         48.44         40.83         2.25 o
   8   0   0         52.08         69.00         5.39 o
  10   0   0        672.94        728.12        17.00 o
  12   0   0         83.06         76.92         7.75 o
  14   0   0         55.72         53.96         9.30 o
  16   0   0         10.04          2.62         6.41 o
   1   1   0        146.76        144.55         1.27 o
   2   1   0       1693.83       1828.49         9.78 o
   3   1   0      28199.44      28963.63       180.13 o
   4   1   0         39.00         36.61         1.12 o
   5   1   0       2152.30       2301.30        13.23 o
   6   1   0       1148.63       1149.70         7.91 o
   7   1   0        684.88        645.45         7.15 o
   8   1   0        150.72        179.48         4.75 o
   9   1   0        980.15        918.41        18.17 o
  10   1   0         73.33         56.99         4.28 o
  11   1   0          0.02         -2.78         2.78 o
  12   1   0          7.42          0.80         3.26 o
  13   1   0         20.90         17.46         3.93 o
  14   1   0          0.01         -3.26         3.26 o
  15   1   0         33.10         26.33         4.50 o
  16   1   0          4.09         10.03         4.64 o
   0   2   0      44378.31      44291.52       516.58 o
   1   2   0       8135.63       8028.04        46.62 o
   2   2   0       8850.84       9820.07        47.26 o
   3   2   0      11129.70      11488.56        57.54 o
   4   2   0         61.23         41.96         1.28 o
   5   2   0         37.02         41.39         1.37 o
   6   2   0         29.25         29.68         2.25 o
   7   2   0        412.86        447.17         5.35 o
   8   2   0        104.67        106.06         4.27 o
   9   2   0        405.11        400.34         7.37 o
  10   2   0        528.11        493.83         9.76 o
  11   2   0          0.23         -2.90         2.90 o
  12   2   0         37.66         29.01         4.20 o
  13   2   0         51.27         60.92         5.18 o
  14   2   0         11.36         12.91         4.28 o
  15   2   0          3.12         -3.53         3.53 o
  16   2   0          1.10          2.04         4.30 o
   1   3   0          7.88          8.23         0.53 o
   2   3   0       6612.17       6663.22        32.29 o
   3   3   0       5921.62       6225.23        30.56 o
   4   3   0        451.18        576.00         4.47 o
   5   3   0       6743.47       7197.47        43.77 o
   6   3   0        596.90        596.52         6.04 o
   7   3   0         42.28         44.11         2.14 o
   8   3   0        273.27        217.00         5.24 o
   9   3   0         27.43         32.98         4.24 o
  10   3   0         33.89         31.33         3.54 o
  11   3   0        372.66        398.30         9.33 o
  12   3   0          1.85         -2.95         3.14 o
  13   3   0         89.93         71.99         6.19 o
  14   3   0         19.03          8.39         4.09 o
  15   3   0         15.13         36.04         5.17 o
   0   4   0         24.09         49.73         2.45 o
   1   4   0         10.86         12.67         0.69 o
   2   4   0       1653.69       1645.12         9.02 o
   3   4   0         46.51         23.25         0.98 o
   4   4   0          2.02          0.34         0.98 o
   5   4   0         13.91         12.49         1.39 o
   6   4   0       1930.91       1873.84        13.83 o
   7   4   0         56.16         54.12         2.43 o
   8   4   0       2035.93       1996.90        16.59 o
   9   4   0         31.06         25.77         4.34 o
  10   4   0          0.20          0.63         2.54 o
  11   4   0          9.06          9.11         2.89 o
  12   4   0         25.15         33.20         4.24 o
  13   4   0         59.50         47.59         5.06 o
  14   4   0          0.01         -0.96         4.31 o
  15   4   0         35.53         55.69         6.81 o
   1   5   0       1142.26       1069.94         6.93 o
   2   5   0        121.54        144.00         1.98 o
   3   5   0         64.27         66.42         1.76 o
   4   5   0          0.01          0.18         1.00 o
   5   5   0        521.48        496.14         5.37 o
   6   5   0       3419.10       3345.27        22.54 o
   7   5   0          1.70         16.45         1.87 o
   8   5   0        628.09        646.02         7.92 o
   9   5   0         10.82          8.32         3.23 o
  10   5   0          3.74         -0.07         2.33 o
  11   5   0        105.84        113.87         7.41 o
  12   5   0          4.53         -1.11         3.85 o
  13   5   0         45.59         37.05         6.91 o
  14   5   0         14.74         19.21        15.97 o
   0   6   0        188.51        177.97         4.89 o
   1   6   0          9.28         13.02         1.17 o
   2   6   0         39.83         32.22         1.54 o
   3   6   0          0.88         -0.82         0.82 o
   4   6   0        180.18        177.04         2.90 o
   5   6   0        600.79        604.20         6.22 o
   6   6   0        406.84        445.18         5.83 o
   7   6   0          2.47          0.01         2.10 o
   8   6   0        151.21        141.69         5.01 o
   9   6   0        252.45        244.76         8.46 o
  10   6   0          0.50          8.48         4.54 o
  11   6   0         88.85         77.26         7.39 o
  12   6   0         77.44         73.98        11.92 o
  13   6   0         74.45         87.65         9.78 o
   1   7   0        124.98        103.88         2.09 o
   2   7   0        240.51        235.16         3.13 o
   3   7   0        145.65        143.38         2.94 o
   4   7   0        186.29        232.56         4.89 o
   5   7   0        454.45        482.95        11.60 o
   6   7   0        489.24        479.98        12.08 o
   7   7   0         91.56        103.37        12.64 o
   8   7   0         27.28         35.71         8.58 o
   9   7   0        180.52        172.28         9.37 o
  10   7   0         22.29         37.97         5.89 o
  11   7   0        189.32        190.39        10.92 o
  12   7   0          2.19          4.71         5.70 o
   0   8   0          3.57          1.59         2.51 o
   1   8   0          0.72          3.01         1.84 o
   2   8   0         39.73         33.24         2.78 o
   3   8   0         29.11         41.74         2.92 o
   4   8   0          0.10          0.81         3.58 o
   5   8   0          0.14          6.39         2.84 o
   6   8   0         73.24         57.94         5.96 o
   7   8   0         61.16         63.01         6.04 o
   8   8   0         66.60         62.12         6.30 o
   9   8   0         65.15         59.85         6.52 o
  10   8   0          0.08          4.97         5.72 o
  11   8   0        163.76        176.95        30.52 o
   1   9   0          0.27         -0.37         1.96 o
   2   9   0          3.93         11.09         2.37 o
   3   9   0         22.15         33.87         2.92 o
   4   9   0         13.40          7.21         3.27 o
   5   9   0         36.28         22.73         5.81 o
   6   9   0          0.99         -2.27         2.79 o
   7   9   0          4.81          5.38         3.28 o
   8   9   0         18.37         20.02         4.68 o
   9   9   0         11.02         -4.20         4.20 o
   0  10   0          0.66          1.94         2.85 o
   1  10   0         22.63         17.66         2.62 o
   2  10   0          0.08         -0.07         2.06 o
   3  10   0         32.08         25.37         2.78 o
   4  10   0         56.52         64.65         4.39 o
   5  10   0          1.66          2.41         3.27 o
   6  10   0          3.61          5.06         4.09 o
 -15   0   1         52.71         43.85         9.54 o
 -13   0   1         82.75        118.03         9.42 o
 -11   0   1        352.85        327.05        17.17 o
  -9   0   1         79.91         59.56         5.56 o
  -7   0   1        124.79        135.27        11.54 o
  -5   0   1        685.38        482.43         5.51 o
  -3   0   1      20548.52      21299.14       147.51 o
   3   0   1       2303.22       2110.73        17.14 o
   5   0   1          0.72          1.07         1.51 o
   7   0   1       1196.24       1100.29        19.03 o
   9   0   1         62.39         58.61         5.56 o
  11   0   1        252.65        294.62        18.12 o
  13   0   1         15.15         16.99         5.72 o
  15   0   1         10.83         15.14         6.18 o
 -16   1   1         17.48         23.62         4.96 o
 -15   1   1          0.40         -3.96         3.98 o
 -14   1   1          2.11         -3.72         4.20 o
 -13   1   1         10.76         18.30         3.82 o
 -12   1   1         49.38         32.86         4.35 o
 -11   1   1         68.43         62.45         5.03 o
 -10   1   1        628.59        631.59        18.92 o
  -9   1   1        124.86        134.36         4.53 o
  -8   1   1         97.86         94.94         3.70 o
  -7   1   1          0.10         -1.15         1.15 o
  -6   1   1       1836.38       1820.70        11.22 o
  -5   1   1        764.30        784.07         5.67 o
  -4   1   1        451.09        430.37         3.51 o
  -3   1   1      22826.43      22918.79       110.90 o
  -2   1   1       9117.62       9576.09        43.20 o
  -1   1   1       6908.51       7158.61        34.88 o
   0   1   1       6121.78       6062.51       118.98 o
   1   1   1        416.21        535.93         3.76 o
   2   1   1        112.41        158.43         1.70 o
   3   1   1       1240.19       1422.96         8.62 o
   4   1   1        954.13        882.19         6.18 o
   5   1   1         77.20         73.43         1.64 o
   6   1   1        695.09        658.67         5.99 o
   7   1   1        625.41        666.38        10.91 o
   8   1   1        128.69        100.08         4.52 o
   9   1   1         11.97         10.86         2.61 o
  10   1   1         12.70          9.84         2.90 o
  11   1   1         55.64         72.02         4.98 o
  12   1   1          1.11         -2.85         2.85 o
  13   1   1          0.33         -3.27         3.27 o
  14   1   1         21.80         13.45         4.08 o
  15   1   1         10.76          6.38         4.28 o
  16   1   1         21.58         29.85         5.18 o
 -16   2   1         15.04          9.38         7.57 o
 -15   2   1         13.17          3.48         5.64 o
 -14   2   1         17.75         21.90         4.41 o
 -13   2   1        129.97        138.33         7.02 o
 -12   2   1        145.63        143.26        14.45 o
 -11   2   1         91.09         89.34         4.79 o
 -10   2   1         27.56         43.90         3.46 o
  -9   2   1        439.71        433.03         7.62 o
  -8   2   1        611.76        558.27         8.18 o
  -7   2   1        119.44         99.61         2.73 o
  -6   2   1          2.55          4.27         1.35 o
  -5   2   1        531.12        586.28         4.49 o
  -4   2   1        685.69        633.44         4.48 o
  -3   2   1       3414.42       3592.08        17.39 o
  -2   2   1      14601.24      14815.38        72.61 o
  -1   2   1       1723.38       1758.71        10.22 o
   0   2   1        249.93        224.79         2.08 o
   1   2   1       2048.95       1982.97        10.88 o
   2   2   1        737.19       1011.47         5.95 o
   3   2   1       8831.97      10209.32        51.18 o
   4   2   1        175.20        151.37         2.07 o
   5   2   1         55.19        125.73         2.19 o
   6   2   1       1735.22       1744.52        12.86 o
   7   2   1       1947.69       2004.13        17.05 o
   8   2   1        482.35        460.16         8.74 o
   9   2   1        512.85        511.30         9.41 o
  10   2   1        319.48        302.45         8.08 o
  11   2   1          4.25         12.14         3.44 o
  12   2   1          0.03         -0.48         3.72 o
  13   2   1          8.57          1.12         3.44 o
  14   2   1          7.29         10.42         4.04 o
  15   2   1          0.61          1.16         3.93 o
  16   2   1          0.35         -0.59         4.30 o
 -15   3   1          5.97          9.38         4.31 o
 -14   3   1         11.29          9.91         4.11 o
 -13   3   1        113.58        120.07         6.61 o
 -12   3   1        209.37        215.78         7.73 o
 -11   3   1         62.13         53.14         5.41 o
 -10   3   1        697.81        701.67        10.60 o
  -9   3   1        837.72        805.98        10.91 o
  -8   3   1        561.51        539.59         8.90 o
  -7   3   1        257.00        248.12         4.01 o
  -6   3   1         26.56         21.55         1.59 o
  -5   3   1        238.07        277.78         3.76 o
  -4   3   1       1230.10       1472.00         8.48 o
  -3   3   1      14295.97      14697.81        70.50 o
  -2   3   1          1.10          2.03         0.64 o
  -1   3   1        527.18        547.56         3.67 o
   0   3   1       1267.41       1143.63         6.46 o
   1   3   1       2224.61       2103.91        11.75 o
   2   3   1        205.61        225.59         2.11 o
   3   3   1        491.71        540.88         3.98 o
   4   3   1       1990.35       2163.26        12.37 o
   5   3   1       2915.86       3061.22        20.16 o
   6   3   1          2.81          0.58         1.19 o
   7   3   1        380.48        375.57         4.97 o
   8   3   1         69.16         75.36         3.05 o
   9   3   1         85.93         66.75         4.17 o
  10   3   1         73.32         69.54         4.61 o
  11   3   1         33.48         39.41         4.22 o
  12   3   1        114.60         99.91         6.00 o
  13   3   1         47.92         48.98         5.30 o
  14   3   1        122.67        134.27         8.26 o
  15   3   1          2.68          6.92         4.09 o
 -15   4   1          3.66          9.00         5.94 o
 -14   4   1          5.06          6.93         3.92 o
 -13   4   1          5.16          9.08         3.74 o
 -12   4   1         32.16         38.40         3.79 o
 -11   4   1         84.88        115.75         6.21 o
 -10   4   1        435.66        428.47         8.21 o
  -9   4   1        616.11        650.10        10.03 o
  -8   4   1       1017.30       1090.86        10.68 o
  -7   4   1        186.67        198.76         3.79 o
  -6   4   1       2595.48       2622.21        18.20 o
  -5   4   1        626.23        688.43         6.42 o
  -4   4   1         21.32         13.63         1.18 o
  -3   4   1       3227.65       3180.46        16.52 o
  -2   4   1         10.47          6.91         0.71 o
  -1   4   1         71.73         70.63         1.25 o
   0   4   1         64.48         67.60         1.17 o
   1   4   1        248.51        210.31         1.90 o
   2   4   1       1343.44       1389.08         8.64 o
   3   4   1       1015.34        942.92         5.89 o
   4   4   1        507.45        531.09         5.08 o
   5   4   1        124.64        122.23         2.60 o
   6   4   1        143.93        144.64         3.90 o
   7   4   1          1.30          3.61         1.49 o
   8   4   1         26.08         17.82         2.15 o
   9   4   1         72.65         59.30         3.69 o
  10   4   1         10.55         10.55         3.05 o
  11   4   1          7.79          7.31         3.24 o
  12   4   1         19.24         17.16         3.82 o
  13   4   1         27.35         15.08         4.40 o
  14   4   1         16.88         21.54         5.26 o
  15   4   1         19.01         17.44         5.53 o
 -14   5   1          9.24         16.74         6.23 o
 -13   5   1         11.25         -1.72         5.02 o
 -12   5   1         65.72         67.69         6.12 o
 -11   5   1         95.74         89.73         4.87 o
 -10   5   1          7.20          3.85         2.58 o
  -9   5   1          2.17          6.36         2.67 o
  -8   5   1       1592.58       1644.00        14.38 o
  -7   5   1       1209.13       1203.91        10.46 o
  -6   5   1        772.63        835.24         7.89 o
  -5   5   1         24.71         34.74         1.75 o
  -4   5   1        432.70        458.85         4.59 o
  -3   5   1        301.10        284.88         3.31 o
  -2   5   1        149.62        119.37         1.92 o
  -1   5   1          0.05          3.35         0.54 o
   0   5   1        436.57        458.81         3.46 o
   1   5   1        210.47        222.49         2.27 o
   2   5   1          8.21          3.11         0.66 o
   3   5   1         16.16         19.35         1.12 o
   4   5   1        253.53        271.62         3.56 o
   5   5   1         79.20         62.95         2.20 o
   6   5   1       1014.66        938.32         8.43 o
   7   5   1         28.40         31.10         2.10 o
   8   5   1        410.96        394.05         6.71 o
   9   5   1          0.47         -2.25         2.25 o
  10   5   1        297.97        325.69         8.26 o
  11   5   1          0.23         -1.21         4.11 o
  12   5   1         20.98         14.81         4.39 o
  13   5   1          5.20          7.73         4.29 o
  14   5   1         93.31        112.45        10.10 o
 -13   6   1          0.74          5.72         5.49 o
 -12   6   1          3.89          7.39         5.06 o
 -11   6   1        166.72        169.17         9.91 o
 -10   6   1         24.08         25.93         5.96 o
  -9   6   1        275.61        263.81         8.51 o
  -8   6   1        286.39        263.50         6.13 o
  -7   6   1         65.87         53.50         3.27 o
  -6   6   1         70.40         91.67         2.92 o
  -5   6   1         18.98         25.66         1.70 o
  -4   6   1         42.42         41.58         1.76 o
  -3   6   1         21.49         14.18         1.22 o
  -2   6   1         42.79         54.80         1.51 o
  -1   6   1         73.11         67.20         1.56 o
   0   6   1          4.55          8.16         0.82 o
   1   6   1         43.55         32.61         1.15 o
   2   6   1          7.05          9.30         0.81 o
   3   6   1          7.30         10.12         1.06 o
   4   6   1         58.11         54.18         2.16 o
   5   6   1        293.89        305.45         4.20 o
   6   6   1         61.63         48.31         2.44 o
   7   6   1        163.33        173.49         4.78 o
   8   6   1         26.88         23.29         3.73 o
   9   6   1         20.63         12.55         3.62 o
  10   6   1         16.27         13.77         4.03 o
  11   6   1         38.94         26.70         5.89 o
  12   6   1          3.05         13.64         5.22 o
  13   6   1          0.26          8.79         5.89 o
 -12   7   1         55.45         70.26         8.07 o
 -11   7   1        147.26        131.72         9.27 o
 -10   7   1          5.98          8.16         5.96 o
  -9   7   1         67.44         74.49         7.08 o
  -8   7   1         55.34         52.21         5.73 o
  -7   7   1         15.46         19.18         4.20 o
  -6   7   1          0.09          4.65         3.53 o
  -5   7   1        198.50        189.15         7.49 o
  -4   7   1        148.36        140.01         3.61 o
  -3   7   1         79.95         67.03         1.91 o
  -2   7   1          2.58         -0.13         0.92 o
  -1   7   1        142.01        134.79         2.43 o
   0   7   1        134.80        113.16         2.20 o
   1   7   1         52.45         48.19         2.36 o
   2   7   1        214.57        201.33         2.87 o
   3   7   1        713.27        746.97         7.24 o
   4   7   1          0.01          2.45         2.13 o
   5   7   1        309.42        330.31         7.67 o
   6   7   1         73.39         56.22         5.15 o
   7   7   1          7.13         14.01         4.53 o
   8   7   1          4.97          3.13         4.12 o
   9   7   1         88.79         62.63         6.52 o
  10   7   1          6.45         11.56         4.88 o
  11   7   1        223.24        260.48        11.67 o
  12   7   1        145.96        173.41        21.93 o
 -11   8   1          1.79          9.45         5.56 o
 -10   8   1        124.81        131.30         9.08 o
  -9   8   1          4.06          6.39         4.54 o
  -8   8   1         71.19         77.90         6.72 o
  -7   8   1          7.42         11.63         4.12 o
  -6   8   1         89.81         99.43         6.57 o
  -5   8   1          0.97         -2.89         2.89 o
  -4   8   1        507.01        518.04         9.22 o
  -3   8   1         16.17         19.91         2.49 o
  -2   8   1        528.85        527.51         7.95 o
  -1   8   1         31.93         31.00         2.46 o
   0   8   1         30.53         37.18         2.50 o
   1   8   1          1.58         -1.02         1.65 o
   2   8   1          8.46         11.82         2.22 o
   3   8   1         75.75         99.83         4.05 o
   4   8   1          6.71          0.20         2.76 o
   5   8   1          0.03         -0.44         2.59 o
   6   8   1          5.68          9.06         5.25 o
   7   8   1          0.07          3.90         3.66 o
   8   8   1         54.73         53.88         5.96 o
   9   8   1          6.64         -1.96         4.12 o
  10   8   1          7.09         11.10         4.88 o
  11   8   1         53.54         33.31         6.52 o
  -9   9   1         38.50         57.74         6.86 o
  -8   9   1          0.68         -2.15         4.05 o
  -7   9   1          3.84          3.92         3.18 o
  -6   9   1         20.52         29.89         3.74 o
  -5   9   1          0.01         -0.22         2.76 o
  -4   9   1          2.25         -2.13         2.13 o
  -3   9   1          0.43          1.53         2.08 o
  -2   9   1          2.78          4.16         2.08 o
  -1   9   1          5.22          4.07         2.41 o
   0   9   1        185.29        179.39         4.69 o
   1   9   1         49.50         45.66         2.94 o
   2   9   1        171.70        176.41         4.92 o
   3   9   1        219.98        231.63         5.58 o
   4   9   1         15.40          9.57         2.87 o
   5   9   1          3.32          1.47         2.66 o
   6   9   1          0.07          1.26         2.87 o
   7   9   1          2.06         -1.52         3.09 o
   8   9   1         32.15         39.29         7.39 o
   9   9   1         79.57         82.68         7.45 o
  -6  10   1         12.57         12.06         3.39 o
  -5  10   1          0.02         -2.56         2.56 o
  -4  10   1         15.60         10.27         2.54 o
  -3  10   1         13.55         17.71         3.11 o
  -2  10   1          7.03          3.93         2.65 o
  -1  10   1         70.12         73.02         4.29 o
   0  10   1          6.15          6.68         2.63 o
   1  10   1          7.56          2.81         2.56 o
   2  10   1         48.32         37.04         5.88 o
   3  10   1         19.57         18.06         4.20 o
   4  10   1          1.32          1.65         3.66 o
   5  10   1         34.73         50.17         5.84 o
   6  10   1         10.19          9.30         5.01 o
 -16   0   2          7.90          2.43         5.89 o
 -14   0   2        181.49        148.97        26.23 o
 -12   0   2        509.60        520.35        15.80 o
 -10   0   2        113.24        119.25         7.39 o
  -8   0   2         44.17         28.28         3.20 o
  -6   0   2       1881.58       1739.16        14.66 o
  -4   0   2       1500.62       1708.74        13.46 o
  -2   0   2       2010.88       2333.63        15.47 o
   0   0   2        276.12        178.76        16.93 o
   2   0   2       1463.01       1376.71        12.87 o
   4   0   2         92.46        104.60         2.56 o
   6   0   2       3065.05       3212.07        27.03 o
   8   0   2        706.41        633.62        13.99 o
  10   0   2        112.20        112.20         7.54 o
  12   0   2        374.33        337.57        14.78 o
  14   0   2         32.44         32.17         6.91 o
  16   0   2          9.99         -5.48         6.07 o
 -16   1   2         53.70         71.78         6.48 o
 -15   1   2          8.24          8.76         4.30 o
 -14   1   2        147.60        189.75        12.80 o
 -13   1   2         17.83         17.01         4.15 o
 -12   1   2         41.76         42.65         4.50 o
 -11   1   2       1187.19       1256.36        20.70 o
 -10   1   2          0.17          3.40         2.31 o
  -9   1   2        156.79        142.49         5.27 o
  -8   1   2          0.05         -1.68         1.86 o
  -7   1   2       1360.03       1369.58        11.73 o
  -6   1   2         65.69         65.27         1.70 o
  -5   1   2         78.90         80.55         1.56 o
  -4   1   2       1200.22       1386.43         7.70 o
  -3   1   2       1078.89       1108.19         5.90 o
  -2   1   2        146.69        160.98         1.46 o
  -1   1   2         64.18        103.86         0.93 o
   0   1   2       2629.56       2487.02        13.29 o
   1   1   2       5492.90       5982.87        37.85 o
   2   1   2         98.63        114.83         2.03 o
   3   1   2       7057.06       7361.58        41.24 o
   4   1   2        927.28       1012.94         7.32 o
   5   1   2       1258.38       1192.31         8.71 o
   6   1   2          2.87          7.16         1.24 o
   7   1   2       4482.62       4473.69        33.76 o
   8   1   2       1276.78       1337.55        16.26 o
   9   1   2        579.18        636.23        10.60 o
  10   1   2        498.35        479.17         9.64 o
  11   1   2         67.75         69.58         4.92 o
  12   1   2         81.76         78.75         5.39 o
  13   1   2          7.59          5.13         3.63 o
  14   1   2         14.29          7.83         3.98 o
  15   1   2         61.83         67.32         6.11 o
  16   1   2          2.47          0.14         4.40 o
 -16   2   2          5.05          8.81         5.71 o
 -15   2   2          0.11         -0.88         3.42 o
 -14   2   2         86.15        100.47         6.59 o
 -13   2   2         10.37          8.60         3.99 o
 -12   2   2         55.56         56.58         4.37 o
 -11   2   2       1640.91       1614.54        18.40 o
 -10   2   2          2.66          7.75         2.50 o
  -9   2   2        739.20        720.95        10.09 o
  -8   2   2        155.14        107.52         3.84 o
  -7   2   2        395.27        373.72         4.84 o
  -6   2   2         29.33         52.55         1.98 o
  -5   2   2        637.56        865.80         5.91 o
  -4   2   2         29.32         18.27         0.96 o
  -3   2   2      19771.35      20797.87        97.69 o
  -2   2   2       7288.40       7604.26        35.21 o
  -1   2   2       1021.50       1248.57         6.60 o
   0   2   2       3284.40       3671.93        28.05 o
   1   2   2      12242.03      11620.67        61.25 o
   2   2   2      12008.04      12649.09        91.17 o
   3   2   2       1020.24       1018.10         6.63 o
   4   2   2       9394.54      10121.27        53.66 o
   5   2   2         36.70         20.61         1.43 o
   6   2   2       2854.73       3032.40        21.89 o
   7   2   2         23.91         13.63         1.75 o
   8   2   2         74.72         89.84         4.28 o
   9   2   2        207.01        192.31         6.13 o
  10   2   2        610.35        646.83        11.36 o
  11   2   2        112.28        105.74         5.63 o
  12   2   2         47.63         48.05         7.26 o
  13   2   2          0.02         -4.75         4.75 o
  14   2   2          6.88          8.31         4.04 o
  15   2   2         59.03         56.96         5.87 o
 -15   3   2         33.08         35.61         5.27 o
 -14   3   2         64.41         73.12         5.93 o
 -13   3   2          0.04         -0.22         2.96 o
 -12   3   2          7.93          3.07         2.93 o
 -11   3   2         33.82         34.90         4.18 o
 -10   3   2         38.76         46.19         3.71 o
  -9   3   2         23.23         20.34         2.72 o
  -8   3   2         93.32         92.65         3.60 o
  -7   3   2          0.74          0.23         1.33 o
  -6   3   2         42.99         69.39         2.35 o
  -5   3   2       3608.59       3560.91        23.04 o
  -4   3   2        476.95        596.88         4.21 o
  -3   3   2       1445.95       1410.48         7.75 o
  -2   3   2        664.55        679.51         4.33 o
  -1   3   2        841.39        988.79         7.65 o
   0   3   2        146.53        202.84         1.73 o
   1   3   2       1312.49       1317.02         6.83 o
   2   3   2       3424.07       3762.29        21.61 o
   3   3   2       1316.36       1433.02         8.45 o
   4   3   2        967.25        811.80         5.70 o
   5   3   2        315.33        311.90         3.92 o
   6   3   2        457.55        455.65         5.17 o
   7   3   2        154.80        186.87         4.13 o
   8   3   2        334.13        376.34         6.91 o
   9   3   2         90.99         89.87         4.76 o
  10   3   2        528.28        549.39        10.52 o
  11   3   2        181.69        194.93         7.91 o
  12   3   2          2.12         -3.00         3.09 o
  13   3   2         24.47         28.52         4.46 o
  14   3   2         21.94         20.77         4.44 o
  15   3   2          0.02          3.11         6.23 o
 -15   4   2          0.23         -1.58         6.04 o
 -14   4   2         21.24         15.31         4.28 o
 -13   4   2         59.67         62.00         4.71 o
 -12   4   2         71.21         82.60         4.90 o
 -11   4   2         47.26         30.29         3.51 o
 -10   4   2        126.12        139.66         5.45 o
  -9   4   2        680.26        713.55        10.31 o
  -8   4   2        296.59        278.47         5.50 o
  -7   4   2          8.52          9.45         1.69 o
  -6   4   2       2426.77       2453.86        17.27 o
  -5   4   2        381.41        390.14         4.37 o
  -4   4   2          1.55          0.86         0.92 o
  -3   4   2        112.96        125.72         2.86 o
  -2   4   2        923.32        958.99         6.16 o
  -1   4   2        318.89        387.33         2.67 o
   0   4   2        821.91        747.95         4.97 o
   1   4   2         72.80         59.79         0.97 o
   2   4   2        390.71        435.32         3.26 o
   3   4   2       1064.14       1159.21         7.92 o
   4   4   2       3330.92       3517.88        21.12 o
   5   4   2       1766.97       1881.21        15.95 o
   6   4   2        151.01        157.54         3.16 o
   7   4   2        223.17        196.23         6.69 o
   8   4   2        152.59        159.85         4.36 o
   9   4   2         56.91         41.29         3.68 o
  10   4   2         28.72         20.64         3.56 o
  11   4   2         27.85         26.37         3.91 o
  12   4   2         28.92         34.12         4.24 o
  13   4   2        331.91        377.60        12.15 o
  14   4   2         41.86         46.21         6.13 o
  15   4   2         32.64         27.78         5.75 o
 -14   5   2          2.35         -5.02         5.02 o
 -13   5   2          4.65         -4.36         4.68 o
 -12   5   2         22.43         32.82         3.73 o
 -11   5   2          1.98          0.92         2.67 o
 -10   5   2         43.96         50.36         3.87 o
  -9   5   2          2.18          6.24         2.55 o
  -8   5   2          3.98         16.05         3.32 o
  -7   5   2         33.49         38.72         2.36 o
  -6   5   2        973.45       1027.16         9.06 o
  -5   5   2       1776.75       1750.26        12.22 o
  -4   5   2        305.36        311.28         3.75 o
  -3   5   2        648.41        629.91         5.07 o
  -2   5   2          7.97         14.26         1.05 o
  -1   5   2        940.29        901.71         5.62 o
   0   5   2         41.45         57.93         1.39 o
   1   5   2        252.00        273.04         2.48 o
   2   5   2         16.71         22.95         0.91 o
   3   5   2         21.06         17.68         1.39 o
   4   5   2         34.45         34.46         1.54 o
   5   5   2          0.70          0.07         1.10 o
   6   5   2          0.38          3.12         1.37 o
   7   5   2         52.20         62.02         3.06 o
   8   5   2        137.63        133.10         4.60 o
   9   5   2         61.96         68.23         4.39 o
  10   5   2          9.00         11.65         3.13 o
  11   5   2         10.54          8.37         4.11 o
  12   5   2          8.75          1.61         3.83 o
  13   5   2         91.78        125.99         8.11 o
  14   5   2          0.69          0.62         5.70 o
 -13   6   2         66.99         61.16         7.92 o
 -12   6   2         76.19         84.52         8.34 o
 -11   6   2         50.53         51.38         6.74 o
 -10   6   2         68.02         62.09         6.57 o
  -9   6   2        105.81         85.54         5.99 o
  -8   6   2         14.09         12.62         2.79 o
  -7   6   2          9.50         11.77         2.83 o
  -6   6   2        451.93        433.71         5.48 o
  -5   6   2        119.93        126.54         2.89 o
  -4   6   2        629.22        548.62         5.34 o
  -3   6   2          3.69          3.34         1.08 o
  -2   6   2          0.06         -0.29         0.55 o
  -1   6   2          3.85          7.99         0.71 o
   0   6   2        910.22        895.45         6.54 o
   1   6   2        181.16        193.48         2.55 o
   2   6   2        351.58        305.31         2.88 o
   3   6   2         16.83         28.53         1.39 o
   4   6   2        496.47        490.86         5.03 o
   5   6   2         73.16         65.79         2.22 o
   6   6   2          4.64          6.69         1.59 o
   7   6   2          1.60         -1.39         2.16 o
   8   6   2        269.19        269.36         8.13 o
   9   6   2         79.18         71.08         5.49 o
  10   6   2         55.58         47.04         4.98 o
  11   6   2         14.63         13.92         5.22 o
  12   6   2          2.77          0.45         9.06 o
  13   6   2         29.71         49.47        10.49 o
 -12   7   2         18.13         17.19         6.04 o
 -11   7   2        169.93        169.96        26.70 o
 -10   7   2         17.28         15.64         5.22 o
  -9   7   2         97.78         85.79         7.24 o
  -8   7   2         14.96         20.28         4.54 o
  -7   7   2         40.00         47.08         6.20 o
  -6   7   2         10.32          5.20         3.53 o
  -5   7   2        518.24        544.60         8.13 o
  -4   7   2        226.65        229.90         5.68 o
  -3   7   2          0.06          1.17         0.73 o
  -2   7   2         19.65         27.13         1.01 o
  -1   7   2          0.18         -0.47         0.97 o
   0   7   2         40.05         44.84         1.50 o
   1   7   2          1.75          0.34         1.03 o
   2   7   2        276.83        294.12         3.80 o
   3   7   2        107.79        102.53         6.20 o
   4   7   2         18.52         24.51         2.52 o
   5   7   2         10.29          4.83         5.52 o
   6   7   2          7.53         -2.18         3.09 o
   7   7   2          0.77          0.50         3.32 o
   8   7   2         29.72         34.84         6.20 o
   9   7   2          7.63          1.49         4.12 o
  10   7   2         11.36         10.20         5.02 o
  11   7   2         81.51         78.65         7.79 o
  12   7   2          9.85          3.52         5.12 o
 -11   8   2         56.53         47.64         7.06 o
 -10   8   2          0.12          0.26         6.20 o
  -9   8   2          0.02          1.19         4.38 o
  -8   8   2          0.41          1.43         4.05 o
  -7   8   2         53.57         59.83         5.89 o
  -6   8   2         21.18         20.43         4.20 o
  -5   8   2         99.81         92.53         4.24 o
  -4   8   2         67.68         61.84         3.54 o
  -3   8   2        462.38        467.44        10.46 o
  -2   8   2         36.39         33.32         2.54 o
  -1   8   2        265.64        249.32         6.81 o
   0   8   2         13.34          0.57         2.41 o
   1   8   2          5.14          0.85         1.57 o
   2   8   2         10.30          5.38         2.41 o
   3   8   2         56.69         56.85         3.52 o
   4   8   2          4.73          6.66         2.48 o
   5   8   2         51.56         38.68         3.70 o
   6   8   2         26.28         27.29         4.23 o
   7   8   2        119.82        137.35         7.79 o
   8   8   2         37.93         24.32         4.58 o
   9   8   2         18.49         14.70         4.92 o
  10   8   2          3.44         -1.43         4.47 o
  11   8   2        123.72        126.67         9.50 o
  -9   9   2         41.55         54.71         6.72 o
  -8   9   2         23.34         32.66         5.39 o
  -7   9   2         16.79         15.71         4.95 o
  -6   9   2          6.51         10.54         3.95 o
  -5   9   2          4.12          5.06         2.42 o
  -4   9   2         79.94         66.49         3.62 o
  -3   9   2         65.07         47.60         3.14 o
  -2   9   2        126.13        127.01         5.71 o
  -1   9   2        109.57        131.76         4.47 o
   0   9   2         76.35         85.02         3.41 o
   1   9   2         48.64         50.87         2.78 o
   2   9   2         40.94         43.38         4.20 o
   3   9   2         44.87         43.36         3.47 o
   4   9   2         54.88         58.20         3.92 o
   5   9   2          8.06          0.41         2.53 o
   6   9   2          0.02         -1.28         3.67 o
   7   9   2          8.69         11.15         3.34 o
   8   9   2         12.15          7.37         4.23 o
   9   9   2          7.83          6.46         4.47 o
  -6  10   2          1.45          3.34         3.81 o
  -5  10   2          3.36          3.70         7.39 o
  -4  10   2          5.26         -1.47         2.73 o
  -3  10   2          0.03         -0.29         2.63 o
  -2  10   2          0.02         -1.22         5.01 o
  -1  10   2         55.39         56.54         6.68 o
   0  10   2        286.24        371.57        11.44 o
   1  10   2          1.06         -1.68         3.53 o
   2  10   2          0.24          1.78         4.05 o
   3  10   2         33.52         30.41         4.68 o
   4  10   2         26.66         33.02         6.44 o
   5  10   2          0.37          5.87         4.34 o
   6  10   2         29.35         28.07         5.36 o
 -15   0   3         99.99        111.43        12.87 o
 -13   0   3        522.59        524.09        16.67 o
 -11   0   3        236.71        213.99         8.16 o
  -9   0   3        113.61         75.01         4.86 o
  -7   0   3        330.12        322.01         7.23 o
  -5   0   3         37.87         38.69         2.83 o
  -3   0   3       2382.68       2695.31        18.17 o
  -1   0   3         23.51          9.77         0.79 o
   1   0   3       4004.75       4001.20        37.55 o
   3   0   3       1087.70       1365.02        13.46 o
   5   0   3       3971.77       4098.79        37.06 o
   7   0   3      11160.37      11980.98       145.10 o
   9   0   3        187.39        178.29         8.26 o
  11   0   3         25.91          5.46        13.11 o
  13   0   3          0.27          5.57        11.44 o
  15   0   3          0.38         -5.56         5.56 o
 -16   1   3         22.50         20.81         6.56 o
 -15   1   3        157.37        172.94         8.49 o
 -14   1   3        774.85        769.29        18.12 o
 -13   1   3        195.86        235.54         8.49 o
 -12   1   3       1040.86       1092.16        14.74 o
 -11   1   3          1.29          6.27         2.72 o
 -10   1   3         41.29         48.09         3.56 o
  -9   1   3        129.57        123.73         3.96 o
  -8   1   3        428.21        390.36         6.09 o
  -7   1   3        160.86        164.13         3.47 o
  -6   1   3        118.22        142.24         2.76 o
  -5   1   3        844.66        842.35         5.52 o
  -4   1   3       3765.01       3769.75        18.46 o
  -3   1   3        589.00        668.96         4.01 o
  -2   1   3      47280.77      47009.68       202.01 o
  -1   1   3        698.08        782.34         4.07 o
   0   1   3       1608.49       1477.94         8.27 o
   1   1   3       4795.71       4995.07        60.94 o
   2   1   3       2277.01       2368.68        14.95 o
   3   1   3        794.67        796.66         6.25 o
   4   1   3        168.45        118.18         2.02 o
   5   1   3         17.34         25.16         1.38 o
   6   1   3          0.55         20.84         1.82 o
   7   1   3         61.59         63.22         3.34 o
   8   1   3        694.01        836.95        16.96 o
   9   1   3         24.38         31.21         3.27 o
  10   1   3        301.57        295.05         8.85 o
  11   1   3         85.25        105.07         5.60 o
  12   1   3          4.96         -2.61         3.06 o
  13   1   3          0.01         -2.95         3.38 o
  14   1   3         83.72        103.12         6.70 o
  15   1   3          8.59          1.12         4.04 o
 -16   2   3         11.06          3.76         4.50 o
 -15   2   3         18.48         17.18         4.59 o
 -14   2   3        156.19        201.69         8.51 o
 -13   2   3         35.92         32.00         3.91 o
 -12   2   3         53.27         68.93         4.61 o
 -11   2   3         28.20         35.58         3.69 o
 -10   2   3         75.22         87.80         4.47 o
  -9   2   3          1.15         -2.01         2.01 o
  -8   2   3          3.48          0.30         2.08 o
  -7   2   3       1014.13        980.18        10.05 o
  -6   2   3          4.74          1.47         1.15 o
  -5   2   3         94.28         61.28         1.50 o
  -4   2   3        575.82        632.29         4.20 o
  -3   2   3       4621.55       4703.90        21.63 o
  -2   2   3       1133.63       1280.16         6.81 o
  -1   2   3          1.85          0.08         0.37 o
   0   2   3       4736.30       4611.29        35.84 o
   1   2   3        373.97        405.48         2.95 o
   2   2   3        132.79        187.76         2.81 o
   3   2   3         20.43         24.66         1.07 o
   4   2   3       2416.73       2536.19        15.79 o
   5   2   3        835.56        819.22         7.60 o
   6   2   3          0.12          7.54         1.49 o
   7   2   3         82.73         90.94         3.19 o
   8   2   3        109.00        127.12         4.85 o
   9   2   3          2.86         -0.83         2.38 o
  10   2   3        175.15        170.09         6.18 o
  11   2   3         25.67         22.48         3.61 o
  12   2   3          7.62          9.94         3.62 o
  13   2   3          8.09          3.42         3.27 o
  14   2   3          0.14         -3.51         3.51 o
  15   2   3         15.50          3.20         4.26 o
 -16   3   3          4.09          4.35         4.64 o
 -15   3   3          8.34         10.96         4.46 o
 -14   3   3          4.91          4.22         3.34 o
 -13   3   3         55.16         66.12         4.75 o
 -12   3   3          3.13          4.88         2.98 o
 -11   3   3        453.39        476.78         9.07 o
 -10   3   3         34.21         38.46         3.88 o
  -9   3   3        734.74        720.06        10.22 o
  -8   3   3        311.74        347.17         5.85 o
  -7   3   3          1.03         -1.32         1.32 o
  -6   3   3       1526.59       1574.52        11.99 o
  -5   3   3        639.34        510.30         5.01 o
  -4   3   3       4772.21       5055.58        24.50 o
  -3   3   3        340.93        370.15         2.94 o
  -2   3   3        618.49        632.88         4.13 o
  -1   3   3        220.07        158.51         1.47 o
   0   3   3         35.69         49.36         2.06 o
   1   3   3         21.80         11.56         0.55 o
   2   3   3       3445.66       3692.52        28.67 o
   3   3   3       2036.10       2141.28        12.61 o
   4   3   3        134.98        135.71         2.22 o
   5   3   3       2222.69       2348.48        17.28 o
   6   3   3          1.09          0.01         1.29 o
   7   3   3       1030.54        970.94        10.29 o
   8   3   3         12.01         20.64         2.25 o
   9   3   3        133.13        142.11         5.48 o
  10   3   3         85.48         77.21         5.10 o
  11   3   3        298.10        302.99         8.44 o
  12   3   3         11.99          2.52         3.31 o
  13   3   3          9.92         10.19         3.65 o
  14   3   3          3.64         -0.90         4.21 o
  15   3   3         27.58         25.38         5.73 o
 -15   4   3          9.97         22.00         8.58 o
 -14   4   3         12.84         12.72         3.66 o
 -13   4   3          1.26         -1.49         3.05 o
 -12   4   3          2.01         -1.98         2.78 o
 -11   4   3          6.63          0.68         2.67 o
 -10   4   3        896.50        905.88        12.34 o
  -9   4   3        114.25        109.78         4.77 o
  -8   4   3       1450.22       1410.14        13.84 o
  -7   4   3        390.37        466.14         5.74 o
  -6   4   3        391.05        351.68         4.45 o
  -5   4   3        912.57        988.43         8.39 o
  -4   4   3        463.37        393.71         3.64 o
  -3   4   3        219.58        233.24         2.89 o
  -2   4   3        324.82        304.81         3.49 o
  -1   4   3       3007.35       2986.85        15.12 o
   0   4   3        845.54        721.26         5.11 o
   1   4   3         92.71        108.35         1.91 o
   2   4   3          0.71         -0.25         0.48 o
   3   4   3         46.18         16.70         1.12 o
   4   4   3         42.74         43.47         1.62 o
   5   4   3        122.50        152.98         3.13 o
   6   4   3         22.68         11.38         1.56 o
   7   4   3         53.24         56.23         2.75 o
   8   4   3          3.58          7.26         2.03 o
   9   4   3          6.93          0.43         2.61 o
  10   4   3         41.96         42.70         3.96 o
  11   4   3          0.06          0.17         3.02 o
  12   4   3         14.08         12.17         3.75 o
  13   4   3        127.68        132.85         8.29 o
  14   4   3         56.13         68.29         7.02 o
 -14   5   3          4.74          5.17         6.04 o
 -13   5   3         22.55         18.03        15.02 o
 -12   5   3          8.72          5.36         3.50 o
 -11   5   3          3.74          2.02         2.72 o
 -10   5   3          2.06          7.21         2.73 o
  -9   5   3        181.88        163.17         5.35 o
  -8   5   3        486.83        475.36         7.18 o
  -7   5   3        164.70        147.72         3.60 o
  -6   5   3       1984.14       1952.13        13.77 o
  -5   5   3        278.09        280.54         3.81 o
  -4   5   3        287.70        293.83         3.65 o
  -3   5   3        131.42        133.51         2.35 o
  -2   5   3         97.43         74.12         1.20 o
  -1   5   3        428.65        450.86         3.47 o
   0   5   3        115.63        110.64         1.56 o
   1   5   3       2090.89       2218.12        15.38 o
   2   5   3        700.37        722.87         4.94 o
   3   5   3         49.46         50.96         1.40 o
   4   5   3        415.36        353.40         4.36 o
   5   5   3         20.14         30.08         1.87 o
   6   5   3         90.48         71.13         2.64 o
   7   5   3         52.85         62.07         3.20 o
   8   5   3        452.47        411.03         8.30 o
   9   5   3         16.58          5.95         2.94 o
  10   5   3         12.13          9.79         3.76 o
  11   5   3          6.31         10.44         3.93 o
  12   5   3         48.02         66.45         7.79 o
  13   5   3         94.99         94.80        12.05 o
  14   5   3         24.97         18.83         6.64 o
 -13   6   3         31.26         42.48         7.24 o
 -12   6   3          4.42         -1.99         4.88 o
 -11   6   3         84.03         76.30         7.75 o
 -10   6   3         16.79         17.70         7.15 o
  -9   6   3         30.46         39.16         3.80 o
  -8   6   3       1897.84       1847.04        21.33 o
  -7   6   3        760.86        787.46        10.31 o
  -6   6   3        596.19        595.96         6.30 o
  -5   6   3        130.30        114.81         2.80 o
  -4   6   3         64.38         63.29         2.10 o
  -3   6   3         13.85         15.38         1.22 o
  -2   6   3        355.47        383.86         3.44 o
  -1   6   3        396.71        376.47         3.20 o
   0   6   3        141.90        167.20         1.99 o
   1   6   3         38.46         43.12         1.24 o
   2   6   3        358.17        376.77         4.42 o
   3   6   3        405.49        399.07         3.49 o
   4   6   3         35.80         26.70         1.64 o
   5   6   3         61.24         66.65         2.73 o
   6   6   3         18.53         16.97         2.15 o
   7   6   3         37.43         25.95         3.64 o
   8   6   3         25.86         29.18         3.92 o
   9   6   3         65.61         60.31         6.91 o
  10   6   3          7.43          6.50         3.64 o
  11   6   3         31.96         27.66         5.70 o
  12   6   3         41.89         48.78         7.87 o
  13   6   3         47.76         43.99         7.33 o
 -12   7   3          7.76         -4.06         7.63 o
 -11   7   3          2.08         -1.67         4.72 o
 -10   7   3         20.40         27.21         5.73 o
  -9   7   3        101.41        115.16         8.09 o
  -8   7   3          5.99          4.53         6.44 o
  -7   7   3          1.02          1.24         3.87 o
  -6   7   3        290.99        270.29         7.95 o
  -5   7   3        495.90        483.43         7.58 o
  -4   7   3        444.65        436.02         6.83 o
  -3   7   3        743.66        788.89         6.34 o
  -2   7   3         44.28         44.78         1.75 o
  -1   7   3          0.00         -0.83         0.83 o
   0   7   3         48.28         51.43         1.66 o
   1   7   3        354.20        393.84         4.14 o
   2   7   3         10.22         18.50         1.49 o
   3   7   3         12.21         16.45         1.86 o
   4   7   3        239.64        220.61         5.36 o
   5   7   3        267.41        261.27         7.86 o
   6   7   3          1.42          3.20         2.66 o
   7   7   3         45.11         48.76         5.27 o
   8   7   3         12.74         17.47         4.23 o
   9   7   3         49.38         57.23         6.30 o
  10   7   3          0.22         -3.87         4.53 o
  11   7   3        112.87        112.12        12.16 o
  12   7   3          0.06          6.94         5.49 o
 -11   8   3          0.90          4.18         5.56 o
 -10   8   3          1.54          2.03         4.68 o
  -9   8   3         21.22         23.01         5.39 o
  -8   8   3        116.32        122.09         8.09 o
  -7   8   3          1.58         -3.53         3.53 o
  -6   8   3          5.02          1.05         2.93 o
  -5   8   3         35.27         29.23         3.03 o
  -4   8   3        614.07        664.07         9.52 o
  -3   8   3         64.02         79.21         3.50 o
  -2   8   3         36.07         36.88         2.49 o
  -1   8   3         67.04         41.99         2.30 o
   0   8   3         25.97         23.19         2.29 o
   1   8   3         10.14          3.27         1.51 o
   2   8   3         14.99         16.55         2.34 o
   3   8   3        327.87        295.87         6.74 o
   4   8   3         37.47         32.51         3.39 o
   5   8   3         15.70         18.07         3.00 o
   6   8   3          4.14         12.85         3.49 o
   7   8   3          0.43         -1.08         3.31 o
   8   8   3          8.85          7.06         6.44 o
   9   8   3          5.08         -1.34         3.97 o
  10   8   3          2.79          8.04         5.03 o
  -9   9   3         23.76         22.17         5.39 o
  -8   9   3          3.16         10.44         4.54 o
  -7   9   3         97.26         93.68         5.46 o
  -6   9   3         21.98         31.34         3.22 o
  -5   9   3          0.02         -2.68         2.68 o
  -4   9   3          0.01          1.05         2.05 o
  -3   9   3        173.48        176.83         4.77 o
  -2   9   3        121.05        103.66         9.60 o
  -1   9   3         10.30          9.33         2.53 o
   0   9   3        178.05        195.92         6.06 o
   1   9   3          3.52          4.00         2.25 o
   2   9   3         85.74        101.50         8.11 o
   3   9   3          4.84          7.86         3.87 o
   4   9   3          0.35          8.27         2.57 o
   5   9   3          1.06         -0.40         4.29 o
   6   9   3         30.25         33.34         4.71 o
   7   9   3         15.50          8.32         3.41 o
   8   9   3         19.40         31.19         4.39 o
  -6  10   3         42.76         33.86         4.88 o
  -5  10   3          7.98          1.07         4.29 o
  -4  10   3          0.16         -1.99         3.66 o
  -3  10   3          0.83         -3.53         3.53 o
  -2  10   3        102.17        121.99         7.39 o
  -1  10   3         15.64         19.12         4.20 o
   0  10   3        135.50        164.97         8.41 o
   1  10   3          1.65         -0.24         5.48 o
   2  10   3         30.88         18.06         4.54 o
   3  10   3         16.50         14.30         4.38 o
   4  10   3          0.04          0.20         4.00 o
   5  10   3         23.17         22.15         5.02 o
   6  10   3         13.46         14.86         5.22 o
 -16   0   4        446.32        448.32        17.83 o
 -14   0   4        930.62        963.90        35.76 o
 -12   0   4        372.30        415.22        11.44 o
 -10   0   4        205.52        159.19         6.41 o
  -8   0   4       2491.85       2209.29        26.78 o
  -6   0   4        245.36        245.59         3.74 o
  -4   0   4       8309.72       8338.38        53.20 o
  -2   0   4        890.97        739.93         5.54 o
   0   0   4       1484.00       1561.31        11.52 o
   2   0   4       1181.80       1141.86        11.38 o
   4   0   4       3825.11       3483.28        31.52 o
   6   0   4         28.51         33.84         4.39 o
   8   0   4        994.72        958.55        18.69 o
  10   0   4         72.90         62.82         6.23 o
  12   0   4        259.21        236.66        11.45 o
  14   0   4         12.16         21.81         5.84 o
 -16   1   4         27.20         24.51         7.36 o
 -15   1   4        232.17        303.13        10.28 o
 -14   1   4        526.74        622.13        13.44 o
 -13   1   4         16.09         35.23         4.07 o
 -12   1   4         74.44         82.06         4.78 o
 -11   1   4        113.29        118.86         5.31 o
 -10   1   4        230.39        215.54         5.90 o
  -9   1   4          0.04          3.45         1.94 o
  -8   1   4        125.82        115.09         3.60 o
  -7   1   4        957.13       1043.32         9.72 o
  -6   1   4         63.00         41.76         1.67 o
  -5   1   4       2439.88       2416.41        12.78 o
  -4   1   4       1916.33       1866.93         9.64 o
  -3   1   4        282.88        230.36         1.98 o
  -2   1   4       2862.78       2955.77        13.36 o
  -1   1   4       3309.80       3326.49        15.21 o
   0   1   4         83.68        123.88         1.41 o
   1   1   4       1588.76       1488.57         9.72 o
   2   1   4        427.97        650.46         6.02 o
   3   1   4         72.32         39.58         1.41 o
   4   1   4       1807.97       1939.81        13.41 o
   5   1   4       2494.55       3069.16        19.19 o
   6   1   4         21.67         55.07         2.49 o
   7   1   4        244.41        278.53         5.52 o
   8   1   4        145.21        153.32         5.24 o
   9   1   4          3.93          3.79         2.73 o
  10   1   4          8.08          7.41         3.14 o
  11   1   4         57.95         79.59         5.24 o
  12   1   4          6.97          3.98         3.99 o
  13   1   4          3.36          1.81         3.34 o
  14   1   4         19.21         16.27         4.35 o
  15   1   4          2.98          3.34         4.06 o
 -16   2   4          0.72          9.89         4.60 o
 -15   2   4         32.12         31.35         5.12 o
 -14   2   4        171.34        176.83         9.67 o
 -13   2   4        128.33        140.42         6.20 o
 -12   2   4        725.74        764.26        16.19 o
 -11   2   4         25.89         26.95         3.51 o
 -10   2   4        247.23        254.82         6.42 o
  -9   2   4         27.17         24.45         2.81 o
  -8   2   4        164.02        155.25         3.67 o
  -7   2   4          1.92          2.89         1.41 o
  -6   2   4          4.82          7.37         1.41 o
  -5   2   4        729.01        719.44         4.87 o
  -4   2   4          0.39          3.16         0.70 o
  -3   2   4       6647.44       6666.95        30.18 o
  -2   2   4        409.21        332.12         2.48 o
  -1   2   4        824.79        706.17         6.21 o
   0   2   4         92.47         75.97         1.49 o
   1   2   4       3217.74       3103.73        22.59 o
   2   2   4        372.57        483.64         4.46 o
   3   2   4         49.07         51.76         1.43 o
   4   2   4        972.61        948.46         7.19 o
   5   2   4       4632.84       4998.78        33.61 o
   6   2   4          3.22          8.64         1.57 o
   7   2   4        125.45        116.20         3.48 o
   8   2   4         14.77         24.87         2.89 o
   9   2   4        229.16        223.45         6.54 o
  10   2   4         43.93         49.46         4.17 o
  11   2   4        222.89        210.92         7.26 o
  12   2   4          7.49          2.75         3.14 o
  13   2   4         78.99         61.29         5.40 o
  14   2   4          1.82          1.11         5.23 o
  15   2   4         43.54         51.67         5.82 o
 -16   3   4          9.16          7.68         4.67 o
 -15   3   4          0.20         -2.38         4.20 o
 -14   3   4         52.77         57.11         4.87 o
 -13   3   4          6.34          6.15         3.32 o
 -12   3   4         35.48         48.28         4.16 o
 -11   3   4       1168.26       1234.01        15.50 o
 -10   3   4        493.68        508.76         8.99 o
  -9   3   4          0.17         -1.73         2.20 o
  -8   3   4        149.09        158.82         4.23 o
  -7   3   4        248.82        246.73         4.75 o
  -6   3   4       1899.11       1999.90        13.76 o
  -5   3   4       2427.22       2587.17        16.58 o
  -4   3   4       2955.78       3148.58        17.35 o
  -3   3   4        275.96        320.65         2.86 o
  -2   3   4       2550.02       2729.27        14.14 o
  -1   3   4        147.75        163.67         2.30 o
   0   3   4         72.08         70.96         2.25 o
   1   3   4          0.33          0.94         0.51 o
   2   3   4       1450.31       1474.30         9.34 o
   3   3   4          6.56          1.28         0.70 o
   4   3   4       1450.45       1511.53        11.71 o
   5   3   4        251.38        300.73         4.20 o
   6   3   4        192.90        195.08         4.05 o
   7   3   4        102.15         89.43         3.52 o
   8   3   4          8.40         17.64         2.22 o
   9   3   4          6.76         -1.54         2.59 o
  10   3   4         41.85         43.37         4.13 o
  11   3   4          2.44         -2.89         2.89 o
  12   3   4          1.70         -0.96         3.23 o
  13   3   4         15.24         17.51         4.26 o
  14   3   4          1.77          2.37         4.57 o
  15   3   4          3.71          5.20         4.77 o
 -15   4   4         21.26         20.81         4.88 o
 -14   4   4         19.76         29.07         4.88 o
 -13   4   4          3.53          5.83         3.28 o
 -12   4   4         10.21          6.13         3.09 o
 -11   4   4         11.18          7.49         2.97 o
 -10   4   4         40.46         40.88         3.64 o
  -9   4   4       1417.19       1427.01        15.97 o
  -8   4   4         89.51         85.82         3.56 o
  -7   4   4        324.43        314.29         5.41 o
  -6   4   4        192.28        237.06         3.74 o
  -5   4   4        376.19        360.47         4.20 o
  -4   4   4         80.67         79.18         1.75 o
  -3   4   4         14.04         16.28         1.01 o
  -2   4   4       1109.72       1090.21         7.34 o
  -1   4   4       2029.78       1961.46        15.50 o
   0   4   4        140.33        163.64         2.40 o
   1   4   4         53.75         37.02         1.05 o
   2   4   4        928.73        897.85         5.92 o
   3   4   4          5.45          8.67         1.01 o
   4   4   4         50.24         61.46         1.81 o
   5   4   4        191.55        209.46         3.60 o
   6   4   4         57.47         55.33         2.56 o
   7   4   4        308.12        298.79         5.25 o
   8   4   4        233.28        200.89         4.76 o
   9   4   4         20.28          8.85         4.13 o
  10   4   4          1.62         -2.76         2.76 o
  11   4   4         28.00         31.06         4.11 o
  12   4   4         65.35         74.10         6.56 o
  13   4   4         42.78         48.47         8.95 o
  14   4   4         57.13         54.33         6.70 o
 -14   5   4          0.49         -3.55         7.87 o
 -13   5   4         16.05         17.82         4.83 o
 -12   5   4        104.31         87.30         5.84 o
 -11   5   4         23.13         33.36         3.63 o
 -10   5   4        111.28         94.86         5.91 o
  -9   5   4        211.04        195.39         5.95 o
  -8   5   4        677.00        717.28        11.12 o
  -7   5   4         65.30         68.03         3.11 o
  -6   5   4         13.54          7.72         1.56 o
  -5   5   4         57.06         45.47         1.90 o
  -4   5   4         66.23         52.93         1.70 o
  -3   5   4         82.53         69.62         1.78 o
  -2   5   4         68.95         61.41         1.36 o
  -1   5   4       1236.51       1409.47        14.99 o
   0   5   4        587.75        624.03         6.45 o
   1   5   4        175.48        206.79         2.67 o
   2   5   4        235.98        209.10         2.51 o
   3   5   4        343.96        318.77         3.70 o
   4   5   4         68.97         73.48         2.20 o
   5   5   4         10.57          6.63         1.35 o
   6   5   4         41.03         35.44         2.28 o
   7   5   4        124.48        120.80         5.17 o
   8   5   4          1.16         -1.23         2.34 o
   9   5   4          0.94         -2.07         2.50 o
  10   5   4          2.02         -4.02         4.09 o
  11   5   4         42.46         51.86         5.45 o
  12   5   4          2.65         -0.89         4.01 o
  13   5   4         33.02         26.72         5.33 o
  14   5   4          4.04          3.23         4.83 o
 -13   6   4          2.04          5.01         5.39 o
 -12   6   4         12.67          9.49         5.22 o
 -11   6   4         83.00         57.98         6.91 o
 -10   6   4         10.12         11.06         4.27 o
  -9   6   4         10.13         17.44         3.24 o
  -8   6   4         43.91         59.48         4.41 o
  -7   6   4        221.14        243.66         5.35 o
  -6   6   4        818.56        841.36         7.73 o
  -5   6   4          0.22         -1.41         1.50 o
  -4   6   4        226.92        225.72         3.69 o
  -3   6   4          1.20         -0.97         0.97 o
  -2   6   4         38.95         55.82         1.26 o
  -1   6   4        168.82        159.86         2.41 o
   0   6   4         96.33        116.19         3.44 o
   1   6   4          0.57         -0.26         0.52 o
   2   6   4         27.30         25.99         1.88 o
   3   6   4         16.70         10.10         1.24 o
   4   6   4        411.34        401.75         5.12 o
   5   6   4        289.05        296.94         4.69 o
   6   6   4          3.37         -2.31         2.31 o
   7   6   4         10.35          6.14         2.93 o
   8   6   4        104.20         81.53         5.40 o
   9   6   4         96.74        109.00         6.35 o
  10   6   4        100.10        105.90         6.76 o
  11   6   4         28.78         24.92         4.67 o
  12   6   4         31.84         27.43         6.38 o
  13   6   4         28.71         29.49        10.01 o
 -12   7   4          0.12         -3.74         5.22 o
 -11   7   4          1.09         -3.34         6.68 o
 -10   7   4          0.57          5.03         5.72 o
  -9   7   4         32.85         45.57         5.73 o
  -8   7   4         50.76         63.84         6.44 o
  -7   7   4        272.39        265.05         8.06 o
  -6   7   4        155.66        137.84         4.87 o
  -5   7   4        214.90        194.86         5.04 o
  -4   7   4         34.86         23.96         2.59 o
  -3   7   4          7.05          3.69         1.25 o
  -2   7   4         67.81         68.51         1.78 o
  -1   7   4        122.12        116.12         3.06 o
   0   7   4         22.37         30.09         1.88 o
   1   7   4         15.60         11.89         2.24 o
   2   7   4         10.78          8.63         1.15 o
   3   7   4         46.11         34.90         1.97 o
   4   7   4         71.60         62.29         3.41 o
   5   7   4          0.85          1.63         2.35 o
   6   7   4          0.45         -0.41         3.02 o
   7   7   4          4.63         -1.04         3.25 o
   8   7   4         36.17         26.66         5.96 o
   9   7   4         15.76         17.26         4.81 o
  10   7   4         82.93         97.27         7.90 o
  11   7   4          8.86         11.39         6.68 o
  12   7   4          2.15          2.41         5.36 o
 -11   8   4          0.00          7.39         5.39 o
 -10   8   4         78.03         73.93         8.82 o
  -9   8   4         55.45         72.28         9.06 o
  -8   8   4         27.61         25.28         5.06 o
  -7   8   4          0.57          2.30         3.66 o
  -6   8   4          0.43          2.15         2.94 o
  -5   8   4         47.62         36.17         3.03 o
  -4   8   4          0.73          0.14         1.86 o
  -3   8   4        540.98        542.62         7.80 o
  -2   8   4         46.71         54.39         2.35 o
  -1   8   4         71.14         60.87         3.44 o
   0   8   4        196.58        185.55         4.96 o
   1   8   4        255.18        254.49         9.27 o
   2   8   4         12.23         21.91         4.38 o
   3   8   4          6.83          4.42         1.68 o
   4   8   4        143.31        133.71         6.70 o
   5   8   4          6.37          8.64         2.57 o
   6   8   4          0.07         -1.38         2.76 o
   7   8   4         24.37         25.51         4.32 o
   8   8   4          5.66          1.39         3.88 o
   9   8   4         16.88         28.92         5.96 o
  10   8   4         54.29         55.74         6.61 o
  -9   9   4          7.12         14.47         5.22 o
  -8   9   4          1.48         -0.95         5.72 o
  -7   9   4         10.24         13.30         3.40 o
  -6   9   4         62.00         56.61         3.71 o
  -5   9   4         17.72         13.41         2.46 o
  -4   9   4         11.76          7.66         2.88 o
  -3   9   4         72.04         80.04         4.45 o
  -2   9   4         49.22         40.09         3.27 o
  -1   9   4         27.15         29.07         4.54 o
   0   9   4          2.69          1.60         3.66 o
   1   9   4          1.12          3.59         3.87 o
   2   9   4          4.60          6.91         4.05 o
   3   9   4         10.13         16.68         4.77 o
   4   9   4          1.26          0.10         4.00 o
   5   9   4          0.23         -0.95         4.05 o
   6   9   4          1.48          4.53         4.38 o
   7   9   4         69.68         85.90        14.07 o
   8   9   4          5.84         12.85         4.84 o
  -6  10   4         66.86         72.52         6.91 o
  -5  10   4          5.77         -0.19         4.20 o
  -4  10   4         17.83          9.94         4.54 o
  -3  10   4          0.19          3.56         5.96 o
  -2  10   4          0.09          2.55         3.87 o
  -1  10   4         12.09         13.75         4.34 o
   0  10   4         10.65         11.22         4.20 o
   1  10   4          0.46          3.81         4.05 o
   2  10   4         22.27         27.79         5.06 o
   3  10   4          0.39         -2.05         4.53 o
   4  10   4          3.35         11.44         4.72 o
   5  10   4          1.36          0.46         4.20 o
 -15   0   5        205.18        235.37        13.44 o
 -13   0   5         72.24        110.87         7.40 o
 -11   0   5         66.78         53.20         5.01 o
  -9   0   5        341.74        354.18         8.78 o
  -7   0   5       1414.66       1611.44        20.44 o
  -5   0   5       3595.40       3823.09        26.17 o
  -3   0   5        361.34        372.41         3.73 o
  -1   0   5        708.21        705.07         5.66 o
   1   0   5       3458.40       3607.32        38.61 o
   3   0   5      10077.69       9972.65        83.83 o
   5   0   5       2087.75       1897.45        22.56 o
   7   0   5        395.57        341.75        15.02 o
   9   0   5         21.16          8.09         3.87 o
  11   0   5          0.19         -5.25         5.25 o
  13   0   5         32.70         37.14         6.41 o
  15   0   5         63.25         82.22         9.27 o
 -16   1   5          2.68         15.00         5.72 o
 -15   1   5         50.63         74.02         6.43 o
 -14   1   5         16.24         21.94         3.65 o
 -13   1   5        156.05        143.87         6.39 o
 -12   1   5         87.50         77.83         4.75 o
 -11   1   5        294.75        304.12         6.73 o
 -10   1   5        140.40        145.31         4.72 o
  -9   1   5          0.04         -0.25         1.81 o
  -8   1   5         27.70         38.94         2.41 o
  -7   1   5        326.29        327.17         4.54 o
  -6   1   5       1807.28       1754.24        11.15 o
  -5   1   5        347.22        324.02         2.95 o
  -4   1   5       2517.42       2439.95        11.82 o
  -3   1   5        665.44        806.10         4.64 o
  -2   1   5       1408.84       1283.15         6.25 o
  -1   1   5         19.64         25.30         0.78 o
   0   1   5       1299.74       1319.76         7.53 o
   1   1   5          2.90          5.94         0.68 o
   2   1   5       2259.86       2530.14        16.39 o
   3   1   5        239.19        332.18         3.61 o
   4   1   5        748.55        811.10         6.90 o
   5   1   5         22.37         20.92         1.70 o
   6   1   5        244.30        224.50         4.28 o
   7   1   5        175.80        142.58         3.86 o
   8   1   5        929.18        886.58        12.62 o
   9   1   5         14.74          2.39         2.68 o
  10   1   5        132.38        106.14         6.68 o
  11   1   5          0.35         -2.50         3.02 o
  12   1   5        207.18        240.18         8.26 o
  13   1   5        104.95         95.68         6.26 o
  14   1   5         33.07         35.97         6.87 o
  15   1   5          3.31         -2.01         4.11 o
 -16   2   5         14.75         14.29         4.75 o
 -15   2   5         21.46         31.90         4.68 o
 -14   2   5         55.80         53.11         4.83 o
 -13   2   5        136.58        139.81         6.29 o
 -12   2   5         11.68         23.37         4.15 o
 -11   2   5         27.53         22.05         3.40 o
 -10   2   5          5.67          9.90         2.76 o
  -9   2   5        831.64        851.68        10.24 o
  -8   2   5         35.47         35.20         2.28 o
  -7   2   5          6.26         10.76         1.71 o
  -6   2   5         58.49         84.04         2.23 o
  -5   2   5        265.97        277.70         2.96 o
  -4   2   5       4438.29       4675.13        21.95 o
  -3   2   5        101.31        105.59         1.39 o
  -2   2   5        171.92        135.28         1.67 o
  -1   2   5       2922.48       2863.68        14.57 o
   0   2   5       5244.16       5388.91        28.71 o
   1   2   5          0.43          2.89         0.55 o
   2   2   5        366.15        402.75         3.76 o
   3   2   5        625.02        532.20         4.91 o
   4   2   5       1982.48       2105.51        13.65 o
   5   2   5       2375.27       2456.43        19.57 o
   6   2   5        270.11        225.48         4.32 o
   7   2   5        179.74        172.78         4.04 o
   8   2   5        117.98        106.12         4.76 o
   9   2   5        365.30        360.16         8.20 o
  10   2   5        164.95        170.96         6.59 o
  11   2   5          1.76         -2.80         2.80 o
  12   2   5          3.67          4.12         3.38 o
  13   2   5          0.92          1.86         3.58 o
  14   2   5         47.24         45.34         6.40 o
  15   2   5         47.40         53.81         6.84 o
 -15   3   5         16.12         12.97         3.92 o
 -14   3   5         40.56         39.44         4.51 o
 -13   3   5          0.30         -2.94         2.94 o
 -12   3   5         49.95         35.18         3.92 o
 -11   3   5         32.74         34.62         3.95 o
 -10   3   5       1047.08       1027.34        13.29 o
  -9   3   5        402.00        353.45         7.02 o
  -8   3   5        738.48        737.86         9.00 o
  -7   3   5          0.41         -2.31         2.31 o
  -6   3   5        237.88        258.27         3.76 o
  -5   3   5       1723.36       1710.39        11.25 o
  -4   3   5        313.28        333.45         3.11 o
  -3   3   5         80.76         75.48         1.30 o
  -2   3   5         11.16         15.89         0.72 o
  -1   3   5         68.22         69.02         0.93 o
   0   3   5       2058.14       2191.42        16.86 o
   1   3   5        776.11        646.08         4.69 o
   2   3   5       4180.45       4314.54        24.91 o
   3   3   5        335.41        438.26         4.55 o
   4   3   5        474.28        523.15         5.06 o
   5   3   5        945.18        951.37         9.33 o
   6   3   5        450.12        386.26         5.53 o
   7   3   5          0.02         -0.78         1.79 o
   8   3   5        321.07        307.97         6.07 o
   9   3   5        177.96        188.96         6.35 o
  10   3   5        116.67        106.33         6.95 o
  11   3   5        135.21        152.19         6.83 o
  12   3   5         61.73         66.51         5.28 o
  13   3   5         67.89         61.65         5.51 o
  14   3   5          0.22         -2.45         5.30 o
  15   3   5          4.47          9.37         5.32 o
 -15   4   5         12.62         26.58         4.93 o
 -14   4   5          0.21          1.01         3.77 o
 -13   4   5         98.96         99.96         5.56 o
 -12   4   5         26.37         34.55         3.83 o
 -11   4   5          1.03          1.16         2.58 o
 -10   4   5         47.32         51.57         3.82 o
  -9   4   5        200.81        179.50         5.05 o
  -8   4   5         39.39         34.45         2.88 o
  -7   4   5        138.41        142.42         3.96 o
  -6   4   5         80.36        104.82         3.55 o
  -5   4   5        292.02        320.89         4.22 o
  -4   4   5        490.28        508.61         4.26 o
  -3   4   5          1.64         20.76         1.16 o
  -2   4   5         32.82         20.92         1.03 o
  -1   4   5        205.56        197.55         2.43 o
   0   4   5        181.64        172.36         3.75 o
   1   4   5       1317.37       1343.00        12.45 o
   2   4   5         72.78         78.66         1.89 o
   3   4   5        102.01        123.15         2.00 o
   4   4   5         65.95         69.42         2.35 o
   5   4   5        206.31        217.84         3.90 o
   6   4   5        145.28        157.29         3.68 o
   7   4   5         86.53         76.65         3.13 o
   8   4   5         56.59         44.15         3.48 o
   9   4   5        126.52        131.10         5.73 o
  10   4   5          8.09         -0.63         2.82 o
  11   4   5         48.97         40.18         6.55 o
  12   4   5          4.03          5.01         4.20 o
  13   4   5          4.21         -5.81         6.83 o
  14   4   5         28.70         37.69         6.35 o
 -14   5   5         17.35          2.15         5.73 o
 -13   5   5         30.77         18.66         4.35 o
 -12   5   5        103.25        126.87         6.73 o
 -11   5   5          0.31          0.32         3.42 o
 -10   5   5         20.99         17.59         3.06 o
  -9   5   5         60.34         58.21         3.82 o
  -8   5   5         47.61         36.62         2.94 o
  -7   5   5          0.28         -1.66         1.66 o
  -6   5   5         58.52         57.97         2.37 o
  -5   5   5         13.99          8.60         1.31 o
  -4   5   5         71.92         83.98         2.10 o
  -3   5   5        113.29         84.20         1.74 o
  -2   5   5        543.27        538.26         4.66 o
  -1   5   5        134.84        146.68         3.87 o
   0   5   5        682.05        725.47         8.78 o
   1   5   5       1171.41       1271.39        15.05 o
   2   5   5       4638.90       4550.49        27.85 o
   3   5   5         32.54         32.59         1.66 o
   4   5   5        375.39        346.99         4.69 o
   5   5   5         87.77        106.19         3.33 o
   6   5   5        761.57        773.18         8.58 o
   7   5   5         44.94         33.69         3.11 o
   8   5   5        460.26        431.22        14.25 o
   9   5   5         56.85         55.35         5.10 o
  10   5   5         22.77         27.69         4.39 o
  11   5   5          0.49          0.19         3.98 o
  12   5   5         31.97         24.28         5.40 o
  13   5   5         11.81         13.05         5.14 o
 -13   6   5         50.07         34.39         7.24 o
 -12   6   5          2.93          1.05         4.88 o
 -11   6   5          0.32          0.72         4.72 o
 -10   6   5          0.49          1.80         3.40 o
  -9   6   5        106.49         93.18         5.29 o
  -8   6   5         34.60         28.61         3.50 o
  -7   6   5        112.61        129.09         6.47 o
  -6   6   5        398.41        395.39         5.69 o
  -5   6   5        132.82        100.84         3.27 o
  -4   6   5          8.74         10.08         1.08 o
  -3   6   5        405.06        381.03         3.63 o
  -2   6   5        102.09         94.61         1.60 o
  -1   6   5         78.22         70.40         2.12 o
   0   6   5         58.34         68.89         3.24 o
   1   6   5        127.70        121.42         7.55 o
   2   6   5         20.70         21.22         0.88 o
   3   6   5        476.45        467.44         4.47 o
   4   6   5         95.96        115.62         2.14 o
   5   6   5          0.15         -1.24         1.24 o
   6   6   5          8.11          9.62         2.83 o
   7   6   5         94.72         72.30         4.95 o
   8   6   5         38.26         41.62         6.15 o
   9   6   5         78.94         64.93         7.66 o
  10   6   5          2.45          1.30         3.57 o
  11   6   5         13.18         19.14         5.94 o
  12   6   5         34.35         34.15         6.76 o
 -12   7   5          0.65         -1.16         6.68 o
 -11   7   5          5.47          7.75         5.72 o
 -10   7   5         22.02         22.54         5.36 o
  -9   7   5         78.45         94.89         7.54 o
  -8   7   5         69.86         59.95         6.23 o
  -7   7   5         50.64         33.91         4.07 o
  -6   7   5          6.27          7.38         2.44 o
  -5   7   5          4.63         -2.01         2.01 o
  -4   7   5        293.70        235.42         5.30 o
  -3   7   5         47.49         53.95         1.84 o
  -2   7   5         21.06         18.17         1.87 o
  -1   7   5        410.80        420.30         6.00 o
   0   7   5          8.36         10.56         2.44 o
   1   7   5         38.49         36.14         2.81 o
   2   7   5          5.61         -2.22         2.22 o
   3   7   5        103.05        102.48         2.80 o
   4   7   5        175.26        174.56         4.79 o
   5   7   5        334.94        306.83         7.91 o
   6   7   5         94.16         81.42         4.86 o
   7   7   5          4.65         10.27         3.05 o
   8   7   5          6.39          7.51         3.88 o
   9   7   5          1.70          3.05         3.97 o
  10   7   5          8.33         -2.01         4.47 o
  11   7   5         77.84         75.27         7.66 o
 -11   8   5         61.88         56.03        10.25 o
 -10   8   5         25.91         36.72         6.38 o
  -9   8   5          2.66         11.39         4.88 o
  -8   8   5          5.89          2.57         4.12 o
  -7   8   5         17.99         21.13         4.46 o
  -6   8   5         37.30         37.33         4.14 o
  -5   8   5         73.77         71.11         4.25 o
  -4   8   5        108.47         91.54         3.51 o
  -3   8   5         46.16         57.32         2.68 o
  -2   8   5          1.04          3.66         2.03 o
  -1   8   5          0.23          1.13         2.74 o
   0   8   5          5.98          4.15         3.87 o
   1   8   5         18.16         24.76         4.54 o
   2   8   5          9.30         13.59         4.05 o
   3   8   5         35.90         26.27         4.88 o
   4   8   5         67.25         75.72         3.56 o
   5   8   5          0.20          0.64         3.86 o
   6   8   5         18.16         22.03         4.58 o
   7   8   5         21.72         23.07         4.17 o
   8   8   5         17.78         21.63         4.48 o
   9   8   5         95.04         95.09         7.41 o
  10   8   5          9.08          8.39         4.67 o
  -9   9   5         33.60         29.14         5.70 o
  -8   9   5         23.54         15.26         4.72 o
  -7   9   5         40.16         29.01         3.41 o
  -6   9   5         49.10         43.09         3.39 o
  -5   9   5          0.08         -2.72         2.72 o
  -4   9   5          0.17         -2.42         2.42 o
  -3   9   5         30.91         43.13         5.56 o
  -2   9   5         48.05         60.59         5.89 o
  -1   9   5        119.69        111.31         7.24 o
   0   9   5          6.67         -3.25         9.54 o
   1   9   5         19.06         15.31         9.78 o
   2   9   5        103.64        113.36         7.58 o
   3   9   5         51.49         36.92         5.22 o
   4   9   5          3.12         -2.62         4.05 o
   5   9   5          7.44          5.65         4.54 o
   6   9   5          0.20         -4.54         4.54 o
   7   9   5         20.33         30.88        10.01 o
   8   9   5         97.20         95.87         8.93 o
  -6  10   5          5.31          5.01         5.96 o
  -5  10   5          3.23          0.62         4.54 o
  -4  10   5          1.83          9.20         4.54 o
  -3  10   5         68.68         92.06         7.06 o
  -2  10   5         30.43         28.53        12.40 o
  -1  10   5         18.99         25.28         4.88 o
   0  10   5          0.00          0.24         4.05 o
   1  10   5          3.36          4.14         4.20 o
   2  10   5          0.05         -2.84         3.87 o
   3  10   5          3.17          3.87         5.96 o
   4  10   5          0.48          1.91         4.38 o
   5  10   5          0.60          2.86         4.77 o
 -16   0   6          7.39         18.25        12.64 o
 -14   0   6         21.35         21.56         6.21 o
 -12   0   6         32.82         17.65         4.05 o
 -10   0   6        590.71        591.17        12.09 o
  -8   0   6         78.46         92.98         5.01 o
  -6   0   6       6511.98       6908.38        53.93 o
  -4   0   6        200.79        198.64         2.88 o
  -2   0   6       7687.74       7793.65        46.41 o
   0   0   6       6357.57       6366.48        53.42 o
   2   0   6       9058.14       9206.50        77.40 o
   4   0   6         61.88         62.67         2.86 o
   6   0   6       1730.22       1885.70        27.05 o
   8   0   6         39.94         62.41         5.56 o
  10   0   6          0.15         -2.62         4.05 o
  12   0   6         83.45        125.79        12.87 o
  14   0   6        249.92        310.49        14.33 o
 -16   1   6          6.42          1.70         4.45 o
 -15   1   6          8.95         19.25         5.32 o
 -14   1   6         42.66         33.82         4.51 o
 -13   1   6         15.54          5.22         3.06 o
 -12   1   6          6.76          0.91         2.81 o
 -11   1   6          4.24          4.60         2.52 o
 -10   1   6         83.22         84.33         3.83 o
  -9   1   6          1.83          2.13         1.69 o
  -8   1   6        137.79        182.63         4.40 o
  -7   1   6       3990.46       4059.33        26.77 o
  -6   1   6        109.04        143.17         2.94 o
  -5   1   6       3860.88       4046.44        19.62 o
  -4   1   6        242.77        304.59         2.66 o
  -3   1   6        975.23       1026.84         5.50 o
  -2   1   6       3185.41       3461.19        15.29 o
  -1   1   6       7573.15       8234.08        36.83 o
   0   1   6          0.11         -0.52         0.59 o
   1   1   6        789.79        703.46         5.30 o
   2   1   6       3079.95       3431.98        21.67 o
   3   1   6       1688.73       1670.36        11.81 o
   4   1   6       1422.01       1490.85        11.11 o
   5   1   6          1.98          1.76         1.31 o
   6   1   6        130.87        144.36         3.99 o
   7   1   6       1242.32       1153.33        13.08 o
   8   1   6         75.89         69.84         4.17 o
   9   1   6          2.48         -1.06         2.41 o
  10   1   6          0.53         -1.54         2.94 o
  11   1   6        218.02        208.98         7.51 o
  12   1   6          6.52          2.40         3.43 o
  13   1   6        114.77         88.04         6.54 o
  14   1   6         15.35         10.53         4.23 o
  15   1   6         65.66         64.92         9.11 o
 -16   2   6         74.37         81.63         9.22 o
 -15   2   6         10.63         12.11         3.99 o
 -14   2   6         15.85          4.60         3.53 o
 -13   2   6          0.02         -3.09         3.09 o
 -12   2   6        515.46        526.37        10.54 o
 -11   2   6        166.34        155.04         5.37 o
 -10   2   6        513.23        500.40         7.95 o
  -9   2   6        233.16        236.16         5.34 o
  -8   2   6        223.37        208.14         7.44 o
  -7   2   6       1060.66       1039.96         9.84 o
  -6   2   6        149.06        101.31         2.48 o
  -5   2   6         52.46         91.80         1.87 o
  -4   2   6       1547.06       1728.61         8.93 o
  -3   2   6       1889.36       2192.35        10.67 o
  -2   2   6         23.75         29.34         0.90 o
  -1   2   6        478.06        404.26         3.03 o
   0   2   6        365.75        380.74         3.34 o
   1   2   6       2463.97       2499.14        16.12 o
   2   2   6       2827.65       2847.10        18.28 o
   3   2   6         12.15          8.18         0.99 o
   4   2   6        327.78        325.67         4.66 o
   5   2   6       1316.11       1266.38        11.69 o
   6   2   6       1036.04       1020.96        13.83 o
   7   2   6          0.60         -1.84         1.84 o
   8   2   6          0.11         -2.38         2.38 o
   9   2   6        571.11        542.67        10.18 o
  10   2   6        156.41        152.22         6.35 o
  11   2   6        143.09        137.53         6.61 o
  12   2   6         40.16         43.36         4.64 o
  13   2   6        285.99        285.32         9.34 o
  14   2   6          9.19         13.19         4.34 o
  15   2   6          0.78         -1.89         4.74 o
 -15   3   6         33.63         35.25         6.48 o
 -14   3   6          6.78          2.98         3.78 o
 -13   3   6         33.58         57.96         4.67 o
 -12   3   6        142.83        150.32         6.24 o
 -11   3   6         10.00          3.05         2.98 o
 -10   3   6         33.97         28.68         3.34 o
  -9   3   6          9.58          7.19         2.55 o
  -8   3   6          8.56          9.43         1.90 o
  -7   3   6        469.46        435.30         5.48 o
  -6   3   6        169.88        120.16         3.58 o
  -5   3   6          0.88         -0.96         0.96 o
  -4   3   6       1387.51       1691.13         9.81 o
  -3   3   6        558.06        580.61         4.16 o
  -2   3   6       3096.22       3185.62        19.27 o
  -1   3   6        168.30        128.95         1.32 o
   0   3   6         73.60        146.17         1.57 o
   1   3   6        633.82        599.87         4.02 o
   2   3   6        276.88        229.37         2.86 o
   3   3   6        811.00        770.04         6.84 o
   4   3   6        847.03        752.96         7.62 o
   5   3   6        644.37        612.56         7.52 o
   6   3   6         20.34         20.77         1.91 o
   7   3   6         63.94         67.21         3.07 o
   8   3   6        253.36        205.38         7.32 o
   9   3   6         19.03         10.57         3.13 o
  10   3   6          5.22          4.96         3.04 o
  11   3   6          6.04          4.82         3.79 o
  12   3   6         48.75         52.12         4.89 o
  13   3   6          3.87          2.08         4.29 o
  14   3   6         76.54         79.82         7.32 o
 -15   4   6         15.92         24.99         4.85 o
 -14   4   6          8.62          8.52         4.28 o
 -13   4   6         35.83         35.36         4.76 o
 -12   4   6          1.22         -2.53         2.78 o
 -11   4   6         52.13         47.38         3.99 o
 -10   4   6        135.89        140.57         6.48 o
  -9   4   6          7.93         10.80         2.51 o
  -8   4   6        585.90        595.87         8.14 o
  -7   4   6        253.55        215.69         4.28 o
  -6   4   6        278.33        299.64         4.66 o
  -5   4   6        202.12        212.13         3.35 o
  -4   4   6       1588.05       1524.58         9.54 o
  -3   4   6        220.51        207.15         2.33 o
  -2   4   6          0.24          2.14         0.64 o
  -1   4   6         10.61         31.65         1.23 o
   0   4   6         60.47         33.27         2.20 o
   1   4   6         30.85         23.08         1.45 o
   2   4   6         92.05        103.75         1.75 o
   3   4   6       1343.35       1377.52         9.82 o
   4   4   6         41.59         37.77         2.03 o
   5   4   6        273.25        249.15         4.20 o
   6   4   6          5.26         15.35         1.83 o
   7   4   6         41.44         41.70         2.58 o
   8   4   6        245.82        221.25         6.82 o
   9   4   6        440.03        434.07         9.21 o
  10   4   6        222.99        183.27         6.70 o
  11   4   6         41.16         40.47         5.41 o
  12   4   6          0.75          3.17         5.24 o
  13   4   6          0.95          6.53         4.55 o
  14   4   6          3.68          4.70         5.10 o
 -14   5   6          2.65         -4.27         4.27 o
 -13   5   6         54.21         63.57         5.60 o
 -12   5   6        203.03        217.98        14.52 o
 -11   5   6          3.01          0.24         3.14 o
 -10   5   6        101.12         86.49         5.29 o
  -9   5   6        458.56        438.38         8.14 o
  -8   5   6          3.51          1.18         2.32 o
  -7   5   6         43.66         29.13         2.71 o
  -6   5   6         54.79         45.32         2.38 o
  -5   5   6          5.18          7.57         1.35 o
  -4   5   6         42.95         49.44         1.94 o
  -3   5   6          0.30         -0.14         0.69 o
  -2   5   6         13.49         18.05         1.78 o
  -1   5   6       2578.03       2637.96        23.69 o
   0   5   6        548.03        590.93         7.97 o
   1   5   6        466.34        425.50         5.51 o
   2   5   6        109.39        113.28         1.90 o
   3   5   6        440.72        447.69         4.42 o
   4   5   6         61.41         76.76         2.27 o
   5   5   6        286.57        283.65         5.08 o
   6   5   6         39.63         29.49         2.17 o
   7   5   6          1.95         -0.69         2.11 o
   8   5   6          4.09          1.70         3.66 o
   9   5   6         23.23         17.06         3.86 o
  10   5   6         51.13         52.11         8.06 o
  11   5   6        208.33        189.74         8.80 o
  12   5   6         36.48         40.21         5.74 o
  13   5   6          7.08          0.01         4.52 o
 -13   6   6         10.69         13.21         6.23 o
 -12   6   6         36.13         47.00        15.02 o
 -11   6   6          3.05         -0.83         3.68 o
 -10   6   6         24.65         24.97         3.75 o
  -9   6   6         49.17         47.72         4.17 o
  -8   6   6         86.33         99.07         4.61 o
  -7   6   6         66.45         61.03         4.05 o
  -6   6   6          0.08         -1.54         2.12 o
  -5   6   6        321.22        283.94         4.89 o
  -4   6   6        788.53        741.25         7.21 o
  -3   6   6         14.68          9.57         1.53 o
  -2   6   6          3.74         -0.63         1.32 o
  -1   6   6        895.92        959.37        11.21 o
   0   6   6        543.74        554.88        10.71 o
   1   6   6         28.02         29.83         2.68 o
   2   6   6         15.43         12.29         1.55 o
   3   6   6         35.33         37.70         1.10 o
   4   6   6          2.58          1.55         1.94 o
   5   6   6        249.40        246.13         6.64 o
   6   6   6         89.70         87.44         5.02 o
   7   6   6        175.59        163.70         6.56 o
   8   6   6         23.90         37.01         4.33 o
   9   6   6         56.22         52.71         5.19 o
  10   6   6          0.23         -3.53         3.53 o
  11   6   6          0.03         -0.27         3.92 o
  12   6   6         22.87         25.24         6.17 o
 -12   7   6          2.12         -2.03         5.36 o
 -11   7   6          0.74          3.11         4.88 o
 -10   7   6        167.14        175.21         9.94 o
  -9   7   6         11.46          7.14         4.68 o
  -8   7   6         18.52         13.40         3.64 o
  -7   7   6         19.08         19.08         2.88 o
  -6   7   6        276.17        314.17         6.56 o
  -5   7   6          3.30          0.05         2.12 o
  -4   7   6         10.80          6.07         1.48 o
  -3   7   6         12.64         10.12         2.20 o
  -2   7   6          0.28          1.04         1.37 o
  -1   7   6        139.73        131.19         5.00 o
   0   7   6        256.14        251.60         6.47 o
   1   7   6        247.93        232.66         6.31 o
   2   7   6         24.13         25.95         3.02 o
   3   7   6         18.06         17.45         3.48 o
   4   7   6          0.83          1.96         1.87 o
   5   7   6         27.21         24.47         2.77 o
   6   7   6         26.66         24.54         3.31 o
   7   7   6          0.01         -1.25         2.88 o
   8   7   6         56.78         62.32         5.91 o
   9   7   6         91.71        102.03        11.21 o
  10   7   6          0.02         -0.97         4.32 o
  11   7   6          0.18         -3.29         7.87 o
 -11   8   6          6.62          3.10         7.39 o
 -10   8   6          5.15          6.18         7.39 o
  -9   8   6          0.78          2.38         4.38 o
  -8   8   6          8.92         -1.35         4.12 o
  -7   8   6          7.77          0.30         3.12 o
  -6   8   6          3.96         -1.81         2.83 o
  -5   8   6         48.51         43.25         2.85 o
  -4   8   6         40.81         34.97         1.94 o
  -3   8   6          0.94          1.69         2.03 o
  -2   8   6         23.98         28.17         5.06 o
  -1   8   6         94.73         97.22         6.91 o
   0   8   6          6.51          5.25         3.87 o
   1   8   6         16.28         23.36         4.72 o
   2   8   6        120.89        142.45        19.55 o
   3   8   6          7.15         12.61         4.54 o
   4   8   6        121.63        105.93         7.73 o
   5   8   6         73.21         78.68         5.96 o
   6   8   6         42.97         30.93         3.50 o
   7   8   6          9.70         14.24         3.35 o
   8   8   6         12.71         12.52         4.11 o
   9   8   6         23.75         28.74         5.34 o
  -9   9   6          5.61          5.05         5.02 o
  -8   9   6         38.35         34.75         5.61 o
  -7   9   6          4.62          6.60         3.41 o
  -6   9   6         50.45         46.80         4.38 o
  -5   9   6          0.79         -3.87         3.87 o
  -4   9   6         40.63         50.31         8.34 o
  -3   9   6         71.60         85.07         6.91 o
  -2   9   6         18.75         21.03         4.88 o
  -1   9   6          4.54          4.29         4.05 o
   0   9   6         38.29         35.27         5.56 o
   1   9   6         21.92          4.40         4.34 o
   2   9   6         36.53         36.52         9.06 o
   3   9   6         31.72         33.36        10.01 o
   4   9   6          9.20          3.37         5.72 o
   5   9   6          0.00          0.48         4.54 o
   6   9   6          0.63          6.00         6.20 o
   7   9   6          6.18          6.20         5.73 o
  -6  10   6          5.14         10.83         5.22 o
  -5  10   6          8.53          3.50         4.88 o
  -4  10   6          0.37         -1.45         4.20 o
  -3  10   6          0.79          4.53         4.38 o
  -2  10   6         47.99         61.95         6.57 o
  -1  10   6          5.99          1.75         4.20 o
   0  10   6          1.97          8.76         8.58 o
   1  10   6         25.51         34.11         5.56 o
   2  10   6          5.69         17.17         5.06 o
   3  10   6          5.48         -0.95         4.38 o
   4  10   6          8.77         15.89         9.54 o
 -15   0   7          4.26         12.43         6.52 o
 -13   0   7         55.77         72.67         8.02 o
 -11   0   7         59.74         65.53         5.66 o
  -9   0   7        555.21        580.95        16.82 o
  -7   0   7         29.09         46.33         7.55 o
  -5   0   7         29.62         27.41         1.81 o
  -3   0   7       1937.23       1790.14        12.45 o
  -1   0   7       1342.48       1404.90        10.55 o
   1   0   7      11230.76      10742.81        80.20 o
   3   0   7         78.58         68.36         2.73 o
   5   0   7        586.44        527.75         9.75 o
   7   0   7         63.62         55.26         5.22 o
   9   0   7        437.85        433.72        12.98 o
  11   0   7        247.59        240.11        13.59 o
  13   0   7          7.75         -4.60         4.88 o
  15   0   7         20.13         18.53         6.91 o
 -16   1   7          6.11          3.64         4.43 o
 -15   1   7          1.01          1.20         3.74 o
 -14   1   7          3.78         -3.09         3.69 o
 -13   1   7          1.08         -2.70         2.70 o
 -12   1   7          0.22         -2.43         2.43 o
 -11   1   7         54.41         50.20         3.61 o
 -10   1   7         42.58         40.56         3.14 o
  -9   1   7        197.10        213.39         5.72 o
  -8   1   7         26.80          8.48         1.97 o
  -7   1   7        750.41        776.04         8.43 o
  -6   1   7        130.65         77.34         2.33 o
  -5   1   7        320.07        288.91         3.32 o
  -4   1   7       1443.62       1410.54         7.66 o
  -3   1   7        150.61        140.89         1.66 o
  -2   1   7        739.56        774.32         4.72 o
  -1   1   7       1304.37       1056.20         5.90 o
   0   1   7        405.57        380.02         3.36 o
   1   1   7          0.00         -0.63         0.63 o
   2   1   7       2834.57       2890.16        18.78 o
   3   1   7        352.84        306.33         3.76 o
   4   1   7        730.98        611.55         6.97 o
   5   1   7         48.68         23.29         2.00 o
   6   1   7       2267.01       2236.75        20.89 o
   7   1   7        243.22        231.89         6.00 o
   8   1   7         52.02         42.64         3.78 o
   9   1   7         76.24         62.56         6.47 o
  10   1   7        864.95        837.68        13.73 o
  11   1   7         54.78         46.63         4.71 o
  12   1   7         74.62         65.80         5.51 o
  13   1   7        122.68        112.55         6.89 o
  14   1   7         22.51         28.51         4.81 o
  15   1   7          5.54          8.12         4.57 o
 -16   2   7         57.70         64.76         5.73 o
 -15   2   7          0.05         -0.59         3.68 o
 -14   2   7          2.04         -1.69         3.44 o
 -13   2   7          2.49          2.09         3.10 o
 -12   2   7         58.95         55.22         4.03 o
 -11   2   7         68.41         75.98         4.23 o
 -10   2   7        244.83        228.79         5.65 o
  -9   2   7          1.91         -1.92         1.92 o
  -8   2   7        179.58        189.89         3.83 o
  -7   2   7         15.52         14.53         1.66 o
  -6   2   7         42.87         18.02         1.46 o
  -5   2   7        138.48        208.38         3.17 o
  -4   2   7        574.27        538.21         4.14 o
  -3   2   7        117.65         87.27         1.44 o
  -2   2   7        377.94        336.01         2.64 o
  -1   2   7        749.70        801.11         5.80 o
   0   2   7        497.57        503.13         4.22 o
   1   2   7       1785.80       1770.51        11.37 o
   2   2   7        331.65        335.78         3.69 o
   3   2   7        206.24        165.49         2.86 o
   4   2   7        100.41         69.07         2.68 o
   5   2   7         30.72         39.98         2.43 o
   6   2   7        356.44        387.99         5.81 o
   7   2   7        202.61        168.11         4.22 o
   8   2   7        228.89        213.30         8.90 o
   9   2   7        212.02        216.55         6.88 o
  10   2   7          2.27         -0.88         3.09 o
  11   2   7         70.42         73.80         5.20 o
  12   2   7         32.23         40.78         4.74 o
  13   2   7         44.25         62.02         5.68 o
  14   2   7          4.54          9.54         4.91 o
 -15   3   7         39.54         40.88         5.51 o
 -14   3   7          0.45          0.69         3.40 o
 -13   3   7         52.17         51.53         4.55 o
 -12   3   7          0.19         -1.74         2.87 o
 -11   3   7          0.03         -2.68         2.68 o
 -10   3   7        183.60        189.22         8.10 o
  -9   3   7         27.34         29.06         3.63 o
  -8   3   7          2.31         -1.26         1.73 o
  -7   3   7          1.90         -1.25         1.25 o
  -6   3   7         35.66         30.27         1.73 o
  -5   3   7        167.70        184.44         2.90 o
  -4   3   7        281.69        313.74         2.95 o
  -3   3   7         57.79         76.46         1.49 o
  -2   3   7        326.09        250.88         2.59 o
  -1   3   7       2679.28       2670.25        15.22 o
   0   3   7         28.17         17.67         0.87 o
   1   3   7        236.03        267.19         2.60 o
   2   3   7         29.83         27.40         1.53 o
   3   3   7       2042.69       2202.81        17.12 o
   4   3   7       1510.23       1491.27        12.82 o
   5   3   7       1205.33       1193.92        11.29 o
   6   3   7        406.55        435.92         6.18 o
   7   3   7         89.08         74.60         3.25 o
   8   3   7          0.34         -1.89         1.89 o
   9   3   7        149.38        182.87         6.69 o
  10   3   7          1.90         -2.83         2.83 o
  11   3   7         86.20         99.71         5.98 o
  12   3   7         49.20         55.28         6.40 o
  13   3   7         20.72         32.53         6.66 o
  14   3   7          0.35         -1.42         4.94 o
 -15   4   7         11.03          3.92         4.39 o
 -14   4   7          1.08         -2.21         3.86 o
 -13   4   7         65.57         71.42         5.95 o
 -12   4   7        111.70         99.91         5.37 o
 -11   4   7         50.05         45.23         3.94 o
 -10   4   7         25.07         22.25         3.13 o
  -9   4   7        237.41        254.97         5.73 o
  -8   4   7        407.14        372.28         7.64 o
  -7   4   7        361.32        347.88         5.43 o
  -6   4   7        803.34        787.59         8.17 o
  -5   4   7        513.57        513.27         5.93 o
  -4   4   7        533.40        549.08         4.62 o
  -3   4   7        475.92        519.07         4.24 o
  -2   4   7       1141.57       1259.10         7.93 o
  -1   4   7          0.01          1.33         0.62 o
   0   4   7          1.63          0.77         1.14 o
   1   4   7         67.41         72.70         1.38 o
   2   4   7        718.49        760.72         6.15 o
   3   4   7         95.10         72.12         1.77 o
   4   4   7         18.57         15.49         2.03 o
   5   4   7        396.58        374.99         5.94 o
   6   4   7        138.63        142.45         4.09 o
   7   4   7         13.42          7.13         2.02 o
   8   4   7         53.68         63.68         4.29 o
   9   4   7         76.91         86.61         5.85 o
  10   4   7          6.58          5.99         4.03 o
  11   4   7        117.00         88.86         6.68 o
  12   4   7          2.34         -4.08         4.08 o
  13   4   7        105.76        107.68         8.06 o
 -14   5   7          5.13          3.81         4.83 o
 -13   5   7         12.25          7.79         4.04 o
 -12   5   7         27.41         25.84         4.28 o
 -11   5   7          0.36          0.33         3.72 o
 -10   5   7         26.79         19.63         3.63 o
  -9   5   7        132.38        123.72         5.87 o
  -8   5   7          0.84          0.59         2.06 o
  -7   5   7         48.35         58.59         2.85 o
  -6   5   7          4.31          0.28         1.46 o
  -5   5   7          2.43         -0.91         1.22 o
  -4   5   7          9.94          9.65         0.94 o
  -3   5   7        131.46        119.08         1.86 o
  -2   5   7         48.04         51.59         2.00 o
  -1   5   7         31.28         49.55         2.89 o
   0   5   7          1.72         10.09         2.04 o
   1   5   7        293.08        282.25         4.59 o
   2   5   7        487.71        543.05         5.26 o
   3   5   7         70.63         74.36         2.17 o
   4   5   7         23.42         20.51         1.59 o
   5   5   7         42.57         23.01         1.78 o
   6   5   7          0.62         -1.79         1.79 o
   7   5   7        308.93        258.80         8.05 o
   8   5   7        393.79        364.88         9.87 o
   9   5   7          0.40         -1.89         3.23 o
  10   5   7          6.49          4.66         3.70 o
  11   5   7          4.07          8.41         4.46 o
  12   5   7         90.55        111.67         7.85 o
  13   5   7          4.79         -4.53         4.53 o
 -13   6   7          0.46          9.06         6.07 o
 -12   6   7         10.19          9.85         5.56 o
 -11   6   7         39.27         46.62         4.75 o
 -10   6   7         16.30         19.26         3.69 o
  -9   6   7        137.93        148.41         6.19 o
  -8   6   7          0.29         -1.24         3.08 o
  -7   6   7          8.18          4.29         2.48 o
  -6   6   7         10.59          5.81         2.85 o
  -5   6   7        265.27        220.36         5.62 o
  -4   6   7        278.52        292.13         3.91 o
  -3   6   7        145.01        137.22         3.92 o
  -2   6   7          0.08          0.35         1.15 o
  -1   6   7        113.78         92.92         3.84 o
   0   6   7          0.39          2.14         2.04 o
   1   6   7        634.69        619.16         8.91 o
   2   6   7         15.67         13.34         2.61 o
   3   6   7          3.30          1.01         0.92 o
   4   6   7          0.19          0.00         1.86 o
   5   6   7        810.14        712.02        12.02 o
   6   6   7        170.77        166.29         6.24 o
   7   6   7          8.07         12.78         3.39 o
   8   6   7        181.10        143.99         7.19 o
   9   6   7         35.50         39.93         4.91 o
  10   6   7         47.82         35.42         5.05 o
  11   6   7         25.10         38.36         5.29 o
  12   6   7         25.68         31.03         6.61 o
 -12   7   7         33.47         25.98         6.72 o
 -11   7   7          0.30         -4.47         4.47 o
 -10   7   7          0.07         -3.97         4.47 o
  -9   7   7        124.00        153.40         9.23 o
  -8   7   7         13.89         10.32         3.51 o
  -7   7   7          3.82          3.64         2.44 o
  -6   7   7         47.34         31.49         3.05 o
  -5   7   7         84.20         90.96         3.93 o
  -4   7   7         18.76         17.21         1.24 o
  -3   7   7        125.59        114.15         3.49 o
  -2   7   7         30.20         29.02         3.21 o
  -1   7   7        177.21        171.76         5.71 o
   0   7   7         12.41          5.09         2.54 o
   1   7   7          0.62          4.00         2.56 o
   2   7   7          0.37          2.40         2.49 o
   3   7   7          0.02         -2.73         2.73 o
   4   7   7         49.05         38.17         2.41 o
   5   7   7         89.25         99.33         4.18 o
   6   7   7         11.62         11.86         2.92 o
   7   7   7         32.64         29.72         4.80 o
   8   7   7         30.75         28.59         5.25 o
   9   7   7         36.05         34.24         7.63 o
  10   7   7          0.29          8.12         4.67 o
  11   7   7          2.37         -1.02         4.54 o
 -10   8   7         11.43         17.09         8.34 o
  -9   8   7          8.04          7.20         4.68 o
  -8   8   7        102.51         97.84         6.31 o
  -7   8   7         29.90         32.19         4.21 o
  -6   8   7         45.96         41.67         4.16 o
  -5   8   7          0.52         -1.15         2.54 o
  -4   8   7          2.68         -2.04         2.04 o
  -3   8   7         29.00         37.82         7.63 o
  -2   8   7         43.44         53.65         5.89 o
  -1   8   7          1.18          3.36         3.87 o
   0   8   7          1.69         -0.34         3.53 o
   1   8   7         11.00         12.64         4.38 o
   2   8   7         40.92         41.08         5.56 o
   3   8   7         15.92         10.21         4.54 o
   4   8   7         21.92         35.29         5.73 o
   5   8   7          5.18          5.21         4.88 o
   6   8   7          0.16         -2.69         2.69 o
   7   8   7         27.26         26.82         3.75 o
   8   8   7         47.22         52.96         5.63 o
   9   8   7         28.65         32.90         5.55 o
  -8   9   7          4.23          8.63         3.93 o
  -7   9   7         19.08         30.36         5.88 o
  -6   9   7         71.71         83.62         7.75 o
  -5   9   7         44.37         38.16         5.89 o
  -4   9   7         28.63         36.62         5.89 o
  -3   9   7          0.40          8.11         4.77 o
  -2   9   7          0.88          5.70         4.54 o
  -1   9   7          5.56          2.52         4.20 o
   0   9   7         29.36         27.42         5.39 o
   1   9   7         19.14         24.14         5.22 o
   2   9   7         11.88          7.74         4.54 o
   3   9   7         45.71         45.68         6.23 o
   4   9   7          0.13          7.60         4.88 o
   5   9   7          9.10          3.97         4.68 o
   6   9   7          0.01          1.91         5.39 o
   7   9   7          0.24         -1.19         5.06 o
  -5  10   7          6.76          8.89         5.25 o
  -4  10   7          0.85         -0.66         4.68 o
  -3  10   7         10.56         19.99         5.22 o
  -2  10   7          0.08         -0.48         6.68 o
  -1  10   7         42.81         35.76         5.89 o
   0  10   7          1.44          1.83         7.15 o
   1  10   7          3.08          3.34         4.38 o
   2  10   7          5.16         -2.54         4.47 o
   3  10   7          1.10          3.59         5.02 o
   4  10   7          9.13          8.27         5.56 o
 -16   0   8         24.88         34.42         7.92 o
 -14   0   8         38.15         24.09         5.57 o
 -12   0   8         91.23        105.97         7.05 o
 -10   0   8        139.43        172.82         7.47 o
  -8   0   8        517.52        596.33        11.36 o
  -6   0   8        744.63        750.37         9.16 o
  -4   0   8       1329.22       1205.61         9.93 o
  -2   0   8       5635.77       6077.25        39.61 o
   0   0   8        257.74        216.66         4.50 o
   2   0   8        472.30        525.50         7.27 o
   4   0   8        702.82        573.38         9.72 o
   6   0   8        235.66        235.55         8.09 o
   8   0   8        106.43        132.11         7.75 o
  10   0   8        352.05        313.77        11.97 o
  12   0   8         81.22        106.01         9.10 o
  14   0   8         84.31         77.93        11.68 o
 -16   1   8          7.18          7.29         4.23 o
 -15   1   8         10.32          1.93         3.79 o
 -14   1   8          0.21         -2.43         3.09 o
 -13   1   8         18.97         15.86         3.32 o
 -12   1   8         17.77         23.09         3.20 o
 -11   1   8         14.84          6.02         2.52 o
 -10   1   8         18.78         24.69         2.83 o
  -9   1   8        585.29        592.99         8.37 o
  -8   1   8        235.17        230.76         4.98 o
  -7   1   8         53.89         37.83         2.10 o
  -6   1   8        513.49        598.09         5.96 o
  -5   1   8       5314.12       5707.10        30.52 o
  -4   1   8        300.79        327.06         3.01 o
  -3   1   8          2.20          2.75         0.69 o
  -2   1   8       4972.04       5169.99        24.07 o
  -1   1   8        143.85        173.59         1.97 o
   0   1   8        487.59        637.70         4.94 o
   1   1   8          2.83          5.93         0.86 o
   2   1   8       2504.76       2624.16        17.48 o
   3   1   8       1970.92       1916.87        15.92 o
   4   1   8         61.03         42.24         2.37 o
   5   1   8       1196.31       1168.03        12.53 o
   6   1   8          8.75         12.82         2.12 o
   7   1   8        448.20        445.46         8.52 o
   8   1   8        129.03        104.79         5.64 o
   9   1   8        113.26        106.13         5.52 o
  10   1   8         23.47         13.28         3.38 o
  11   1   8          5.10         -0.15         3.30 o
  12   1   8          0.25          0.12         4.82 o
  13   1   8         38.21         46.57         5.22 o
  14   1   8          0.39         -4.06         4.06 o
 -16   2   8          6.09         10.11         4.37 o
 -15   2   8          5.59         -2.25         3.59 o
 -14   2   8          2.20         -3.19         3.19 o
 -13   2   8          2.17         -1.83         2.95 o
 -12   2   8         75.99         76.56         5.80 o
 -11   2   8          5.47          2.32         2.41 o
 -10   2   8         19.72          7.94         2.57 o
  -9   2   8         98.38         93.53         4.03 o
  -8   2   8        106.78        121.71         3.37 o
  -7   2   8        501.45        487.95         6.73 o
  -6   2   8         23.03         30.10         1.86 o
  -5   2   8          3.95          0.53         1.06 o
  -4   2   8       1138.73       1034.70         7.50 o
  -3   2   8        529.75        660.56         4.33 o
  -2   2   8        672.74        715.76         4.57 o
  -1   2   8        740.66        741.45         6.29 o
   0   2   8       4445.69       4461.00        52.83 o
   1   2   8          6.02          0.06         0.73 o
   2   2   8        165.39        202.73         3.27 o
   3   2   8        162.39        215.68         4.15 o
   4   2   8          0.07          0.98         1.43 o
   5   2   8          2.56         -1.21         1.56 o
   6   2   8        142.69        154.22         3.95 o
   7   2   8        306.88        295.63         5.97 o
   8   2   8        443.47        372.43         8.23 o
   9   2   8         70.47         72.61         4.85 o
  10   2   8         19.11         13.33         3.47 o
  11   2   8          8.17          6.55         3.42 o
  12   2   8        212.91        250.52         9.22 o
  13   2   8         96.00        103.25         8.38 o
  14   2   8          1.07         -4.88         4.88 o
 -15   3   8          1.03         -0.55         4.33 o
 -14   3   8         20.73         23.24         4.23 o
 -13   3   8         40.41         39.96         4.31 o
 -12   3   8         52.26         64.23         4.69 o
 -11   3   8          1.85         -1.74         2.73 o
 -10   3   8          0.01         -2.27         2.27 o
  -9   3   8          4.44          0.25         2.35 o
  -8   3   8        193.31        184.19         3.80 o
  -7   3   8          5.90          6.59         1.45 o
  -6   3   8        501.00        480.46         5.24 o
  -5   3   8          0.88         -0.42         1.04 o
  -4   3   8         31.65         30.80         1.33 o
  -3   3   8        294.03        331.11         3.15 o
  -2   3   8       2060.16       1976.01        12.00 o
  -1   3   8       2265.36       2279.04        13.44 o
   0   3   8        166.77        173.93         2.86 o
   1   3   8        614.75        632.16         5.08 o
   2   3   8        814.15        914.44         8.55 o
   3   3   8        617.11        621.50         7.29 o
   4   3   8          1.72          8.69         1.41 o
   5   3   8         33.16         29.89         2.11 o
   6   3   8         41.92         38.81         2.63 o
   7   3   8         86.82         97.05         3.75 o
   8   3   8        522.09        499.23         8.42 o
   9   3   8        514.32        528.97        10.36 o
  10   3   8         98.18         61.49         4.72 o
  11   3   8         60.68         49.93         4.93 o
  12   3   8         54.73         79.46         6.72 o
  13   3   8         59.29         51.90         6.57 o
  14   3   8          0.02         -4.66         4.66 o
 -15   4   8          5.65         -1.56         4.23 o
 -14   4   8         15.29          7.64         4.21 o
 -13   4   8         16.29         19.44         5.57 o
 -12   4   8        176.00        176.42         8.05 o
 -11   4   8          3.36          0.95         2.67 o
 -10   4   8          2.02          6.16         2.77 o
  -9   4   8         26.15         19.86         2.99 o
  -8   4   8         78.36         66.96         2.90 o
  -7   4   8        348.29        346.31         5.01 o
  -6   4   8         71.80         76.10         2.34 o
  -5   4   8         61.68         50.46         1.88 o
  -4   4   8        135.50        119.06         2.26 o
  -3   4   8        313.81        304.19         2.96 o
  -2   4   8          5.05          8.08         0.60 o
  -1   4   8        836.11        845.33         6.75 o
   0   4   8         74.08         99.26         1.64 o
   1   4   8        116.24        119.79         2.41 o
   2   4   8       1184.15       1107.31         7.49 o
   3   4   8        750.78        723.95         7.49 o
   4   4   8        474.43        473.12         6.46 o
   5   4   8        158.25        141.64         3.50 o
   6   4   8        462.85        456.98         6.43 o
   7   4   8         85.54        109.60         4.80 o
   8   4   8          8.05         21.29         3.21 o
   9   4   8          1.15         -2.21         3.43 o
  10   4   8        130.11        140.08         7.67 o
  11   4   8          0.17          7.71         4.96 o
  12   4   8         11.45         20.47         5.63 o
  13   4   8         12.70          9.81         5.10 o
 -14   5   8          3.21         -0.67         5.16 o
 -13   5   8         18.97         17.57         4.43 o
 -12   5   8         21.98         22.25         4.20 o
 -11   5   8         57.55         60.32         5.04 o
 -10   5   8          2.22          3.43         3.20 o
  -9   5   8        153.91        152.75         6.47 o
  -8   5   8          3.16         -2.32         2.32 o
  -7   5   8         17.81          1.72         2.10 o
  -6   5   8          7.21          9.14         1.53 o
  -5   5   8         39.90         52.20         2.21 o
  -4   5   8          0.47         -0.02         0.92 o
  -3   5   8         98.89         88.84         1.39 o
  -2   5   8        113.34        117.43         3.46 o
  -1   5   8        191.77        156.45         5.00 o
   0   5   8        231.09        223.33         5.71 o
   1   5   8         29.75         34.54         5.10 o
   2   5   8         56.24         52.32         1.42 o
   3   5   8        194.25        195.79         2.89 o
   4   5   8        200.19        186.18         5.23 o
   5   5   8         44.25         42.06         2.54 o
   6   5   8          1.33          2.47         2.83 o
   7   5   8         21.41         22.57         3.70 o
   8   5   8         42.12         32.28         4.34 o
   9   5   8         39.53         30.49         4.48 o
  10   5   8         85.22        106.05        12.32 o
  11   5   8        279.51        286.02        17.66 o
  12   5   8          3.87          7.32         4.39 o
 -13   6   8          1.00         -6.44         6.44 o
 -12   6   8          0.88         -0.94         5.22 o
 -11   6   8          8.92         11.91         3.93 o
 -10   6   8         53.33         59.71         5.51 o
  -9   6   8         70.66         67.22         4.84 o
  -8   6   8         54.65         47.53         4.09 o
  -7   6   8          8.11          5.52         2.68 o
  -6   6   8         91.59         75.61         4.45 o
  -5   6   8          8.61          8.81         1.74 o
  -4   6   8        109.59        114.04         3.30 o
  -3   6   8         66.53         70.22         3.20 o
  -2   6   8         61.78         75.43         4.22 o
  -1   6   8          1.90          7.25         2.66 o
   0   6   8        326.83        299.23         8.12 o
   1   6   8        192.73        188.65         7.23 o
   2   6   8        713.20        725.36        10.98 o
   3   6   8         15.49         16.28         1.60 o
   4   6   8          0.25          0.61         1.47 o
   5   6   8         83.83         62.03         4.13 o
   6   6   8        347.72        341.63         8.61 o
   7   6   8          0.01         -0.20         2.97 o
   8   6   8         30.46         32.97         4.25 o
   9   6   8         19.94         21.37         4.27 o
  10   6   8         70.66         87.11         6.59 o
  11   6   8          0.33         -3.86         3.86 o
 -12   7   8          8.03          9.85         5.70 o
 -11   7   8         61.24         63.52         7.39 o
 -10   7   8          4.54          7.93         4.92 o
  -9   7   8          5.25          3.58        11.68 o
  -8   7   8          7.57          4.48         2.95 o
  -7   7   8         45.10         42.24         3.57 o
  -6   7   8         11.33         16.22         2.72 o
  -5   7   8         50.26         52.90         3.23 o
  -4   7   8          1.06          1.99         1.85 o
  -3   7   8         15.58         15.38         1.78 o
  -2   7   8         15.00         20.61         3.21 o
  -1   7   8         45.25         44.73         3.80 o
   0   7   8         48.57         69.32         4.40 o
   1   7   8         27.42         35.15         3.50 o
   2   7   8        163.39        157.18         6.19 o
   3   7   8         27.24         27.96         4.11 o
   4   7   8          6.07         11.59         3.51 o
   5   7   8         45.60         37.19         3.72 o
   6   7   8         56.96         61.63         4.78 o
   7   7   8         29.45         19.56         3.67 o
   8   7   8         68.32         56.54         5.63 o
   9   7   8          0.22         -3.97         3.97 o
  10   7   8         10.84          6.78         6.91 o
 -10   8   8          2.01         -1.05         9.30 o
  -9   8   8          0.61          3.92         4.23 o
  -8   8   8          0.03          1.54         3.35 o
  -7   8   8         28.75         39.27         4.45 o
  -6   8   8         46.45         32.42         3.81 o
  -5   8   8          5.78         10.71         2.74 o
  -4   8   8         79.41         94.28         7.42 o
  -3   8   8         92.02         93.33         7.42 o
  -2   8   8         37.54         45.03         5.89 o
  -1   8   8          7.10         13.50         7.63 o
   0   8   8         10.80         12.66         4.54 o
   1   8   8          0.05          0.24         6.91 o
   2   8   8          1.67          9.85         4.54 o
   3   8   8         53.35         44.68         6.23 o
   4   8   8         85.25         92.50         7.92 o
   5   8   8         25.37         27.94         5.89 o
   6   8   8          0.00         -4.54         4.54 o
   7   8   8          7.57          4.46         5.22 o
   8   8   8         11.69         16.40         3.86 o
   9   8   8         21.76         28.68         5.27 o
  -8   9   8         22.08         27.82         6.41 o
  -7   9   8          9.20         11.64         8.82 o
  -6   9   8          0.18         -0.12        12.64 o
  -5   9   8         11.34          4.23         5.02 o
  -4   9   8         25.60         17.37         8.11 o
  -3   9   8          2.37          6.18         4.54 o
  -2   9   8         12.81          5.74         5.96 o
  -1   9   8         13.53          8.38         4.68 o
   0   9   8          2.32          8.40         5.25 o
   1   9   8         31.36         25.02         7.15 o
   2   9   8         69.20         73.66        10.25 o
   3   9   8          4.13          7.38         5.22 o
   4   9   8         44.84         39.08         6.52 o
   5   9   8        105.28         98.91         9.08 o
   6   9   8         17.09          8.28         5.84 o
   7   9   8          1.91          8.34         5.73 o
  -5  10   8          1.40          1.46         4.81 o
  -4  10   8         35.64         40.06         6.38 o
  -3  10   8          0.27         -4.73         5.72 o
  -2  10   8          0.32         -0.42        10.25 o
  -1  10   8         31.64         44.02         8.11 o
   0  10   8         13.14         12.10         5.36 o
   1  10   8          9.96          4.11         4.81 o
   2  10   8          0.32          6.97         4.88 o
   3  10   8          2.74         -4.88         4.88 o
 -15   0   9         22.59         14.15         5.51 o
 -13   0   9          1.17         -3.76         3.76 o
 -11   0   9         74.32         87.28         6.24 o
  -9   0   9         98.68         84.16         5.40 o
  -7   0   9        156.03        168.88         5.95 o
  -5   0   9       1056.09       1021.87        10.08 o
  -3   0   9         18.53         12.16         1.42 o
  -1   0   9      15162.01      16929.82       114.27 o
   1   0   9      10878.04      12811.76        95.93 o
   3   0   9       1306.85       1394.99        17.80 o
   5   0   9        951.89       1042.78        18.71 o
   7   0   9        435.35        378.39        11.46 o
   9   0   9        852.10        823.88        19.05 o
  11   0   9         57.21         27.79         6.23 o
  13   0   9         12.56          5.98         5.89 o
 -16   1   9          2.30          0.34         4.06 o
 -15   1   9          0.22         -1.89         3.31 o
 -14   1   9         17.57         13.67         3.53 o
 -13   1   9         22.14         17.69         3.49 o
 -12   1   9          1.59         -0.83         2.64 o
 -11   1   9         32.78         23.49         3.13 o
 -10   1   9        137.95        132.14         4.78 o
  -9   1   9          5.99          7.70         2.27 o
  -8   1   9        148.07        178.35         4.53 o
  -7   1   9        206.93        185.08         3.53 o
  -6   1   9         30.76         34.71         1.85 o
  -5   1   9        791.54        764.65         6.79 o
  -4   1   9          2.68          0.53         0.90 o
  -3   1   9          0.47          0.92         0.80 o
  -2   1   9       1666.17       1756.08         9.42 o
  -1   1   9       1314.05       1427.39         7.92 o
   0   1   9         77.05         62.43         1.66 o
   1   1   9        901.47       1068.11         7.97 o
   2   1   9       1089.70        968.24         9.29 o
   3   1   9        203.42        212.97         3.94 o
   4   1   9       2528.90       2487.27        22.17 o
   5   1   9         29.47         42.40         2.67 o
   6   1   9         30.79         22.51         2.50 o
   7   1   9          1.73         -2.34         2.34 o
   8   1   9         44.03         41.11         3.97 o
   9   1   9          3.28         -1.32         3.02 o
  10   1   9         33.18         25.30         3.97 o
  11   1   9          0.01          2.20         3.45 o
  12   1   9        153.14        159.79         7.74 o
  13   1   9         31.25         28.49         4.92 o
  14   1   9         10.65          9.02         5.32 o
 -15   2   9         10.45          0.78         3.72 o
 -14   2   9          0.46         -0.57         3.50 o
 -13   2   9         13.72          8.08         2.95 o
 -12   2   9         14.46         25.64         3.42 o
 -11   2   9         41.35         34.99         3.40 o
 -10   2   9          1.81         -2.88         2.88 o
  -9   2   9        428.04        440.77         7.24 o
  -8   2   9        458.48        473.24         6.13 o
  -7   2   9         53.54         71.13         2.54 o
  -6   2   9         29.27         35.74         1.87 o
  -5   2   9        528.26        515.99         5.29 o
  -4   2   9       1419.12       1520.58        10.81 o
  -3   2   9        116.04        145.89         2.20 o
  -2   2   9        308.01        408.92         3.62 o
  -1   2   9       2655.64       2664.91        13.79 o
   0   2   9        629.49        621.51         5.20 o
   1   2   9       3215.40       3454.09        22.07 o
   2   2   9       5556.58       5578.87        40.14 o
   3   2   9         57.14         64.84         2.68 o
   4   2   9        122.91         89.47         3.16 o
   5   2   9         26.74         23.75         2.73 o
   6   2   9         57.38         63.83         3.51 o
   7   2   9         60.07         57.76         3.29 o
   8   2   9        282.52        238.52         7.12 o
   9   2   9        150.22        139.51         5.98 o
  10   2   9         20.28         23.33         4.53 o
  11   2   9         31.76         26.17         4.28 o
  12   2   9        319.36        332.97         9.82 o
  13   2   9          0.04         -4.21         5.08 o
  14   2   9          2.51         10.38         5.49 o
 -15   3   9          0.33          1.11         6.06 o
 -14   3   9          9.10          2.74         4.20 o
 -13   3   9         42.49         42.14         4.35 o
 -12   3   9         98.63         89.21         6.49 o
 -11   3   9         16.11         10.03         3.02 o
 -10   3   9        123.21        128.78         4.82 o
  -9   3   9         23.10         16.48         2.67 o
  -8   3   9        368.58        360.88         5.92 o
  -7   3   9          6.95          4.95         1.46 o
  -6   3   9         18.13         22.81         1.66 o
  -5   3   9        737.61        773.22         6.79 o
  -4   3   9       2267.62       2384.96        15.54 o
  -3   3   9        522.50        395.34         3.80 o
  -2   3   9        534.24        564.31         4.87 o
  -1   3   9        349.88        410.07         3.52 o
   0   3   9        116.23        112.67         1.92 o
   1   3   9        528.79        490.35         4.53 o
   2   3   9        212.39        208.82         3.21 o
   3   3   9         72.86         49.36         2.33 o
   4   3   9        668.12        693.49        10.32 o
   5   3   9       1599.87       1678.44        14.94 o
   6   3   9        424.05        382.48         6.12 o
   7   3   9        648.66        569.72         7.93 o
   8   3   9         29.85         24.16         3.63 o
   9   3   9        122.26        139.63         6.18 o
  10   3   9        302.91        295.78         8.40 o
  11   3   9         58.49         69.30         7.49 o
  12   3   9         95.23         90.64         7.32 o
  13   3   9         48.60         48.51        11.38 o
 -15   4   9          2.61          2.06         4.45 o
 -14   4   9         38.08         47.60         5.55 o
 -13   4   9          0.40         -0.21         3.77 o
 -12   4   9         62.64         61.74         5.51 o
 -11   4   9          6.05          2.00         3.43 o
 -10   4   9        110.56         84.91         4.65 o
  -9   4   9          0.17         -1.39         2.52 o
  -8   4   9        539.16        531.46         6.70 o
  -7   4   9        158.26        123.48         3.09 o
  -6   4   9        362.10        409.02         4.87 o
  -5   4   9         76.40         77.10         2.22 o
  -4   4   9        205.38        195.97         3.18 o
  -3   4   9        466.50        536.97         4.43 o
  -2   4   9         42.09         54.52         1.23 o
  -1   4   9          6.85          4.74         0.54 o
   0   4   9        148.92        154.97         2.09 o
   1   4   9        920.50        937.10         7.57 o
   2   4   9        578.46        542.83         4.42 o
   3   4   9        479.09        447.81         5.59 o
   4   4   9         15.26         17.49         1.89 o
   5   4   9        488.88        467.12         6.26 o
   6   4   9        298.87        320.68         6.15 o
   7   4   9        444.99        411.92         8.38 o
   8   4   9         70.74         67.95         5.40 o
   9   4   9          8.07          3.22         3.79 o
  10   4   9          0.27          0.84         5.09 o
  11   4   9         48.26         38.74         5.38 o
  12   4   9          9.48         -1.06         4.58 o
  13   4   9          6.76          3.45         4.96 o
 -14   5   9          9.54          4.45         4.23 o
 -13   5   9          0.55         -2.92         4.47 o
 -12   5   9         28.04         22.80         4.41 o
 -11   5   9         41.41         50.46         4.72 o
 -10   5   9          4.60          0.27         4.26 o
  -9   5   9         85.02         66.43         4.43 o
  -8   5   9          9.23          9.63         2.84 o
  -7   5   9        440.96        408.29         7.78 o
  -6   5   9        263.42        272.04         4.72 o
  -5   5   9        325.62        326.13         4.79 o
  -4   5   9        169.36        179.33         3.16 o
  -3   5   9        231.54        207.98         2.19 o
  -2   5   9        244.24        209.88         4.74 o
  -1   5   9         41.75         40.42         1.26 o
   0   5   9        195.98        194.12         2.67 o
   1   5   9        167.80        168.78         3.83 o
   2   5   9         16.41         18.52         1.55 o
   3   5   9        204.64        214.28         3.70 o
   4   5   9         39.06         32.27         2.64 o
   5   5   9        333.92        325.06         8.16 o
   6   5   9         73.08         69.24         4.80 o
   7   5   9        337.73        327.62         9.17 o
   8   5   9         71.97         84.65         8.26 o
   9   5   9         25.32         35.92         4.84 o
  10   5   9        281.25        291.15        17.15 o
  11   5   9          5.42          5.14         4.27 o
  12   5   9          1.68         -5.93         7.59 o
 -13   6   9         37.77         28.00         6.91 o
 -12   6   9         48.75         54.70         5.96 o
 -11   6   9         84.75         97.25         7.36 o
 -10   6   9          1.48         -3.05         3.05 o
  -9   6   9        129.01        113.54         5.33 o
  -8   6   9         27.57         19.67         3.10 o
  -7   6   9        119.52        117.05         4.90 o
  -6   6   9        355.07        364.69         7.21 o
  -5   6   9          3.58          1.42         1.98 o
  -4   6   9         31.32         28.95         1.83 o
  -3   6   9        137.66        141.07         2.89 o
  -2   6   9        347.83        379.36         8.16 o
  -1   6   9          0.32          2.43         2.61 o
   0   6   9        289.37        287.53         7.20 o
   1   6   9        259.32        250.04         6.91 o
   2   6   9          2.93          0.98         1.30 o
   3   6   9         55.10         38.89         1.89 o
   4   6   9         60.58         53.96         4.13 o
   5   6   9         30.88         36.06         3.37 o
   6   6   9          9.27          3.18         2.97 o
   7   6   9          0.09          1.24         3.44 o
   8   6   9         43.70         44.50         4.68 o
   9   6   9          8.11         15.83         4.09 o
  10   6   9        113.65         94.37         6.77 o
  11   6   9         32.39         35.47         8.47 o
 -12   7   9         21.24          6.08         5.89 o
 -11   7   9         10.20          4.14         4.88 o
 -10   7   9          1.98         -1.55         8.34 o
  -9   7   9          0.61         -2.68         3.43 o
  -8   7   9         58.87         51.77         4.36 o
  -7   7   9         14.68          8.98         2.75 o
  -6   7   9        202.19        217.51         5.88 o
  -5   7   9        215.08        191.98         5.20 o
  -4   7   9          5.29          3.45         2.16 o
  -3   7   9         21.75         26.17         4.01 o
  -2   7   9         44.10         40.84         3.86 o
  -1   7   9         55.34         68.99         6.47 o
   0   7   9          4.91          3.98         3.28 o
   1   7   9         28.59         31.10         3.68 o
   2   7   9         54.80         58.81         4.39 o
   3   7   9        333.09        382.46        10.54 o
   4   7   9          5.16          6.30         4.14 o
   5   7   9          2.00          3.47         2.29 o
   6   7   9         10.72         10.13         2.86 o
   7   7   9          8.74         18.31         3.60 o
   8   7   9         37.65         30.16         4.41 o
   9   7   9          1.35         -4.04         4.04 o
  10   7   9         90.44         87.94         8.11 o
 -10   8   9          0.04          1.55         5.72 o
  -9   8   9         48.27         59.47         5.72 o
  -8   8   9          5.45         13.76         4.48 o
  -7   8   9         23.12         15.19         3.66 o
  -6   8   9        112.91        122.08         6.97 o
  -5   8   9         65.69         63.41         7.24 o
  -4   8   9         69.62         87.95         7.58 o
  -3   8   9          3.20          7.39         4.38 o
  -2   8   9        332.84        356.45        13.35 o
  -1   8   9          0.52          5.01         4.38 o
   0   8   9         59.05         55.60         6.23 o
   1   8   9          0.10         -1.67         4.05 o
   2   8   9         42.31         45.25         7.63 o
   3   8   9          2.18          4.24         4.54 o
   4   8   9          1.71          7.22         4.88 o
   5   8   9         31.22         35.21         8.58 o
   6   8   9          7.83          4.29         5.22 o
   7   8   9         31.64         23.14         6.38 o
   8   8   9          4.87          7.92         6.04 o
  -8   9   9         29.57         25.96         6.38 o
  -7   9   9          6.11         15.75         6.04 o
  -6   9   9         22.94         17.40         5.39 o
  -5   9   9         30.04         20.95         5.70 o
  -4   9   9         28.74         31.50         5.89 o
  -3   9   9          1.56         -4.77         4.77 o
  -2   9   9          2.91          2.91         9.30 o
  -1   9   9          6.14          9.65         4.88 o
   0   9   9          1.91          8.33         5.02 o
   1   9   9         22.72         31.81         7.15 o
   2   9   9         19.35         32.99         6.07 o
   3   9   9         44.00         47.91         7.87 o
   4   9   9          0.02         -3.56         5.02 o
   5   9   9          4.29          4.18         5.56 o
   6   9   9         19.13         16.07         6.23 o
  -4  10   9         14.96         24.10         6.07 o
  -3  10   9          0.69          1.05         5.72 o
  -2  10   9          1.62         -0.13         5.02 o
  -1  10   9          8.58         12.01         6.91 o
   0  10   9          6.68         -4.68         4.68 o
   1  10   9         31.36         42.33         6.91 o
   2  10   9          1.46          2.34         5.56 o
 -16   0  10          7.60         12.03         5.73 o
 -14   0  10         68.61         65.40         6.87 o
 -12   0  10         30.82         26.18         4.70 o
 -10   0  10         82.65         89.90         6.04 o
  -8   0  10        141.54        153.50         7.41 o
  -6   0  10        621.65        538.25         9.57 o
  -4   0  10         36.69         36.63         2.17 o
  -2   0  10       1757.35       1757.11        14.76 o
   0   0  10          0.36         -0.48         1.43 o
   2   0  10        694.75        691.76         9.23 o
   4   0  10         24.93         32.15         3.20 o
   6   0  10       1774.46       1603.20        26.63 o
   8   0  10        900.20        921.93        19.88 o
  10   0  10       1358.74       1357.84        26.97 o
  12   0  10          6.50         -1.39         5.36 o
  14   0  10         57.55         51.54        11.92 o
 -16   1  10         16.68         11.91         4.32 o
 -15   1  10         66.24         84.15         5.46 o
 -14   1  10          7.50          1.25         3.27 o
 -13   1  10          9.98          3.53         3.07 o
 -12   1  10         52.50         55.82         4.13 o
 -11   1  10        191.85        179.90         6.54 o
 -10   1  10         10.68          9.94         3.15 o
  -9   1  10        104.81         93.50         4.07 o
  -8   1  10         57.33         48.46         3.01 o
  -7   1  10         44.18         48.01         2.43 o
  -6   1  10          4.67          7.04         1.41 o
  -5   1  10          6.28         -1.10         1.10 o
  -4   1  10        739.12        717.39         5.60 o
  -3   1  10        587.03        653.68         5.11 o
  -2   1  10        356.66        439.26         3.94 o
  -1   1  10      10095.01      11155.00        54.46 o
   0   1  10        350.08        421.53         4.66 o
   1   1  10          4.99          6.77         1.10 o
   2   1  10        407.63        380.19         4.56 o
   3   1  10        670.64        603.06         7.87 o
   4   1  10        137.12        112.16         3.61 o
   5   1  10         63.22         53.63         3.02 o
   6   1  10        104.50         93.97         6.06 o
   7   1  10        352.25        323.44         7.79 o
   8   1  10         32.73         36.88         3.91 o
   9   1  10        289.07        287.94        10.39 o
  10   1  10          6.06          8.96         3.47 o
  11   1  10          0.52          5.08         3.50 o
  12   1  10          1.55         -3.35         3.51 o
  13   1  10          8.64          8.62         4.34 o
  14   1  10          5.68         13.14         8.27 o
 -15   2  10          8.26          1.66         3.79 o
 -14   2  10         14.63          8.11         3.59 o
 -13   2  10         16.16         11.29         3.19 o
 -12   2  10        179.68        181.66         6.16 o
 -11   2  10          2.22          4.26         2.63 o
 -10   2  10          1.78          0.01         2.37 o
  -9   2  10         11.78         18.92         2.93 o
  -8   2  10        225.94        225.77         4.46 o
  -7   2  10         74.23         79.54         2.67 o
  -6   2  10        664.77        665.08         6.53 o
  -5   2  10         11.80          7.54         1.32 o
  -4   2  10          8.20         15.30         1.32 o
  -3   2  10         91.98         73.86         1.90 o
  -2   2  10        504.21        516.05         4.59 o
  -1   2  10        142.21        121.81         2.14 o
   0   2  10         91.97        111.90         2.47 o
   1   2  10        969.40        922.58         8.26 o
   2   2  10       1153.00       1255.07        10.56 o
   3   2  10        814.81        795.10         9.25 o
   4   2  10       1637.14       1902.00        18.04 o
   5   2  10        538.11        512.04         7.67 o
   6   2  10         15.57         11.28         2.46 o
   7   2  10        264.22        249.06         6.86 o
   8   2  10        441.23        465.54         9.68 o
   9   2  10          8.77         14.86         3.52 o
  10   2  10         67.18         46.53         4.44 o
  11   2  10         65.09         55.87         5.03 o
  12   2  10         12.04          4.99         4.44 o
  13   2  10        185.74        204.22        10.21 o
 -15   3  10          3.35          3.22         4.49 o
 -14   3  10         28.48         31.28         5.01 o
 -13   3  10         34.24         40.04         5.11 o
 -12   3  10         63.05         54.80         4.15 o
 -11   3  10        160.44        145.69         5.45 o
 -10   3  10         49.40         45.80         3.95 o
  -9   3  10        688.34        661.35        13.43 o
  -8   3  10        101.95        120.54         3.27 o
  -7   3  10          0.06          0.44         1.38 o
  -6   3  10         35.29         34.38         1.89 o
  -5   3  10        412.27        425.74         4.86 o
  -4   3  10        981.85       1011.67         8.10 o
  -3   3  10        111.23        149.83         2.71 o
  -2   3  10        133.86        132.85         2.28 o
  -1   3  10        675.50        669.54         5.20 o
   0   3  10         67.91         76.54         1.83 o
   1   3  10        164.15        162.11         3.17 o
   2   3  10         35.19         41.61         2.49 o
   3   3  10          2.36          3.44         1.85 o
   4   3  10        180.86        169.88         4.11 o
   5   3  10         24.39         26.66         2.53 o
   6   3  10         19.11         17.67         2.26 o
   7   3  10         63.59         60.75         4.82 o
   8   3  10        541.83        578.29        10.70 o
   9   3  10         63.07         54.50         4.59 o
  10   3  10          5.48         19.19         4.58 o
  11   3  10        344.35        354.63        11.46 o
  12   3  10        108.34        106.63         7.76 o
  13   3  10          3.86          7.09         5.22 o
 -14   4  10          1.29         -2.61         4.54 o
 -13   4  10          0.27         -1.43         3.74 o
 -12   4  10         79.38         85.36         6.07 o
 -11   4  10         18.29         17.76         4.75 o
 -10   4  10         43.22         40.30         4.52 o
  -9   4  10          7.98          1.26         2.07 o
  -8   4  10        267.93        255.80         5.66 o
  -7   4  10         66.08         55.27         2.42 o
  -6   4  10        117.93        113.05         2.84 o
  -5   4  10         12.32         18.91         1.50 o
  -4   4  10          3.28          2.90         1.12 o
  -3   4  10        449.04        458.59         4.81 o
  -2   4  10        109.96        110.57         1.94 o
  -1   4  10        130.52        133.94         1.99 o
   0   4  10        560.03        561.00         4.81 o
   1   4  10        564.53        542.23         7.56 o
   2   4  10          0.06          1.08         0.89 o
   3   4  10         91.13         80.83         4.66 o
   4   4  10         18.53          7.68         2.52 o
   5   4  10        165.91        136.84         3.73 o
   6   4  10         32.52         31.02         3.14 o
   7   4  10         10.39          1.59         3.34 o
   8   4  10         43.43         52.50         5.05 o
   9   4  10          8.21          9.40         3.99 o
  10   4  10        248.15        234.63         9.26 o
  11   4  10         22.28          6.05         4.35 o
  12   4  10          4.78          0.70         4.49 o
 -14   5  10         44.36         44.36         5.80 o
 -13   5  10          0.02          0.03         3.91 o
 -12   5  10          9.40          8.06         3.85 o
 -11   5  10          1.70          6.19         3.73 o
 -10   5  10         29.67         22.32         3.88 o
  -9   5  10        546.15        576.33        10.24 o
  -8   5  10          2.63          2.51         2.69 o
  -7   5  10        264.22        242.80         6.39 o
  -6   5  10        262.88        267.00         6.34 o
  -5   5  10        182.47        196.32         4.07 o
  -4   5  10          4.67          0.35         1.36 o
  -3   5  10          1.90          1.29         0.85 o
  -2   5  10          0.10          1.07         1.21 o
  -1   5  10        310.44        325.05         4.37 o
   0   5  10        123.62        117.21         3.02 o
   1   5  10        171.29        163.85         5.71 o
   2   5  10         75.37         94.96         1.60 o
   3   5  10        353.74        341.61         4.26 o
   4   5  10        110.86         96.84         4.36 o
   5   5  10        384.84        352.08         8.61 o
   6   5  10         12.72         12.10         4.99 o
   7   5  10        228.07        201.54         7.56 o
   8   5  10         66.43         89.74         6.01 o
   9   5  10        102.45        100.21         9.35 o
  10   5  10          2.23          1.65         4.14 o
  11   5  10          0.07         -3.72         3.72 o
  12   5  10         21.26         18.35         5.38 o
 -13   6  10          2.28          4.43         5.89 o
 -12   6  10          4.18         -4.18         4.41 o
 -11   6  10          1.35          5.86         3.73 o
 -10   6  10          0.89         -2.21         3.20 o
  -9   6  10         33.27         25.82         3.59 o
  -8   6  10          3.07          0.20         2.66 o
  -7   6  10        389.05        391.27         7.90 o
  -6   6  10         11.69         14.26         2.66 o
  -5   6  10          1.23          0.61         2.17 o
  -4   6  10          5.74          7.97         1.40 o
  -3   6  10        211.25        216.93         3.67 o
  -2   6  10          2.90          4.99         2.78 o
  -1   6  10          0.09          5.99         2.90 o
   0   6  10         88.63         81.60         4.71 o
   1   6  10         71.14         77.12         4.76 o
   2   6  10         15.30         16.48         3.99 o
   3   6  10         44.67         47.15         2.91 o
   4   6  10         54.71         55.47         3.58 o
   5   6  10          5.30         -2.19         2.19 o
   6   6  10          0.17         -2.35         2.65 o
   7   6  10         67.55         73.76         7.49 o
   8   6  10         78.06         73.32         5.60 o
   9   6  10          1.56          9.56         7.09 o
  10   6  10        101.89         79.02         9.41 o
  11   6  10         53.89         62.98         7.18 o
 -11   7  10          6.14         16.14         7.15 o
 -10   7  10         99.08        103.56         8.35 o
  -9   7  10          4.08          5.76         5.63 o
  -8   7  10         11.93          8.35         3.01 o
  -7   7  10         59.88         52.90         5.53 o
  -6   7  10         37.28         40.83         3.40 o
  -5   7  10         98.79         86.80         4.03 o
  -4   7  10          3.31         -1.61         1.61 o
  -3   7  10         63.16         44.05         4.21 o
  -2   7  10         24.31         48.45         4.23 o
  -1   7  10        162.72        156.53         6.19 o
   0   7  10          8.23         11.16         3.26 o
   1   7  10          6.99          6.28         3.17 o
   2   7  10        275.24        329.91         8.52 o
   3   7  10         96.38         95.76         6.42 o
   4   7  10         37.71         20.09         4.58 o
   5   7  10        149.27        148.61         4.94 o
   6   7  10         37.66         42.27         5.46 o
   7   7  10         19.74         28.05         5.23 o
   8   7  10         76.12         53.95         5.09 o
   9   7  10         10.16          9.61         5.48 o
 -10   8  10         19.72         24.87         8.11 o
  -9   8  10          7.05          1.24         7.01 o
  -8   8  10         26.47         22.63         4.21 o
  -7   8  10         47.63         56.76         4.75 o
  -6   8  10          4.09          8.89         5.25 o
  -5   8  10          0.64          2.62         4.72 o
  -4   8  10         20.83         27.51         5.56 o
  -3   8  10          0.23          1.91         4.38 o
  -2   8  10          1.36         -0.90         4.53 o
  -1   8  10         74.02         92.17        13.59 o
   0   8  10          1.73          3.20         4.54 o
   1   8  10         19.28         12.94         5.01 o
   2   8  10         75.04         65.47         7.08 o
   3   8  10          0.40          2.45         5.01 o
   4   8  10          0.23         -3.81         4.72 o
   5   8  10          7.18         17.72        10.01 o
   6   8  10          9.78         18.12         6.07 o
   7   8  10         46.74         45.07         7.75 o
   8   8  10          2.44         -3.45         5.96 o
  -7   9  10          6.25          5.25         5.73 o
  -6   9  10          0.23         -5.47         6.44 o
  -5   9  10         42.30         48.12         6.91 o
  -4   9  10         65.83         56.38         9.06 o
  -3   9  10         11.82         10.73         5.39 o
  -2   9  10         12.51         14.07         5.39 o
  -1   9  10          7.25          8.58         7.15 o
   0   9  10          0.35          6.35         4.88 o
   1   9  10          9.79         11.70         7.15 o
   2   9  10         87.35        107.57         8.93 o
   3   9  10          0.07          2.06         5.22 o
   4   9  10          2.38          2.58         5.36 o
   5   9  10          0.07          6.20         5.73 o
  -2  10  10          1.13         -4.88         4.88 o
  -1  10  10          3.24          2.10         5.70 o
   0  10  10         28.28         17.53         5.89 o
 -15   0  11         10.29         -0.63         4.67 o
 -13   0  11         59.58         64.46         7.51 o
 -11   0  11         21.76         26.45         4.66 o
  -9   0  11        104.47        102.70         6.14 o
  -7   0  11       2049.91       2007.95        31.24 o
  -5   0  11        225.89        185.91         4.08 o
  -3   0  11         32.89         51.91         2.40 o
  -1   0  11         33.70         45.21         2.38 o
   1   0  11       3994.10       4077.13        37.42 o
   3   0  11         17.43         19.44         2.65 o
   5   0  11       6785.12       6573.85        84.10 o
   7   0  11         25.96         20.80         4.88 o
   9   0  11        159.26        175.57         9.94 o
  11   0  11         25.83         32.76         6.23 o
  13   0  11          5.80         -2.97         5.70 o
 -15   1  11          6.51          5.51         4.65 o
 -14   1  11          3.53          1.56         3.27 o
 -13   1  11          0.19          0.35         2.78 o
 -12   1  11         73.22         90.48         4.81 o
 -11   1  11         33.91         32.34         3.39 o
 -10   1  11        107.98         99.36         4.45 o
  -9   1  11          2.94          5.28         2.38 o
  -8   1  11         71.37         64.49         3.40 o
  -7   1  11         62.87         56.29         2.76 o
  -6   1  11          2.81         -0.96         1.27 o
  -5   1  11          0.04          1.37         1.17 o
  -4   1  11       1836.55       1870.62        13.72 o
  -3   1  11        202.08        247.24         3.27 o
  -2   1  11       2679.71       2672.12        14.97 o
  -1   1  11         36.62         46.25         5.72 o
   0   1  11        218.04        187.18         3.58 o
   1   1  11        213.80        251.65         4.04 o
   2   1  11       2148.87       1926.70        15.10 o
   3   1  11        144.85        163.29         4.12 o
   4   1  11          1.06          4.38         1.76 o
   5   1  11        844.98        832.79        10.69 o
   6   1  11         16.13         16.24         3.19 o
   7   1  11       1130.08       1141.53        15.61 o
   8   1  11       1486.04       1456.80        19.05 o
   9   1  11        648.99        641.83        12.03 o
  10   1  11       1145.85       1208.27        17.87 o
  11   1  11         21.69         24.20         5.44 o
  12   1  11         16.91          7.72         4.08 o
  13   1  11          9.57         21.31         5.66 o
 -15   2  11          7.81          7.70         4.12 o
 -14   2  11          6.49          7.96         3.29 o
 -13   2  11          7.20         12.49         3.38 o
 -12   2  11         99.96         88.90         4.83 o
 -11   2  11          0.01         -2.37         2.51 o
 -10   2  11        414.48        358.45         7.18 o
  -9   2  11         83.25         71.42         3.69 o
  -8   2  11         37.76         46.76         2.69 o
  -7   2  11        341.88        317.93         5.00 o
  -6   2  11          4.24          7.59         1.45 o
  -5   2  11         76.83         84.85         2.53 o
  -4   2  11       2984.48       3138.64        19.01 o
  -3   2  11         78.30         79.36         2.10 o
  -2   2  11         58.03         30.94         1.47 o
  -1   2  11       2103.12       2228.61        15.65 o
   0   2  11        104.66         83.05         2.43 o
   1   2  11        940.44        940.33         8.58 o
   2   2  11        506.35        477.98         5.63 o
   3   2  11        163.66        173.77         3.87 o
   4   2  11        110.41        123.63         3.89 o
   5   2  11       5117.08       4999.50        41.72 o
   6   2  11        572.31        516.78         8.64 o
   7   2  11       1520.70       1589.24        19.63 o
   8   2  11         16.21         13.20         3.30 o
   9   2  11          4.21          7.12         3.27 o
  10   2  11         75.54         74.38         5.33 o
  11   2  11         12.85         11.63         5.24 o
  12   2  11         17.52         14.62         5.18 o
  13   2  11        120.12        126.81         8.85 o
 -15   3  11          4.60         -1.89         4.75 o
 -14   3  11          0.21         -4.04         4.04 o
 -13   3  11          4.91         -1.45         3.30 o
 -12   3  11        167.81        147.86         6.51 o
 -11   3  11          4.30          1.79         3.02 o
 -10   3  11        176.94        208.09         6.62 o
  -9   3  11         45.64         45.47         2.97 o
  -8   3  11         64.75         56.21         2.61 o
  -7   3  11          5.22          3.00         1.52 o
  -6   3  11          7.96          9.70         1.62 o
  -5   3  11        111.18         84.17         2.69 o
  -4   3  11        538.79        541.18         5.48 o
  -3   3  11       1288.21       1387.77        10.19 o
  -2   3  11        731.32        740.65         6.34 o
  -1   3  11        256.17        262.39         3.63 o
   0   3  11        120.90        123.16         2.98 o
   1   3  11        196.61        183.79         3.59 o
   2   3  11         61.91         75.42         3.47 o
   3   3  11         16.91         26.87         2.05 o
   4   3  11         61.47         48.32         2.84 o
   5   3  11         24.37         15.83         2.45 o
   6   3  11         65.22         58.66         3.46 o
   7   3  11        926.87        901.05        13.41 o
   8   3  11        361.49        354.86        11.15 o
   9   3  11         67.11         82.41         6.24 o
  10   3  11         18.91         22.90         4.57 o
  11   3  11          3.80          0.65         4.18 o
  12   3  11        108.28        112.83         9.26 o
  13   3  11         66.46         82.83         7.79 o
 -14   4  11          0.02         -4.04         4.04 o
 -13   4  11          3.10          0.99         3.99 o
 -12   4  11         23.53         18.82         4.47 o
 -11   4  11         97.20         97.45         6.29 o
 -10   4  11        128.56        109.98         5.33 o
  -9   4  11        105.94         88.23         4.24 o
  -8   4  11          0.87         -0.13         2.03 o
  -7   4  11        274.19        245.19         4.93 o
  -6   4  11          0.14          0.59         1.32 o
  -5   4  11          0.12          2.43         1.18 o
  -4   4  11        128.08        126.87         3.22 o
  -3   4  11         93.87        116.08         2.59 o
  -2   4  11         36.30         28.31         1.47 o
  -1   4  11       1527.49       1451.33        10.03 o
   0   4  11        334.90        307.40         3.49 o
   1   4  11         19.98         17.94         1.60 o
   2   4  11       1042.98       1014.25         8.83 o
   3   4  11        617.98        615.90         6.56 o
   4   4  11       1316.19       1251.86        12.31 o
   5   4  11        233.83        259.52         6.21 o
   6   4  11         33.44         22.44         3.87 o
   7   4  11        106.40         81.68         5.68 o
   8   4  11          7.48         26.58         4.55 o
   9   4  11        249.19        214.13         8.56 o
  10   4  11         32.30         50.27         5.61 o
  11   4  11         63.72         56.24         6.45 o
  12   4  11         90.95        110.18         8.27 o
 -13   5  11         11.29          2.16         4.15 o
 -12   5  11          0.83         -4.13         4.13 o
 -11   5  11          4.02          6.79         3.80 o
 -10   5  11          7.04          6.79         4.06 o
  -9   5  11        123.84        112.27         5.46 o
  -8   5  11         14.17          9.31         2.90 o
  -7   5  11          0.66          0.35         2.33 o
  -6   5  11         83.45         84.46         4.17 o
  -5   5  11        207.04        181.93         4.39 o
  -4   5  11         76.31         69.88         3.16 o
  -3   5  11         37.29         34.03         1.39 o
  -2   5  11         43.15         39.11         1.98 o
  -1   5  11        260.10        253.99         4.08 o
   0   5  11         81.04         77.77         3.63 o
   1   5  11         62.87         59.45         2.13 o
   2   5  11        931.72        913.58         9.59 o
   3   5  11          3.82          7.84         1.79 o
   4   5  11        804.83        733.18        11.23 o
   5   5  11        158.36        150.52         5.74 o
   6   5  11         72.49         76.56         5.14 o
   7   5  11         36.12         51.33         5.03 o
   8   5  11         45.39         62.19         5.54 o
   9   5  11         12.75         13.25         4.97 o
  10   5  11          1.93         -2.82         3.92 o
  11   5  11         58.68         55.59         6.33 o
 -12   6  11         23.92         32.25         7.38 o
 -11   6  11         36.01         39.87         4.87 o
 -10   6  11         37.59         28.60         4.61 o
  -9   6  11         21.51         33.33         3.82 o
  -8   6  11          7.63         18.38         3.19 o
  -7   6  11        112.33        109.26         5.01 o
  -6   6  11        327.24        311.34         6.97 o
  -5   6  11         27.17         43.35         3.21 o
  -4   6  11        112.22        113.93         2.98 o
  -3   6  11          1.81          1.48         1.61 o
  -2   6  11        164.00        179.41         6.47 o
  -1   6  11        749.98        759.39        12.52 o
   0   6  11        135.68        134.41         6.00 o
   1   6  11        656.60        574.18         9.82 o
   2   6  11        158.64        149.03         7.52 o
   3   6  11         51.11         55.65         3.17 o
   4   6  11          2.22         -2.48         2.48 o
   5   6  11          0.86         -3.56         3.56 o
   6   6  11         36.72         43.09         3.93 o
   7   6  11          1.81         -3.24         3.80 o
   8   6  11          4.16         -3.81         3.93 o
   9   6  11         65.60         61.42         5.78 o
  10   6  11         40.21         44.33         6.75 o
 -11   7  11          0.15         -4.92         4.92 o
 -10   7  11         45.99         42.43        11.92 o
  -9   7  11         60.15         62.54         5.82 o
  -8   7  11          0.05         -2.69         2.69 o
  -7   7  11          4.71         -0.47         2.56 o
  -6   7  11          1.14          2.71         2.40 o
  -5   7  11         34.07         29.74         3.09 o
  -4   7  11         70.42         70.16         3.07 o
  -3   7  11         95.49         59.57         4.76 o
  -2   7  11          4.08          5.68         3.20 o
  -1   7  11        606.83        675.91        12.25 o
   0   7  11          0.50          9.38         3.58 o
   1   7  11         85.47         98.44         5.60 o
   2   7  11        135.62        131.51         7.19 o
   3   7  11          3.92          5.35         6.04 o
   4   7  11         55.30         48.38         6.23 o
   5   7  11         50.86         53.22         5.77 o
   6   7  11         59.93         73.16         6.19 o
   7   7  11          1.27         -0.77         3.03 o
   8   7  11          1.52         -3.65         3.65 o
   9   7  11         25.57         23.68         5.55 o
  -9   8  11        100.04        118.37        15.26 o
  -8   8  11         28.83         40.62         4.96 o
  -7   8  11         53.67         38.68         6.74 o
  -6   8  11          2.83         -4.92         5.48 o
  -5   8  11         75.64        102.37         8.75 o
  -4   8  11         50.66         72.47         7.73 o
  -3   8  11         33.06         27.55         8.58 o
  -2   8  11          0.65         -2.47         4.54 o
  -1   8  11         57.88         61.36         8.58 o
   0   8  11          6.34          7.15         5.06 o
   1   8  11         10.60         17.90         5.56 o
   2   8  11         86.28        100.34         8.59 o
   3   8  11         64.80         56.11         7.24 o
   4   8  11          8.79          4.94         5.56 o
   5   8  11          1.33         -5.06         5.06 o
   6   8  11         40.36         44.72         7.58 o
   7   8  11         56.59         47.10         7.92 o
  -7   9  11          3.41         -5.48         5.48 o
  -6   9  11          1.66         13.06         6.04 o
  -5   9  11         25.08         37.44         8.58 o
  -4   9  11         55.86         69.67         7.75 o
  -3   9  11         55.14         58.70         9.78 o
  -2   9  11         70.99         59.21         7.58 o
  -1   9  11         51.61         56.84         7.42 o
   0   9  11          0.63          5.25         5.39 o
   1   9  11         93.40        104.29         9.08 o
   2   9  11          3.11          8.36         7.39 o
   3   9  11          7.02          9.30         6.07 o
   4   9  11          3.88         11.68         6.07 o
   5   9  11          2.02         -5.25         5.73 o
 -14   0  12         21.12         20.60         5.49 o
 -12   0  12        122.62        136.00         8.05 o
 -10   0  12        286.02        289.02         9.43 o
  -8   0  12        711.62        682.95        12.92 o
  -6   0  12          0.32         -2.00         2.00 o
  -4   0  12        853.93        858.53         9.34 o
  -2   0  12       1391.77       1465.90        13.33 o
   0   0  12        327.66        291.70         6.09 o
   2   0  12        759.65        925.92        15.55 o
   4   0  12       1021.31        940.59        18.04 o
   6   0  12       3570.58       3520.32        50.23 o
   8   0  12       3564.95       3592.08        72.48 o
  10   0  12        442.19        434.92        14.82 o
  12   0  12          1.90         -1.74         8.82 o
 -15   1  12         70.90         58.27         5.08 o
 -14   1  12         68.21         61.18         4.84 o
 -13   1  12        395.21        427.58        11.48 o
 -12   1  12         99.62         93.84         4.92 o
 -11   1  12        182.46        199.80         6.50 o
 -10   1  12         55.80         48.79         3.62 o
  -9   1  12          0.85         -2.19         2.19 o
  -8   1  12        118.78        104.34         4.19 o
  -7   1  12         58.63         55.87         2.97 o
  -6   1  12        109.37        116.03         2.94 o
  -5   1  12       3144.04       3096.58        19.29 o
  -4   1  12       1166.54       1159.46         8.89 o
  -3   1  12       3323.42       3314.73        20.00 o
  -2   1  12        175.17        146.42         2.71 o
  -1   1  12         54.82          8.20         1.34 o
   0   1  12        984.76       1018.03         9.33 o
   1   1  12        450.47        461.65         5.69 o
   2   1  12        303.18        246.16         4.41 o
   3   1  12         28.84         33.79         2.32 o
   4   1  12          0.11          7.18         2.01 o
   5   1  12        658.99        668.64        10.72 o
   6   1  12        369.56        345.53         7.96 o
   7   1  12        174.30        193.52         6.61 o
   8   1  12        196.84        217.34         7.26 o
   9   1  12        116.47        117.14         6.17 o
  10   1  12        216.77        240.81         9.77 o
  11   1  12        195.76        167.71         7.83 o
  12   1  12         23.62         17.94         5.32 o
  13   1  12         37.76         62.21         7.15 o
 -15   2  12         29.41         38.47         6.52 o
 -14   2  12          6.72         11.70         3.80 o
 -13   2  12         12.61         14.09         3.44 o
 -12   2  12          0.03         -0.57         2.69 o
 -11   2  12          4.26          1.49         2.60 o
 -10   2  12        134.21        126.36         4.96 o
  -9   2  12          0.11         -2.25         2.25 o
  -8   2  12       1143.40       1141.44        11.84 o
  -7   2  12         29.49         29.08         2.15 o
  -6   2  12         57.13         53.32         2.35 o
  -5   2  12         25.62         25.33         1.76 o
  -4   2  12       1317.14       1295.59         9.56 o
  -3   2  12        174.86        140.19         2.71 o
  -2   2  12        778.33        835.20         6.77 o
  -1   2  12          4.90         11.64         1.33 o
   0   2  12        659.87        626.99         6.64 o
   1   2  12          2.22         -1.44         1.44 o
   2   2  12        170.44        161.29         3.39 o
   3   2  12        532.74        523.93         7.06 o
   4   2  12        422.29        400.59         6.86 o
   5   2  12        458.29        464.13         9.46 o
   6   2  12        645.72        621.62        10.66 o
   7   2  12       1490.25       1498.83        19.08 o
   8   2  12        242.37        234.70         7.39 o
   9   2  12        352.69        365.78        11.29 o
  10   2  12          3.52         -3.71         3.71 o
  11   2  12         22.73         28.92         5.46 o
  12   2  12          0.07          0.23         4.14 o
  13   2  12         78.02         82.98         9.33 o
 -14   3  12          6.39          8.58         4.59 o
 -13   3  12         49.80         54.76         4.82 o
 -12   3  12        134.10        108.64         6.67 o
 -11   3  12         15.08         17.55         3.26 o
 -10   3  12        330.29        301.34         6.79 o
  -9   3  12         12.12         15.14         2.54 o
  -8   3  12         21.46         30.71         2.67 o
  -7   3  12        484.77        489.00         6.02 o
  -6   3  12          0.94          1.28         1.46 o
  -5   3  12        789.24        779.06         7.28 o
  -4   3  12        292.24        338.57         4.34 o
  -3   3  12       1399.08       1298.26         9.87 o
  -2   3  12        341.62        341.01         4.09 o
  -1   3  12         58.02         64.85         2.26 o
   0   3  12        730.76        727.81         7.93 o
   1   3  12        728.25        718.50         8.49 o
   2   3  12       1407.41       1331.40        11.38 o
   3   3  12       2845.55       2781.47        20.84 o
   4   3  12        544.06        558.71         7.57 o
   5   3  12         89.67         85.00         4.36 o
   6   3  12         35.71         33.05         3.39 o
   7   3  12         13.16         10.09         3.10 o
   8   3  12         23.34         30.68         4.63 o
   9   3  12          9.63         -0.55         3.64 o
  10   3  12         27.97         17.64         5.51 o
  11   3  12         52.08         39.56         6.02 o
  12   3  12        159.99        173.00        11.26 o
 -14   4  12          1.25         -3.74         4.11 o
 -13   4  12         16.35         15.39         4.40 o
 -12   4  12          0.58         -3.63         3.63 o
 -11   4  12         54.81         54.40         4.56 o
 -10   4  12         25.39         30.70         3.62 o
  -9   4  12         87.36         77.95         4.26 o
  -8   4  12        132.40        126.46         4.73 o
  -7   4  12        243.25        219.79         5.70 o
  -6   4  12        853.33        880.79         8.71 o
  -5   4  12        198.60        173.40         3.31 o
  -4   4  12        126.20        136.45         2.81 o
  -3   4  12        706.88        682.26         6.67 o
  -2   4  12        928.71        894.52         7.84 o
  -1   4  12        114.10         89.88         2.35 o
   0   4  12        637.57        580.86         5.80 o
   1   4  12        369.45        360.39         4.39 o
   2   4  12          5.98          8.01         1.34 o
   3   4  12        223.71        207.05         3.76 o
   4   4  12        213.35        171.18         5.73 o
   5   4  12          6.14         -2.96         2.96 o
   6   4  12         46.11         55.27         4.97 o
   7   4  12         60.90         72.80         5.51 o
   8   4  12        113.51         99.70         6.60 o
   9   4  12          0.18         -3.90         4.48 o
  10   4  12          0.25         -3.83         3.83 o
  11   4  12         30.76         46.39         6.16 o
  12   4  12         51.11         49.47         8.63 o
 -13   5  12          4.55          5.91         4.17 o
 -12   5  12          0.67         -3.65         3.65 o
 -11   5  12         89.27        113.73         6.70 o
 -10   5  12         47.00         45.42         4.32 o
  -9   5  12          2.60          2.80         2.94 o
  -8   5  12          1.95          1.49         2.96 o
  -7   5  12        417.42        395.46         7.18 o
  -6   5  12         26.70         29.15         2.68 o
  -5   5  12        330.66        257.78         5.23 o
  -4   5  12        119.27        126.64         3.52 o
  -3   5  12        231.21        217.49         3.80 o
  -2   5  12          0.23          1.54         1.15 o
  -1   5  12         25.15         24.38         1.45 o
   0   5  12        613.78        626.01         6.35 o
   1   5  12          2.48          1.42         1.14 o
   2   5  12       1067.97       1053.46        11.42 o
   3   5  12        228.51        214.30         5.90 o
   4   5  12          1.69         -2.41         2.41 o
   5   5  12         59.82         66.91         4.33 o
   6   5  12          6.17          9.86         3.52 o
   7   5  12         74.47         89.99         6.01 o
   8   5  12         50.38         35.68         4.86 o
   9   5  12         75.19         72.90         6.24 o
  10   5  12         13.67         10.35         4.49 o
  11   5  12          0.16          7.65         4.84 o
 -12   6  12          1.36         -3.86         3.86 o
 -11   6  12          3.82          8.53         3.86 o
 -10   6  12          0.66         -2.59         2.94 o
  -9   6  12          8.66          9.70         3.34 o
  -8   6  12         36.87         35.64         3.71 o
  -7   6  12        136.56        125.89         5.37 o
  -6   6  12         12.84         21.20         3.06 o
  -5   6  12        125.86        114.09         4.60 o
  -4   6  12         55.82         54.07         3.31 o
  -3   6  12          2.03          6.28         2.52 o
  -2   6  12       1008.48        981.21        11.56 o
  -1   6  12        425.89        475.76        10.13 o
   0   6  12         60.86         62.62         4.88 o
   1   6  12        760.36        792.20        10.26 o
   2   6  12         45.67         52.22         5.51 o
   3   6  12        181.24        145.77         4.08 o
   4   6  12          0.32         -2.16         2.41 o
   5   6  12         10.42          1.24         2.49 o
   6   6  12         19.40         20.32         3.40 o
   7   6  12          0.51         -3.64         3.64 o
   8   6  12        137.99        147.81         7.67 o
   9   6  12          2.86         -1.31         3.87 o
  10   6  12         11.66         24.81         5.19 o
 -11   7  12         41.94         47.62         7.10 o
 -10   7  12         21.58         28.42         5.12 o
  -9   7  12         66.40         74.42         5.42 o
  -8   7  12         66.88         86.87         6.09 o
  -7   7  12          7.89          6.27         2.94 o
  -6   7  12          4.65          1.92         2.48 o
  -5   7  12         78.84         68.35         5.04 o
  -4   7  12        164.73        164.26         7.14 o
  -3   7  12         51.59         45.16         4.46 o
  -2   7  12        276.07        254.10         9.50 o
  -1   7  12        416.91        438.97        10.19 o
   0   7  12          5.80         10.28         3.54 o
   1   7  12        102.40         98.92         5.78 o
   2   7  12         37.58         35.84         4.28 o
   3   7  12         15.62         16.46         8.71 o
   4   7  12          2.77          2.47         4.01 o
   5   7  12         20.15         11.77         4.52 o
   6   7  12         15.59         16.62         5.04 o
   7   7  12          7.62          0.00         4.82 o
   8   7  12          0.01          4.19         3.46 o
  -9   8  12          6.32          6.26         3.97 o
  -8   8  12         20.65         21.60         8.11 o
  -7   8  12          4.41         -4.39         8.58 o
  -6   8  12         23.80         26.97        10.49 o
  -5   8  12         33.48         27.56         6.23 o
  -4   8  12         22.70         25.34         6.23 o
  -3   8  12         94.02         82.70        10.25 o
  -2   8  12          2.48          5.31         5.01 o
  -1   8  12        108.65        113.68        10.49 o
   0   8  12          7.28         13.83         5.39 o
   1   8  12        191.68        219.20        11.60 o
   2   8  12          1.59          3.96         5.27 o
   3   8  12          8.26          0.99         5.02 o
   4   8  12         61.83         59.86         8.07 o
   5   8  12         34.49         43.07         7.39 o
   6   8  12         18.80         22.35         6.91 o
  -6   9  12          0.58         -2.96         5.56 o
  -5   9  12         29.67         43.35        10.25 o
  -4   9  12        157.98        158.10        10.79 o
  -3   9  12         35.15         41.47         7.06 o
  -2   9  12         63.85         56.54         7.58 o
  -1   9  12        112.50        140.39        10.12 o
   0   9  12          0.32          1.34         5.56 o
   1   9  12          0.31         -5.00         9.78 o
   2   9  12          8.67         11.01         6.04 o
   3   9  12         31.76         46.46         7.58 o
   4   9  12          0.34          1.04         6.23 o
 -15   0  13        350.45        359.90        13.35 o
 -13   0  13        425.06        441.82        14.56 o
 -11   0  13          3.08         -0.43         3.90 o
  -9   0  13        343.07        335.95        11.63 o
  -7   0  13        117.37        105.89         5.04 o
  -5   0  13         38.68         33.15         3.09 o
  -3   0  13        104.00        113.54         3.50 o
  -1   0  13       1503.40       1443.71        14.75 o
   1   0  13        232.40        226.66         5.48 o
   3   0  13       1008.80        841.58        13.58 o
   5   0  13       1988.28       1849.66        30.18 o
   7   0  13        337.67        342.19        12.14 o
   9   0  13         37.78         51.03         6.74 o
  11   0  13        142.51        156.92        13.11 o
 -15   1  13          4.48         10.20         4.01 o
 -14   1  13          8.55         12.84         3.58 o
 -13   1  13         10.07         21.46         3.72 o
 -12   1  13          0.10         -0.62         2.85 o
 -11   1  13         32.97         25.65         3.32 o
 -10   1  13         22.78         19.58         4.26 o
  -9   1  13        142.25        148.38         5.74 o
  -8   1  13          6.07          7.12         2.19 o
  -7   1  13         52.41         67.11         3.27 o
  -6   1  13       1400.58       1428.74        11.56 o
  -5   1  13        229.10        252.86         3.96 o
  -4   1  13        243.08        238.06         4.36 o
  -3   1  13        316.23        342.45         4.31 o
  -2   1  13        433.19        442.18         4.84 o
  -1   1  13         74.80         63.19         2.29 o
   0   1  13        178.66        170.39         3.55 o
   1   1  13        185.38        170.13         3.59 o
   2   1  13        432.94        399.95         5.60 o
   3   1  13        172.54        173.20         3.84 o
   4   1  13       2746.83       2729.96        25.28 o
   5   1  13        220.05        253.46         6.83 o
   6   1  13       1271.21       1369.63        17.62 o
   7   1  13        674.94        647.19        11.55 o
   8   1  13        426.06        414.33         9.58 o
   9   1  13         61.17         62.65         4.88 o
  10   1  13        223.13        246.56         8.33 o
  11   1  13         45.00         48.37         6.12 o
  12   1  13        258.06        316.44        14.88 o
 -15   2  13          6.01         -0.22         3.99 o
 -14   2  13          8.93          9.52         3.75 o
 -13   2  13         86.03         96.24         6.10 o
 -12   2  13         18.80          9.69         3.16 o
 -11   2  13         26.86         14.32         3.13 o
 -10   2  13         36.35         35.58         3.42 o
  -9   2  13         29.37         19.06         2.70 o
  -8   2  13         18.94         20.07         2.52 o
  -7   2  13        105.77        106.08         3.32 o
  -6   2  13          3.56          4.37         1.58 o
  -5   2  13         33.13         33.25         2.03 o
  -4   2  13         38.93         33.76         1.85 o
  -3   2  13          3.78          7.53         1.35 o
  -2   2  13          4.10          0.37         1.14 o
  -1   2  13        559.18        497.57         5.36 o
   0   2  13         83.95         84.36         2.65 o
   1   2  13        311.60        342.82         4.98 o
   2   2  13        425.51        373.03         5.30 o
   3   2  13        921.32        872.22         9.03 o
   4   2  13        206.23        193.41         4.80 o
   5   2  13        347.40        333.53         6.79 o
   6   2  13         12.89         10.05         2.92 o
   7   2  13        188.13        220.98         7.10 o
   8   2  13         81.20        102.09         5.73 o
   9   2  13         59.74         62.61         5.89 o
  10   2  13        190.15        198.02         8.86 o
  11   2  13          7.56         11.38         4.86 o
  12   2  13         28.65         28.20         5.96 o
 -14   3  13          0.00          2.14         3.95 o
 -13   3  13          1.98          0.36         3.66 o
 -12   3  13         38.72         47.40         5.17 o
 -11   3  13        152.40        148.19         6.47 o
 -10   3  13         73.19         77.04         5.00 o
  -9   3  13          2.37          1.35         2.12 o
  -8   3  13         28.29         21.03         2.61 o
  -7   3  13         49.26         36.90         2.64 o
  -6   3  13        171.00        168.69         3.97 o
  -5   3  13         35.40         46.46         2.22 o
  -4   3  13       1252.84       1239.92         9.92 o
  -3   3  13         83.47         90.74         2.57 o
  -2   3  13        683.92        693.48         6.44 o
  -1   3  13         24.01         17.16         1.43 o
   0   3  13        162.69        162.94         6.84 o
   1   3  13        314.57        321.71         4.69 o
   2   3  13        369.63        342.52         5.02 o
   3   3  13        499.18        471.76         6.20 o
   4   3  13        164.79        150.45         4.81 o
   5   3  13        219.27        198.76         6.03 o
   6   3  13        303.96        277.68         7.33 o
   7   3  13         81.21         84.74         5.89 o
   8   3  13          4.62          9.92         3.83 o
   9   3  13          1.88          4.03         3.78 o
  10   3  13         18.65         30.31         5.12 o
  11   3  13          1.07         -3.19         4.14 o
  12   3  13        100.49        122.79         8.75 o
 -14   4  13          0.42         -3.08         3.85 o
 -13   4  13         22.32          9.35         4.52 o
 -12   4  13         11.32         -1.09         3.46 o
 -11   4  13         73.36         73.40         5.16 o
 -10   4  13        114.33        104.63         5.01 o
  -9   4  13         41.22         41.52         3.43 o
  -8   4  13         53.97         34.63         3.21 o
  -7   4  13        326.81        370.12         9.88 o
  -6   4  13         27.77         27.65         2.73 o
  -5   4  13          3.29          1.90         1.58 o
  -4   4  13        150.56        145.55         3.04 o
  -3   4  13        477.93        498.69         7.79 o
  -2   4  13         99.65         85.56         2.57 o
  -1   4  13         43.82         40.22         1.95 o
   0   4  13        142.99        134.12         2.48 o
   1   4  13         11.34         16.87         1.45 o
   2   4  13        258.24        227.20         5.12 o
   3   4  13        267.00        259.20         7.42 o
   4   4  13        597.54        548.50         9.93 o
   5   4  13        220.72        202.03         6.70 o
   6   4  13        172.76        179.05         7.63 o
   7   4  13        132.83        128.51         6.87 o
   8   4  13          4.07          2.81         3.86 o
   9   4  13         71.01         78.99         6.52 o
  10   4  13         18.67         17.64         4.91 o
  11   4  13         38.13         55.38         6.65 o
 -13   5  13          1.00          1.52         4.91 o
 -12   5  13          2.50         -1.65         4.04 o
 -11   5  13         32.70         36.83         4.94 o
 -10   5  13         12.06         16.54         4.69 o
  -9   5  13        214.03        199.03         6.85 o
  -8   5  13         59.66         55.05         3.66 o
  -7   5  13          8.85         13.24         2.53 o
  -6   5  13         10.92          7.95         2.33 o
  -5   5  13          6.95          0.30         2.59 o
  -4   5  13         19.59         20.01         2.24 o
  -3   5  13          8.54         11.87         1.83 o
  -2   5  13        546.70        587.10         7.34 o
  -1   5  13          5.50         11.46         1.95 o
   0   5  13         48.19         38.83         2.25 o
   1   5  13        951.01        969.56        15.49 o
   2   5  13         94.85         82.23         5.09 o
   3   5  13         11.12          5.73         2.50 o
   4   5  13         68.52         72.48         4.40 o
   5   5  13          0.74         -1.36         2.71 o
   6   5  13         10.81         11.91         3.32 o
   7   5  13          4.56          5.69         3.50 o
   8   5  13         33.31         40.46         6.42 o
   9   5  13          1.11         -3.63         3.63 o
  10   5  13          5.06         -1.89         4.25 o
 -12   6  13         14.66         18.81         4.85 o
 -11   6  13         12.31          6.21         4.16 o
 -10   6  13         13.20         14.61         3.55 o
  -9   6  13         10.49         16.46         3.48 o
  -8   6  13         28.76         37.43         3.84 o
  -7   6  13        211.69        224.03         6.94 o
  -6   6  13         30.65         23.37         3.14 o
  -5   6  13         11.93          5.20         2.42 o
  -4   6  13          0.76         -1.91         1.91 o
  -3   6  13          2.64          1.92         1.96 o
  -2   6  13        198.36        232.66         7.83 o
  -1   6  13       1121.35       1197.77        18.93 o
   0   6  13        842.11        859.87        10.81 o
   1   6  13        271.57        264.24         5.80 o
   2   6  13         43.24         55.55         5.68 o
   3   6  13        337.53        323.40         6.42 o
   4   6  13         43.83         53.13         3.68 o
   5   6  13          2.46          6.77         2.88 o
   6   6  13         41.52         40.36         4.00 o
   7   6  13         46.78         42.12         4.26 o
   8   6  13         12.10          8.70         3.74 o
   9   6  13        110.06        136.08        11.08 o
 -10   7  13          1.87          1.03         6.09 o
  -9   7  13         58.32         60.22         5.12 o
  -8   7  13         36.64         33.13         3.84 o
  -7   7  13          5.87          4.06         2.85 o
  -6   7  13         73.08         62.40         4.03 o
  -5   7  13         65.53         73.23         3.97 o
  -4   7  13          4.71          4.70         3.45 o
  -3   7  13          9.02          6.75         3.99 o
  -2   7  13         20.10         18.91         3.93 o
  -1   7  13          0.02          5.35         3.51 o
   0   7  13          3.45          6.41         3.51 o
   1   7  13        108.73        118.38         6.54 o
   2   7  13         67.12         69.72         5.30 o
   3   7  13         16.42         20.49         4.86 o
   4   7  13          1.97         -4.54         4.54 o
   5   7  13          0.48          3.21         4.22 o
   6   7  13          1.39          1.20         5.57 o
   7   7  13          0.03         -1.24         4.75 o
   8   7  13          0.91         -4.47         5.03 o
  -8   8  13          0.01         -0.24         5.73 o
  -7   8  13          0.43          1.12         5.70 o
  -6   8  13          1.93          2.02         5.22 o
  -5   8  13         32.66         39.47         9.06 o
  -4   8  13        389.01        393.37        14.84 o
  -3   8  13         25.60         57.66        14.54 o
  -2   8  13        155.44        139.79        10.12 o
  -1   8  13         29.29         23.60         6.41 o
   0   8  13         29.38         17.88         6.07 o
   1   8  13          2.87          2.38         5.22 o
   2   8  13          0.01         -4.29         7.15 o
   3   8  13          1.44          1.91         5.39 o
   4   8  13         55.79         57.24         7.92 o
   5   8  13          2.24          3.34         5.73 o
   6   8  13        292.27        304.07        14.82 o
  -5   9  13          1.55          0.98         5.89 o
  -4   9  13         37.36         40.04         7.39 o
  -3   9  13          4.54         19.29         6.23 o
  -2   9  13         27.82         23.76         6.57 o
  -1   9  13          0.02         -2.28         5.56 o
   0   9  13         79.67         83.83         9.54 o
   1   9  13         36.87         40.46         7.39 o
   2   9  13          3.02          1.13         5.89 o
 -14   0  14          5.17          4.66         5.26 o
 -12   0  14         67.98         74.17         8.04 o
 -10   0  14         71.31         66.96         5.93 o
  -8   0  14          0.27          1.80         3.56 o
  -6   0  14       1604.72       1684.79        19.90 o
  -4   0  14        892.08        860.96        12.09 o
  -2   0  14        841.95        853.38        10.48 o
   0   0  14         54.78         75.67         4.31 o
   2   0  14       1087.08       1011.65        15.41 o
   4   0  14         25.80         43.16         6.02 o
   6   0  14         35.00         38.11         5.56 o
   8   0  14         48.23         64.82         8.34 o
  10   0  14        238.92        266.11        15.74 o
  12   0  14        210.44        247.95        19.07 o
 -14   1  14          3.77          2.61         3.40 o
 -13   1  14          9.69          8.03         3.25 o
 -12   1  14         29.73         17.10         3.43 o
 -11   1  14          0.17         -2.60         2.64 o
 -10   1  14         39.01         31.24         3.38 o
  -9   1  14        142.56        166.77         5.50 o
  -8   1  14        297.80        319.95         6.22 o
  -7   1  14        539.48        538.43         7.72 o
  -6   1  14          0.06          6.02         1.91 o
  -5   1  14        221.02        221.13         3.87 o
  -4   1  14       1041.70       1055.82         8.73 o
  -3   1  14        124.08        122.72         2.91 o
  -2   1  14          0.00         -1.23         1.23 o
  -1   1  14         12.70          4.90         1.38 o
   0   1  14        339.86        301.16         4.85 o
   1   1  14        420.72        405.73         5.73 o
   2   1  14        135.85        142.90         3.81 o
   3   1  14       1358.07       1375.49        12.68 o
   4   1  14        340.62        368.19         7.19 o
   5   1  14        164.88        131.28         5.47 o
   6   1  14         62.06         59.25         4.41 o
   7   1  14        351.60        320.03         8.39 o
   8   1  14         26.91         25.08         4.54 o
   9   1  14         10.95          7.38         3.38 o
  10   1  14        159.72        183.04        10.44 o
  11   1  14          0.03         16.10         5.03 o
  12   1  14         51.95         41.16         6.42 o
 -14   2  14         13.04         11.97         4.23 o
 -13   2  14          2.24         -0.73         3.52 o
 -12   2  14         26.47         14.74         4.91 o
 -11   2  14         18.75         34.98         3.66 o
 -10   2  14          0.41         -2.50         2.50 o
  -9   2  14         28.70         41.36         3.25 o
  -8   2  14         48.17         61.51         3.48 o
  -7   2  14         12.83         12.73         2.27 o
  -6   2  14        180.55        161.00         3.77 o
  -5   2  14       1385.01       1424.99        10.85 o
  -4   2  14          3.85          9.70         1.55 o
  -3   2  14       3033.94       2900.36        18.28 o
  -2   2  14        265.66        235.08         3.88 o
  -1   2  14          0.49         -1.19         1.19 o
   0   2  14          6.43          3.45         1.60 o
   1   2  14         16.01          6.75         1.72 o
   2   2  14        504.69        453.40         6.13 o
   3   2  14       1015.34        991.74        10.03 o
   4   2  14         97.79         92.92         3.77 o
   5   2  14        137.64        144.13         5.55 o
   6   2  14        567.69        529.66        10.13 o
   7   2  14         24.74         23.39         3.48 o
   8   2  14          0.66         -3.46         3.56 o
   9   2  14          3.60          2.39         4.06 o
  10   2  14        312.96        337.58        11.51 o
  11   2  14          1.72         -2.13         4.55 o
  12   2  14        203.85        251.47        11.32 o
 -14   3  14         16.11          9.42         3.89 o
 -13   3  14          0.09         -1.60         4.02 o
 -12   3  14          1.24         -2.28         3.55 o
 -11   3  14        384.79        377.25        10.13 o
 -10   3  14        166.95        165.45         6.54 o
  -9   3  14        406.63        444.19         8.44 o
  -8   3  14         27.16         16.38         2.36 o
  -7   3  14          8.94          6.48         2.08 o
  -6   3  14          0.56         -1.31         1.97 o
  -5   3  14        294.87        303.51         4.94 o
  -4   3  14        203.90        206.98         3.83 o
  -3   3  14        269.24        259.03         3.73 o
  -2   3  14         33.03         14.71         1.66 o
  -1   3  14       1599.90       1594.13        11.85 o
   0   3  14       1301.57       1219.65        10.98 o
   1   3  14        708.75        734.53         7.83 o
   2   3  14         12.65         12.71         2.19 o
   3   3  14        772.36        779.71         9.32 o
   4   3  14       1749.85       1693.60        22.05 o
   5   3  14         23.39         27.91         3.60 o
   6   3  14         17.00         15.16         3.96 o
   7   3  14          0.16         -3.28         3.28 o
   8   3  14          6.62          7.55         3.62 o
   9   3  14         52.76         64.13         6.16 o
  10   3  14         50.71         60.16         6.32 o
  11   3  14          0.01          3.24         4.94 o
 -13   4  14          2.40          3.12         4.22 o
 -12   4  14         28.29         24.34         4.48 o
 -11   4  14         72.36         59.78         4.83 o
 -10   4  14          6.76         18.28         3.26 o
  -9   4  14         33.40         26.92         3.18 o
  -8   4  14          1.22          0.24         2.40 o
  -7   4  14        145.52        134.67         5.01 o
  -6   4  14          9.53          4.60         2.30 o
  -5   4  14        183.78        181.49         4.88 o
  -4   4  14         14.82         12.68         2.25 o
  -3   4  14        266.93        256.91         6.12 o
  -2   4  14        552.57        543.52         7.53 o
  -1   4  14         23.30         23.71         2.83 o
   0   4  14        258.88        261.88         4.41 o
   1   4  14        317.23        306.29         8.44 o
   2   4  14        647.29        677.12        10.98 o
   3   4  14         13.93         19.53         3.30 o
   4   4  14        493.59        480.33         9.60 o
   5   4  14        435.26        464.69         9.79 o
   6   4  14        175.75        159.88         6.58 o
   7   4  14          4.78         -0.28         3.31 o
   8   4  14        140.08        156.32         8.27 o
   9   4  14         67.80        101.16         7.37 o
  10   4  14        106.06        120.08         8.20 o
 -12   5  14          0.92          4.81         4.01 o
 -11   5  14          4.51         -3.62         3.62 o
 -10   5  14          4.59          2.70         4.02 o
  -9   5  14         39.82         44.03         5.37 o
  -8   5  14        132.13        120.86         4.86 o
  -7   5  14         34.76         32.76         3.04 o
  -6   5  14          4.14          3.12         2.18 o
  -5   5  14          9.12          1.15         2.13 o
  -4   5  14         21.68         15.45         2.11 o
  -3   5  14        263.29        254.80         5.02 o
  -2   5  14        529.98        518.78         7.96 o
  -1   5  14         22.12         36.61         2.25 o
   0   5  14        548.76        563.39         7.39 o
   1   5  14        837.65        850.49        12.13 o
   2   5  14        882.89        856.03        12.43 o
   3   5  14         41.65         33.59         3.46 o
   4   5  14          6.37          3.30         2.83 o
   5   5  14          1.61         -1.61         3.99 o
   6   5  14         22.70         22.45         3.64 o
   7   5  14         32.66         28.70         3.93 o
   8   5  14         16.31         15.49         4.33 o
   9   5  14         61.76         65.78         6.36 o
  10   5  14          6.59         23.33         5.44 o
 -11   6  14         10.47         15.96         4.34 o
 -10   6  14          0.01         -3.09         3.09 o
  -9   6  14          2.50         -0.20         3.01 o
  -8   6  14         20.09         25.78         3.68 o
  -7   6  14          0.29          1.00         2.79 o
  -6   6  14         20.98         21.56         3.07 o
  -5   6  14         17.04          4.46         2.44 o
  -4   6  14          5.19          3.51         2.84 o
  -3   6  14        310.34        340.24         6.90 o
  -2   6  14         11.56         17.23         2.52 o
  -1   6  14         81.55         80.99         3.42 o
   0   6  14         19.56         27.28         3.80 o
   1   6  14        155.82        169.80         7.97 o
   2   6  14          5.35         21.13         4.66 o
   3   6  14        134.92        139.25         4.67 o
   4   6  14        317.98        340.19         7.65 o
   5   6  14         75.48         85.76         4.99 o
   6   6  14         31.60         30.38         4.20 o
   7   6  14          0.00         -3.44         3.44 o
   8   6  14          0.06         -3.52         3.52 o
 -10   7  14         45.19         69.54         6.59 o
  -9   7  14         25.00         18.41         4.20 o
  -8   7  14          3.52          3.75         3.06 o
  -7   7  14          0.44         -2.57         2.57 o
  -6   7  14          3.87         10.86         3.18 o
  -5   7  14         23.74         12.80         3.96 o
  -4   7  14         88.37         94.01         6.02 o
  -3   7  14         49.48         60.62         5.17 o
  -2   7  14         54.19         53.87         5.01 o
  -1   7  14         14.85         18.36         4.27 o
   0   7  14         18.66         18.05         3.96 o
   1   7  14          5.48          4.06         3.37 o
   2   7  14          3.72          3.08         3.63 o
   3   7  14        196.10        221.85        12.39 o
   4   7  14          5.17          4.07         4.57 o
   5   7  14         21.44         20.00         5.32 o
   6   7  14        111.50        126.66         8.78 o
   7   7  14          0.08          6.68         5.36 o
  -7   8  14          0.33         -3.81         5.73 o
  -6   8  14         31.70         37.65         7.24 o
  -5   8  14          0.01         15.74         6.07 o
  -4   8  14          4.85         18.05         6.04 o
  -3   8  14        179.42        245.40        12.81 o
  -2   8  14        119.05        140.60        23.13 o
  -1   8  14         61.29         73.76         8.21 o
   0   8  14         12.09         14.30         6.07 o
   1   8  14          0.89         -1.42         5.22 o
   2   8  14          7.08         18.12         6.41 o
   3   8  14          5.20         -2.86         5.73 o
   4   8  14          5.42          5.79         6.23 o
   5   8  14        106.21        129.92        11.11 o
  -3   9  14         23.55         21.36         6.57 o
  -2   9  14         20.11          5.37         6.18 o
  -1   9  14          2.05         -2.89         5.70 o
   0   9  14          2.86          1.27         5.89 o
 -13   0  15          7.50          6.23         4.83 o
 -11   0  15         46.97         42.03         5.64 o
  -9   0  15        263.46        241.60         9.16 o
  -7   0  15       3047.32       3107.99        32.64 o
  -5   0  15       1890.37       1850.17        21.38 o
  -3   0  15       1195.63       1115.57        14.53 o
  -1   0  15         13.58          3.33         2.37 o
   1   0  15       1494.25       1416.10        25.42 o
   3   0  15         71.93         66.74         4.94 o
   5   0  15        270.86        270.37        11.44 o
   7   0  15         33.21         32.95         6.68 o
   9   0  15         47.47         53.99        15.50 o
  11   0  15        161.51        200.27        17.64 o
 -14   1  15          1.41         -3.70         3.70 o
 -13   1  15          3.41          3.56         3.27 o
 -12   1  15         76.14         73.95         4.85 o
 -11   1  15         40.80         36.06         3.78 o
 -10   1  15        166.92        177.39         7.68 o
  -9   1  15         88.99         81.14         4.33 o
  -8   1  15        658.49        697.63         9.35 o
  -7   1  15       1173.69       1184.99        12.44 o
  -6   1  15       4198.74       4160.33        28.89 o
  -5   1  15       1026.19        962.83         9.66 o
  -4   1  15        695.49        675.65         6.78 o
  -3   1  15         23.80         17.64         1.79 o
  -2   1  15          2.56          4.59         1.58 o
  -1   1  15        152.33        131.93         3.21 o
   0   1  15        181.47        173.97         3.99 o
   1   1  15         62.30         51.34         2.70 o
   2   1  15        268.87        254.23         4.93 o
   3   1  15        179.67        161.22         4.65 o
   4   1  15         13.95         14.42         3.07 o
   5   1  15         22.11         14.24         3.00 o
   6   1  15          7.98          4.84         2.97 o
   7   1  15          3.16          1.99         2.78 o
   8   1  15          7.84          3.97         3.24 o
   9   1  15         13.17         13.46         4.47 o
  10   1  15          7.76          7.59         6.19 o
  11   1  15          2.32          5.23         4.89 o
 -14   2  15         12.48          6.81         4.22 o
 -13   2  15          1.49         -1.82         3.48 o
 -12   2  15         29.51         27.86         4.21 o
 -11   2  15        354.24        335.69         8.90 o
 -10   2  15        117.75        123.03         5.26 o
  -9   2  15       1251.65       1262.87        15.42 o
  -8   2  15        279.33        293.13         6.19 o
  -7   2  15        811.44        823.37        10.20 o
  -6   2  15        179.57        191.66         5.54 o
  -5   2  15         22.94         17.93         1.87 o
  -4   2  15        420.88        442.84         5.32 o
  -3   2  15       1273.56       1311.80        10.15 o
  -2   2  15        347.32        400.13         5.15 o
  -1   2  15        333.39        308.71         4.56 o
   0   2  15         22.83         12.27         2.15 o
   1   2  15         42.33         36.84         2.36 o
   2   2  15         90.34         86.19         3.20 o
   3   2  15         58.32         47.81         2.97 o
   4   2  15        141.29        145.53         5.24 o
   5   2  15          0.48         -2.61         2.61 o
   6   2  15         71.81         70.45         4.82 o
   7   2  15          2.30          0.32         6.33 o
   8   2  15         31.68         27.93         4.70 o
   9   2  15         88.86        102.34         7.40 o
  10   2  15        189.96        201.76        11.25 o
  11   2  15         40.91         54.35        11.35 o
 -13   3  15          1.44          0.18         3.68 o
 -12   3  15          7.26         -0.14         3.29 o
 -11   3  15          2.34          3.91         3.56 o
 -10   3  15        436.11        471.13         9.63 o
  -9   3  15          0.24          6.51         2.97 o
  -8   3  15          1.64         -1.06         3.43 o
  -7   3  15          5.15          4.04         2.48 o
  -6   3  15        359.20        384.18         6.43 o
  -5   3  15        969.29        993.82        10.55 o
  -4   3  15          5.16          4.48         1.98 o
  -3   3  15        233.71        213.55         3.85 o
  -2   3  15          0.94         -0.29         1.44 o
  -1   3  15         50.46         58.82         2.61 o
   0   3  15        187.18        199.27         5.40 o
   1   3  15       1088.20       1097.49        11.46 o
   2   3  15         42.31         36.92         3.31 o
   3   3  15         66.47         62.64         4.45 o
   4   3  15        353.27        349.68         8.44 o
   5   3  15        116.37        106.55         5.68 o
   6   3  15          0.62          1.17         3.72 o
   7   3  15         12.05          3.27         5.72 o
   8   3  15         58.43         51.91         5.68 o
   9   3  15        130.43        156.73         8.77 o
  10   3  15         61.80         45.91         6.09 o
  11   3  15          2.51          3.34         5.01 o
 -13   4  15         17.73         44.90         4.78 o
 -12   4  15        234.42        262.29         8.43 o
 -11   4  15         34.87         42.27         4.50 o
 -10   4  15        219.55        219.28         6.83 o
  -9   4  15        130.05        140.63         5.48 o
  -8   4  15          6.43          4.29         2.75 o
  -7   4  15         16.32          7.03         2.46 o
  -6   4  15          1.36         -1.55         2.05 o
  -5   4  15         63.06         56.95         3.40 o
  -4   4  15          0.13         -0.06         2.01 o
  -3   4  15          2.43          2.92         2.03 o
  -2   4  15        137.54        141.58         6.43 o
  -1   4  15        416.36        439.53         8.57 o
   0   4  15       1071.62       1060.86        11.77 o
   1   4  15       1448.20       1455.28        30.35 o
   2   4  15         63.95         70.90         4.68 o
   3   4  15         59.63         77.23         6.13 o
   4   4  15        117.01        132.09         5.86 o
   5   4  15         55.85         49.81         4.33 o
   6   4  15         25.79         28.45         3.94 o
   7   4  15         42.23         47.04         6.00 o
   8   4  15         27.90         42.01         5.46 o
   9   4  15          4.79          8.23         4.48 o
  10   4  15         15.85         16.09         5.59 o
 -12   5  15          4.83          3.86         4.45 o
 -11   5  15         15.66         24.66         4.79 o
 -10   5  15         16.71         10.82         3.29 o
  -9   5  15          2.29          5.70         2.87 o
  -8   5  15         12.12         13.67         3.53 o
  -7   5  15         20.01         17.45         2.99 o
  -6   5  15         87.24         98.42         4.26 o
  -5   5  15         25.83         17.48         2.49 o
  -4   5  15        237.33        227.26         5.30 o
  -3   5  15        111.53        119.63         3.96 o
  -2   5  15        204.45        248.90         8.35 o
  -1   5  15          9.64          8.23         1.94 o
   0   5  15       1164.35       1173.34        12.39 o
   1   5  15        124.63        112.18         4.11 o
   2   5  15        248.02        220.71         6.45 o
   3   5  15          4.24          6.20         2.82 o
   4   5  15         86.22         82.55         4.77 o
   5   5  15         22.23         20.66         3.85 o
   6   5  15          3.64          2.78         3.00 o
   7   5  15        181.31        213.18         9.02 o
   8   5  15          8.65         12.22         4.08 o
   9   5  15         46.02         95.18         7.43 o
 -11   6  15          4.14          6.37         4.26 o
 -10   6  15          3.26          9.36         3.62 o
  -9   6  15         24.02         18.97         3.78 o
  -8   6  15          0.35         -0.16         2.93 o
  -7   6  15          3.28          0.89         2.80 o
  -6   6  15          6.74          4.93         2.76 o
  -5   6  15          9.26          3.76         2.68 o
  -4   6  15          2.19          0.61         2.42 o
  -3   6  15          0.00          2.96         2.19 o
  -2   6  15         71.77         89.27         4.10 o
  -1   6  15          2.96          8.48         2.63 o
   0   6  15        367.84        362.68         7.71 o
   1   6  15          0.16          3.79         3.58 o
   2   6  15         30.49         20.96         4.84 o
   3   6  15        206.76        236.80         6.30 o
   4   6  15         83.07         74.12         4.52 o
   5   6  15         55.95         45.50         3.96 o
   6   6  15          4.91         11.41         6.13 o
   7   6  15         34.31         43.05         4.81 o
   8   6  15         77.58         86.11         6.33 o
  -9   7  15          0.09         -3.92         3.92 o
  -8   7  15          0.59         -0.64         3.39 o
  -7   7  15         43.64         57.55         4.46 o
  -6   7  15          0.01         -0.62         3.56 o
  -5   7  15          3.13          0.19         3.50 o
  -4   7  15        150.51        148.90         7.44 o
  -3   7  15          1.41          9.82         3.69 o
  -2   7  15          0.21          2.64         3.51 o
  -1   7  15         25.08         28.95         5.99 o
   0   7  15        105.06        106.84         7.02 o
   1   7  15          0.36         10.90         3.87 o
   2   7  15         38.65         34.65         4.71 o
   3   7  15        115.69        106.31        12.48 o
   4   7  15         66.41         68.60         6.96 o
   5   7  15         28.70         31.59         5.96 o
   6   7  15        162.62        185.15        10.64 o
  -7   8  15         17.46         10.97         6.74 o
  -6   8  15          5.47          6.22        11.44 o
  -5   8  15        111.50        105.57        11.21 o
  -4   8  15         67.66        104.79         9.78 o
  -3   8  15          3.15         12.04         5.89 o
  -2   8  15         86.58         73.03         8.43 o
  -1   8  15         35.83         35.71         7.24 o
   0   8  15         13.91         26.96         6.74 o
   1   8  15         39.63         49.82         7.73 o
   2   8  15         52.52         46.20         7.73 o
   3   8  15          5.35          7.51         6.23 o
   4   8  15         15.06         39.77         8.82 o
 -14   0  16         20.61         23.35         6.12 o
 -12   0  16         16.62          4.65         8.57 o
 -10   0  16        165.59        163.94         8.35 o
  -8   0  16       2895.08       2849.01        31.21 o
  -6   0  16        792.43        723.14        12.26 o
  -4   0  16        239.11        218.14         6.61 o
  -2   0  16        425.26        424.09        11.36 o
   0   0  16          3.46         -2.18         2.73 o
   2   0  16        226.67        188.32         6.97 o
   4   0  16         43.89         28.37         4.11 o
   6   0  16        138.01        134.95         8.93 o
   8   0  16        376.55        392.55        13.99 o
  10   0  16         33.24         44.82        10.49 o
 -14   1  16          1.05         -1.89         3.95 o
 -13   1  16         22.66         24.61         5.08 o
 -12   1  16          3.84          1.91         3.12 o
 -11   1  16          5.92          0.84         3.03 o
 -10   1  16          1.10          3.90         2.85 o
  -9   1  16          5.71         15.40         2.80 o
  -8   1  16         50.08         59.20         3.63 o
  -7   1  16        615.57        636.01         9.60 o
  -6   1  16        172.09        174.45         4.63 o
  -5   1  16         30.63         21.06         2.70 o
  -4   1  16        442.87        411.86         6.39 o
  -3   1  16         88.55         75.37         2.95 o
  -2   1  16        112.89        103.58         3.54 o
  -1   1  16        285.57        266.41         4.48 o
   0   1  16         48.81         62.35         2.98 o
   1   1  16       1381.16       1334.31        13.55 o
   2   1  16        145.30        132.47         4.41 o
   3   1  16          2.61         -2.08         2.08 o
   4   1  16         99.01        105.14         5.58 o
   5   1  16        897.29        888.88        13.35 o
   6   1  16         15.71         11.58         3.19 o
   7   1  16          3.41          3.14         2.96 o
   8   1  16         36.04         33.59         9.60 o
   9   1  16          2.81          1.98         5.27 o
  10   1  16         18.96         17.81         5.22 o
  11   1  16         54.76         53.12         6.65 o
 -13   2  16          2.32         -1.72         4.61 o
 -12   2  16         42.27         53.02         4.99 o
 -11   2  16        121.66        136.05         6.95 o
 -10   2  16         14.69         22.71         3.95 o
  -9   2  16        200.61        192.72         5.66 o
  -8   2  16         41.16         41.75         3.91 o
  -7   2  16         12.09          7.93         2.39 o
  -6   2  16          0.40         -1.36         2.08 o
  -5   2  16         45.53         43.44         2.72 o
  -4   2  16        111.84        107.64         3.32 o
  -3   2  16         38.26         48.23         2.40 o
  -2   2  16        268.80        223.38         4.42 o
  -1   2  16        146.99        137.55         3.74 o
   0   2  16          0.20         -1.78         1.78 o
   1   2  16         24.32         18.70         2.67 o
   2   2  16         23.60         15.65         2.33 o
   3   2  16         77.08         77.09         3.67 o
   4   2  16         20.78         29.54         2.90 o
   5   2  16         36.57         33.71         4.61 o
   6   2  16          9.83          8.57         3.44 o
   7   2  16         17.09         22.43         4.34 o
   8   2  16         99.15        112.76         7.43 o
   9   2  16         16.21         10.93         4.75 o
  10   2  16         95.76        113.68         8.19 o
 -13   3  16         79.11         90.01         6.05 o
 -12   3  16         21.96         15.89         4.17 o
 -11   3  16          9.05         10.75         4.31 o
 -10   3  16        144.28        136.44         6.22 o
  -9   3  16        197.90        210.28         6.43 o
  -8   3  16         60.50         55.78         3.95 o
  -7   3  16        147.00        138.84         5.33 o
  -6   3  16        101.46         89.66         4.37 o
  -5   3  16          0.02         -2.12         2.12 o
  -4   3  16         18.99         11.05         2.51 o
  -3   3  16        134.58        108.97         3.41 o
  -2   3  16        135.11        155.74         4.03 o
  -1   3  16         54.76         54.73         2.84 o
   0   3  16          1.13          1.61         2.09 o
   1   3  16        185.80        188.09         6.28 o
   2   3  16         96.05         99.69         5.12 o
   3   3  16        212.81        191.51         6.50 o
   4   3  16          1.10         -2.61         2.61 o
   5   3  16         10.67          4.03         3.93 o
   6   3  16         50.69         52.64         7.09 o
   7   3  16        108.27         94.54         6.59 o
   8   3  16         77.08         92.91         7.12 o
   9   3  16         77.29         66.37         6.84 o
  10   3  16         23.93         16.85         5.22 o
 -12   4  16          6.87          6.96         3.98 o
 -11   4  16         31.70         44.85         4.59 o
 -10   4  16         61.24         76.11         4.90 o
  -9   4  16          1.99          2.07         2.77 o
  -8   4  16          2.12         -2.61         2.61 o
  -7   4  16         57.43         58.52         3.77 o
  -6   4  16          3.22          0.97         2.91 o
  -5   4  16          8.24          8.88         2.39 o
  -4   4  16         18.42         30.98         3.73 o
  -3   4  16         76.83         84.39         3.98 o
  -2   4  16         67.43         80.64         3.66 o
  -1   4  16        892.99        904.22        11.36 o
   0   4  16        200.66        205.87         6.88 o
   1   4  16         89.28        111.48         5.24 o
   2   4  16         13.72         13.32         2.86 o
   3   4  16         10.28         13.94         3.24 o
   4   4  16         60.26         61.26         5.16 o
   5   4  16          8.17          0.34         2.94 o
   6   4  16          3.83          9.35         3.92 o
   7   4  16         24.11         32.57         4.54 o
   8   4  16         36.82         40.54         6.29 o
   9   4  16          1.55          5.21         4.55 o
 -11   5  16          8.96          8.81         3.38 o
 -10   5  16         33.01         40.92         4.01 o
  -9   5  16          0.09         -2.75         2.75 o
  -8   5  16          0.59          0.92         2.70 o
  -7   5  16         55.72         61.51         3.83 o
  -6   5  16         19.27         18.97         3.28 o
  -5   5  16          2.29         -2.06         2.06 o
  -4   5  16         13.54         17.47         2.42 o
  -3   5  16        305.18        339.81         6.26 o
  -2   5  16        120.45        126.69         4.07 o
  -1   5  16          8.40         11.57         3.50 o
   0   5  16         64.10         60.68         3.14 o
   1   5  16        147.03        161.78         4.56 o
   2   5  16        248.79        238.62         8.12 o
   3   5  16         15.32         13.07         3.13 o
   4   5  16         21.50         26.85         3.65 o
   5   5  16         14.80          8.38         3.40 o
   6   5  16         20.17         25.76         3.94 o
   7   5  16        135.17        150.81         8.16 o
   8   5  16         93.69         81.52         6.13 o
 -10   6  16         17.40         15.96         4.03 o
  -9   6  16          8.20          9.09         3.68 o
  -8   6  16          1.94          0.06         3.25 o
  -7   6  16          1.84         -0.21         2.91 o
  -6   6  16          7.54         -2.65         2.65 o
  -5   6  16        141.58        154.11         5.62 o
  -4   6  16          0.08          2.04         2.59 o
  -3   6  16         24.94         29.55         3.11 o
  -2   6  16         84.51         91.56         5.24 o
  -1   6  16        165.88        179.89         7.02 o
   0   6  16         76.86         72.11         4.04 o
   1   6  16         11.66         11.59         2.50 o
   2   6  16         37.61         28.79         3.34 o
   3   6  16          0.57          1.74         4.31 o
   4   6  16          0.84         -4.18         4.18 o
   5   6  16          8.34          7.42         4.75 o
   6   6  16        164.21        196.49         7.60 o
   7   6  16          6.73          6.84         3.79 o
  -8   7  16          5.19         -1.16         5.92 o
  -7   7  16          4.62          4.50         4.06 o
  -6   7  16         32.49         27.98         4.76 o
  -5   7  16         12.02          7.17         4.04 o
  -4   7  16          2.44         13.72         5.44 o
  -3   7  16        135.19        151.49         7.69 o
  -2   7  16        159.98        157.08         7.61 o
  -1   7  16         22.18         20.56         4.40 o
   0   7  16         23.44         56.32         5.44 o
   1   7  16         38.88         47.08         5.17 o
   2   7  16         31.42         40.02         5.05 o
   3   7  16         67.91         75.43         6.13 o
   4   7  16        286.83        375.43        12.94 o
   5   7  16          1.17         14.15         6.26 o
  -5   8  16         17.50         26.31         6.91 o
  -4   8  16         40.40         56.19         8.41 o
  -3   8  16         27.70         30.01         7.24 o
  -2   8  16          2.76          7.78         6.23 o
  -1   8  16         25.72         17.97        17.17 o
   0   8  16         12.18         19.41         6.72 o
   1   8  16         11.15         19.79         7.08 o
   2   8  16          2.20         -0.48         6.68 o
 -13   0  17          0.88          2.12         4.63 o
 -11   0  17         24.78         18.54         5.04 o
  -9   0  17          6.93          4.79         3.92 o
  -7   0  17        497.52        491.38        10.40 o
  -5   0  17       1707.63       1744.01        21.20 o
  -3   0  17        739.01        659.55        11.26 o
  -1   0  17         12.59          2.54         2.78 o
   1   0  17       1117.68        904.61        15.23 o
   3   0  17       1477.57       1311.62        21.21 o
   5   0  17         64.13         61.69         5.41 o
   7   0  17        326.36        335.46        12.81 o
   9   0  17        110.24        120.16        13.83 o
 -13   1  17          7.68          3.55         3.99 o
 -12   1  17          9.96          7.21         3.79 o
 -11   1  17          5.13         -3.03         3.03 o
 -10   1  17         19.91         14.70         4.19 o
  -9   1  17        202.51        200.89         6.14 o
  -8   1  17         50.03         53.07         3.90 o
  -7   1  17         68.98         58.04         3.36 o
  -6   1  17         21.72         10.53         2.41 o
  -5   1  17        321.04        282.83         5.43 o
  -4   1  17         56.14         51.01         2.96 o
  -3   1  17         38.49         25.45         3.07 o
  -2   1  17       1265.52       1185.70        11.17 o
  -1   1  17         97.52         90.59         3.41 o
   0   1  17       2259.80       2170.01        19.51 o
   1   1  17         14.84         17.41         2.54 o
   2   1  17          0.85          1.51         2.17 o
   3   1  17        370.72        373.19         6.85 o
   4   1  17        530.44        517.47         8.35 o
   5   1  17         18.86         20.02         2.97 o
   6   1  17         39.74         33.40         4.06 o
   7   1  17         11.13         12.56         4.79 o
   8   1  17          6.19          5.01         4.22 o
   9   1  17         47.57         46.70         6.40 o
  10   1  17         20.53         20.85         6.94 o
 -13   2  17         31.88         22.05         4.58 o
 -12   2  17          2.07         -1.89         3.73 o
 -11   2  17         61.59         66.87         5.25 o
 -10   2  17        761.78        813.91        12.13 o
  -9   2  17          2.05          1.10         2.84 o
  -8   2  17        220.01        253.41         6.72 o
  -7   2  17         25.53         20.32         2.88 o
  -6   2  17        100.48        122.22         6.11 o
  -5   2  17        115.38        107.01         3.76 o
  -4   2  17         31.21         32.24         2.56 o
  -3   2  17        795.62        801.48         8.71 o
  -2   2  17        696.63        678.55         7.87 o
  -1   2  17         47.16         47.16         2.73 o
   0   2  17        190.91        165.10         6.08 o
   1   2  17         25.35         23.36         2.61 o
   2   2  17        999.43        982.55        11.39 o
   3   2  17        411.50        389.38         8.95 o
   4   2  17          5.86          1.03         3.00 o
   5   2  17         28.46         20.03         3.73 o
   6   2  17         18.78         24.13         3.98 o
   7   2  17         78.83         78.85         5.75 o
   8   2  17         33.77         41.48         5.61 o
   9   2  17         15.08         14.45         5.05 o
  10   2  17          9.14          6.39         5.13 o
 -12   3  17         17.20          9.05         4.06 o
 -11   3  17         15.42         26.69         5.72 o
 -10   3  17         77.68         76.07         5.26 o
  -9   3  17         13.85          4.37         3.16 o
  -8   3  17         86.67        106.71         5.03 o
  -7   3  17         43.99         33.87         3.54 o
  -6   3  17         15.08         15.02         2.89 o
  -5   3  17          0.40          0.33         2.35 o
  -4   3  17        786.13        819.73        10.73 o
  -3   3  17        533.76        484.87         8.00 o
  -2   3  17       1384.99       1355.97        14.49 o
  -1   3  17         25.80         19.42         2.75 o
   0   3  17        408.19        374.20         7.57 o
   1   3  17          7.34          6.17         3.23 o
   2   3  17          0.02          0.92         2.74 o
   3   3  17         61.29         48.31         4.24 o
   4   3  17         62.39         51.96         4.45 o
   5   3  17         17.43         19.70         4.40 o
   6   3  17        449.83        434.01        10.47 o
   7   3  17         16.50         24.62         4.40 o
   8   3  17         37.90         38.75        10.59 o
   9   3  17         57.36         76.45         7.08 o
 -12   4  17         26.19         26.43         5.80 o
 -11   4  17        289.32        315.36         9.08 o
 -10   4  17         13.53         26.42         3.71 o
  -9   4  17         47.25         41.78         4.30 o
  -8   4  17         20.02         18.41         3.20 o
  -7   4  17          3.97         -0.87         3.00 o
  -6   4  17         11.84          6.84         2.68 o
  -5   4  17         94.74         77.17         4.04 o
  -4   4  17        103.75        117.65         4.57 o
  -3   4  17        425.18        440.90         7.51 o
  -2   4  17        195.79        180.93         5.02 o
  -1   4  17         36.48         40.97         3.10 o
   0   4  17          0.22          1.82         2.70 o
   1   4  17        305.05        352.82         8.33 o
   2   4  17        236.49        228.95         9.22 o
   3   4  17          8.25          1.90         3.08 o
   4   4  17         98.34         93.98         5.49 o
   5   4  17        155.85        164.14         7.16 o
   6   4  17          6.36          3.92         3.35 o
   7   4  17          4.06         12.53         4.05 o
   8   4  17        203.29        220.50         9.56 o
 -11   5  17          6.26          2.92         3.29 o
 -10   5  17         25.10         27.45         3.71 o
  -9   5  17          9.09          0.84         2.95 o
  -8   5  17         78.17         85.29         4.64 o
  -7   5  17          3.67          5.23         2.71 o
  -6   5  17        119.70        125.19         4.93 o
  -5   5  17         26.89         19.71         2.80 o
  -4   5  17         29.86         38.04         4.05 o
  -3   5  17        136.58        141.39         6.68 o
  -2   5  17         44.92         39.78         2.92 o
  -1   5  17         15.85          8.71         2.24 o
   0   5  17          0.04         -1.95         1.95 o
   1   5  17          1.92          0.03         2.77 o
   2   5  17          4.27          8.60         3.65 o
   3   5  17         37.12         29.29         3.52 o
   4   5  17          0.93          1.79         3.03 o
   5   5  17         31.33         25.69         3.93 o
   6   5  17         39.30         45.31         4.85 o
   7   5  17          9.33         13.77         4.25 o
  -9   6  17          5.33         -1.60         3.36 o
  -8   6  17         61.14         51.50         4.69 o
  -7   6  17          0.07         -2.96         2.96 o
  -6   6  17         67.63         82.12         4.02 o
  -5   6  17          0.35          2.58         3.45 o
  -4   6  17         40.52         45.38         3.87 o
  -3   6  17         50.49         51.96         3.91 o
  -2   6  17         48.36         71.77         4.89 o
  -1   6  17         47.40         35.38         3.63 o
   0   6  17          0.33         -2.00         2.45 o
   1   6  17        233.07        265.51        14.25 o
   2   6  17         27.17         23.14         4.36 o
   3   6  17          0.46         -4.22         4.22 o
   4   6  17        102.17        129.58        16.89 o
   5   6  17         33.85         47.47         6.51 o
   6   6  17          5.25         10.86         8.57 o
  -7   7  17          0.61          3.93         4.29 o
  -6   7  17         31.07         42.63         7.97 o
  -5   7  17         47.67         62.02         5.88 o
  -4   7  17         36.86         50.45         5.46 o
  -3   7  17          3.48          8.81         4.17 o
  -2   7  17         44.70         43.63         7.36 o
  -1   7  17         15.58          5.22         5.16 o
   0   7  17          1.50          3.02         4.04 o
   1   7  17          5.66          7.84         4.06 o
   2   7  17         12.31         13.22         4.41 o
   3   7  17          0.54          9.84         5.71 o
   4   7  17        174.68        203.41        10.91 o
  -3   8  17          0.48         -7.14         7.39 o
  -2   8  17         25.09         35.79         7.75 o
  -1   8  17         11.13         16.59         6.57 o
   0   8  17         19.16         29.01         7.58 o
 -12   0  18         12.58         16.52         5.29 o
 -10   0  18         56.13         59.25         6.24 o
  -8   0  18         18.75          7.85         3.47 o
  -6   0  18        486.50        481.23        10.30 o
  -4   0  18          0.17         -2.70         2.70 o
  -2   0  18         85.02         90.02         5.05 o
   0   0  18        165.70        120.58         7.09 o
   2   0  18          6.01          2.29         3.09 o
   4   0  18        165.37        192.21         7.80 o
   6   0  18         88.94         75.48         6.14 o
   8   0  18        169.99        169.28        15.74 o
 -13   1  18         17.29         13.81         4.48 o
 -12   1  18          0.86          0.67         3.67 o
 -11   1  18          4.87          7.50         3.73 o
 -10   1  18          6.91         11.72         3.73 o
  -9   1  18          0.92         -1.96         2.73 o
  -8   1  18         39.98         48.37         3.63 o
  -7   1  18         15.88          9.05         2.40 o
  -6   1  18          9.78          6.18         2.27 o
  -5   1  18         49.32         39.01         2.84 o
  -4   1  18         22.61         10.24         2.26 o
  -3   1  18        364.75        349.55         5.88 o
  -2   1  18          1.15          6.19         2.05 o
  -1   1  18        779.99        790.54         8.87 o
   0   1  18        256.94        231.79         5.12 o
   1   1  18          5.98          2.29         2.22 o
   2   1  18        140.40        115.57         4.46 o
   3   1  18        178.92        183.90         5.30 o
   4   1  18        191.48        176.98         5.35 o
   5   1  18          3.14         -2.90         3.00 o
   6   1  18         33.32         37.26         4.45 o
   7   1  18        292.83        302.68         9.18 o
   8   1  18        126.58        117.95         8.47 o
   9   1  18          2.37         -5.22         5.22 o
 -12   2  18          0.12          0.51         3.77 o
 -11   2  18         16.15         14.37         4.04 o
 -10   2  18        225.66        257.55         8.70 o
  -9   2  18          3.78          0.18         3.14 o
  -8   2  18         88.57         79.80         5.15 o
  -7   2  18         88.12         94.01         4.82 o
  -6   2  18        517.79        522.75         8.92 o
  -5   2  18         32.97         38.96         4.56 o
  -4   2  18        520.51        504.65         8.44 o
  -3   2  18         12.59         10.17         2.06 o
  -2   2  18         30.43         31.62         2.46 o
  -1   2  18         15.27         20.28         2.57 o
   0   2  18         31.79         36.60         3.77 o
   1   2  18         53.39         52.22         4.21 o
   2   2  18        153.73        176.62         8.40 o
   3   2  18        136.28        117.50         5.96 o
   4   2  18        181.02        192.14         7.16 o
   5   2  18         82.26         80.90         6.40 o
   6   2  18         87.53         95.64         6.04 o
   7   2  18          0.20          1.81         3.73 o
   8   2  18         30.26         37.18         4.98 o
   9   2  18          0.02         -3.72         4.39 o
 -12   3  18         13.67          6.00         4.13 o
 -11   3  18         60.43         56.48         5.10 o
 -10   3  18         37.73         40.54         4.20 o
  -9   3  18          0.10         -1.47         5.23 o
  -8   3  18          9.36          4.99         3.04 o
  -7   3  18          2.95         -2.70         2.70 o
  -6   3  18        115.79        119.24         5.37 o
  -5   3  18         15.07         30.42         3.20 o
  -4   3  18          6.89          4.55         2.49 o
  -3   3  18          0.13         -0.47         2.40 o
  -2   3  18        227.80        258.98         6.09 o
  -1   3  18         41.87         38.12         3.17 o
   0   3  18          1.15         -1.82         2.28 o
   1   3  18          3.53         11.87         3.99 o
   2   3  18         73.11         69.69         4.85 o
   3   3  18        199.63        192.98         7.57 o
   4   3  18         95.17        114.45         9.77 o
   5   3  18        133.32        130.00         6.69 o
   6   3  18          2.40          1.34         3.95 o
   7   3  18         13.54         18.60         4.21 o
   8   3  18        279.80        296.83        10.53 o
 -11   4  18         18.44         25.85         4.03 o
 -10   4  18          1.60         -3.05         3.05 o
  -9   4  18          0.01         -3.52         3.52 o
  -8   4  18          4.68         -0.59         3.32 o
  -7   4  18          0.45         -2.46         2.46 o
  -6   4  18         22.93         14.96         3.00 o
  -5   4  18         59.10         53.28         3.68 o
  -4   4  18        132.29        155.63         6.18 o
  -3   4  18         34.09         17.97         2.73 o
  -2   4  18          0.06         -1.79         2.29 o
  -1   4  18        169.45        167.28         5.22 o
   0   4  18         56.77         65.86         3.77 o
   1   4  18         36.25         40.15         3.18 o
   2   4  18          0.25          1.44         3.99 o
   3   4  18         38.05         42.65         4.33 o
   4   4  18         13.91         18.61         3.77 o
   5   4  18          0.03          2.14         3.53 o
   6   4  18          5.35         -0.64         3.58 o
   7   4  18         44.72         44.16         5.03 o
   8   4  18         24.32         23.39         4.65 o
 -10   5  18          5.59          3.00         4.00 o
  -9   5  18         30.96         32.47         3.88 o
  -8   5  18         22.42         16.00         3.28 o
  -7   5  18         14.87         15.72         3.10 o
  -6   5  18         76.23         89.12         4.40 o
  -5   5  18         82.88         87.40         4.27 o
  -4   5  18          1.00          2.78         2.38 o
  -3   5  18          4.50          1.05         2.79 o
  -2   5  18          4.44          2.80         2.26 o
  -1   5  18         14.49         19.44         2.51 o
   0   5  18          0.97          0.65         2.14 o
   1   5  18        169.02        185.66         6.17 o
   2   5  18         50.78         53.56         4.40 o
   3   5  18          0.27         -2.77         2.88 o
   4   5  18          1.43          1.82         3.27 o
   5   5  18        183.73        211.84         8.33 o
   6   5  18         20.40         11.03         3.94 o
   7   5  18         52.67         42.28         4.93 o
  -8   6  18         14.39         -2.27         4.35 o
  -7   6  18          0.26         -2.21         3.13 o
  -6   6  18         55.12         51.88         4.95 o
  -5   6  18         24.28         30.93         4.65 o
  -4   6  18         18.48         19.27         3.45 o
  -3   6  18         16.21         21.66         4.65 o
  -2   6  18         43.53         34.03         4.76 o
  -1   6  18         56.08         35.51         6.88 o
   0   6  18         17.15         18.25         4.55 o
   1   6  18          0.65         -1.22         3.75 o
   2   6  18          0.01         -3.69         3.75 o
   3   6  18         24.91         11.84         5.60 o
   4   6  18          0.08          7.79         5.23 o
   5   6  18          0.89          1.43         6.41 o
  -6   7  18         11.97         26.51         5.05 o
  -5   7  18         29.58         32.64         5.29 o
  -4   7  18         20.12         34.32         5.12 o
  -3   7  18          7.64          9.20         5.02 o
  -2   7  18          3.47         14.50         4.58 o
  -1   7  18         10.48         11.14         4.28 o
   0   7  18          0.01          4.93         5.99 o
   1   7  18          0.22          0.34         4.15 o
   2   7  18          1.60          4.20         4.89 o
   3   7  18          3.97          2.00         4.32 o
 -11   0  19         13.54         30.50         7.24 o
  -9   0  19        472.20        497.53        13.27 o
  -7   0  19        163.78        211.14         9.91 o
  -5   0  19         48.48         59.42         4.71 o
  -3   0  19          0.18         -1.03         2.83 o
  -1   0  19        214.30        184.36         6.46 o
   1   0  19        329.03        344.21        10.21 o
   3   0  19        185.36        198.09         9.83 o
   5   0  19        344.45        321.28        10.26 o
   7   0  19        264.94        273.23        18.12 o
   9   0  19         13.85          4.77         8.11 o
 -12   1  19         12.64          3.04         4.04 o
 -11   1  19         15.12         20.55         4.15 o
 -10   1  19          0.03          3.24         5.06 o
  -9   1  19         89.90         94.35         5.32 o
  -8   1  19          0.29          1.91         2.91 o
  -7   1  19         13.13          9.37         2.73 o
  -6   1  19         18.35         21.22         2.57 o
  -5   1  19         34.60         34.10         2.86 o
  -4   1  19        256.30        262.50         5.34 o
  -3   1  19         37.44         42.47         2.85 o
  -2   1  19         46.76         57.39         3.12 o
  -1   1  19          3.67          5.56         2.03 o
   0   1  19        588.22        474.26         6.86 o
   1   1  19         13.84         10.30         2.63 o
   2   1  19        150.96        125.83         4.82 o
   3   1  19         81.67         69.60         4.94 o
   4   1  19        235.19        201.87         7.32 o
   5   1  19          5.10          8.27         3.63 o
   6   1  19        113.44        113.08         6.61 o
   7   1  19          0.26         -3.51         3.51 o
   8   1  19         40.90         25.13         5.46 o
 -12   2  19          1.51         -3.72         3.79 o
 -11   2  19         18.49         10.94         5.62 o
 -10   2  19          2.20         -3.34         3.34 o
  -9   2  19         82.19         82.46         5.07 o
  -8   2  19          0.16         -2.86         2.86 o
  -7   2  19        227.15        227.39         6.67 o
  -6   2  19         11.02         -1.03         2.84 o
  -5   2  19         12.81         18.66         3.01 o
  -4   2  19          3.23          0.39         2.47 o
  -3   2  19          1.85         -0.27         2.47 o
  -2   2  19         16.51         27.77         3.08 o
  -1   2  19         61.54         41.44         3.43 o
   0   2  19          0.46         -1.42         2.34 o
   1   2  19        523.10        481.74        10.20 o
   2   2  19        113.96        102.70         5.75 o
   3   2  19         20.65          9.00         3.47 o
   4   2  19          9.31         10.49         3.58 o
   5   2  19        265.88        258.15         8.55 o
   6   2  19         68.28         78.94         5.80 o
   7   2  19         45.05         55.68         5.37 o
   8   2  19         66.22         57.57         5.73 o
 -11   3  19          0.62         -1.83         4.40 o
 -10   3  19         16.14          6.01         3.69 o
  -9   3  19         76.13         92.76         5.19 o
  -8   3  19          0.14         -0.64         2.93 o
  -7   3  19          1.15         -2.89         2.89 o
  -6   3  19          0.01         -2.66         2.66 o
  -5   3  19          0.12         -1.15         2.56 o
  -4   3  19         51.80         50.17         3.70 o
  -3   3  19        195.86        207.50         6.05 o
  -2   3  19        164.47        150.14         5.11 o
  -1   3  19         22.15         12.08         2.79 o
   0   3  19          1.74         -0.08         2.50 o
   1   3  19         94.07         94.89         5.64 o
   2   3  19        287.20        267.70         7.95 o
   3   3  19         27.44         23.21         3.99 o
   4   3  19        134.96        125.20         6.44 o
   5   3  19         58.04         74.60         5.58 o
   6   3  19          8.80          5.04         3.92 o
   7   3  19          1.01          2.95         4.04 o
   8   3  19         26.23         18.89         4.81 o
 -10   4  19          6.24          1.91         3.37 o
  -9   4  19         27.13         35.66         4.11 o
  -8   4  19          1.85         -2.65         2.65 o
  -7   4  19          0.22         -2.99         2.99 o
  -6   4  19         12.52         11.19         3.09 o
  -5   4  19         39.59         54.64         3.88 o
  -4   4  19          0.03          0.57         2.47 o
  -3   4  19          2.99         -2.06         2.35 o
  -2   4  19         47.12         43.40         3.41 o
  -1   4  19        100.90        121.84         4.79 o
   0   4  19          0.06          0.59         2.34 o
   1   4  19         56.34         58.83         3.80 o
   2   4  19          5.41          4.48         3.99 o
   3   4  19          6.50          8.75         3.53 o
   4   4  19         84.61         82.77         5.60 o
   5   4  19          4.93          1.96         3.57 o
   6   4  19         81.73         66.22         5.74 o
   7   4  19         35.75         39.94         5.23 o
  -9   5  19         28.09         25.97         3.70 o
  -8   5  19          9.91          7.61         3.16 o
  -7   5  19         53.20         53.46         4.06 o
  -6   5  19        103.53        111.91         6.11 o
  -5   5  19         29.24         33.91         3.32 o
  -4   5  19         11.50          5.57         2.59 o
  -3   5  19         19.17         19.19         2.76 o
  -2   5  19          0.00         -1.11         2.27 o
  -1   5  19          8.81          3.81         2.38 o
   0   5  19          5.65          4.25         2.40 o
   1   5  19          8.99          9.22         2.77 o
   2   5  19          0.16         -1.53         2.45 o
   3   5  19          3.71          5.24         3.30 o
   4   5  19        200.43        208.01         7.91 o
   5   5  19          0.00         -3.41         3.41 o
  -7   6  19         20.34         17.68         4.02 o
  -6   6  19         73.19         77.22         5.23 o
  -5   6  19         50.62         42.76         6.17 o
  -4   6  19          0.00          0.91         4.04 o
  -3   6  19         39.65         33.61         6.74 o
  -2   6  19         24.99         24.96         4.88 o
  -1   6  19         18.48         17.25         4.52 o
   0   6  19         16.34         15.29         4.81 o
   1   6  19          9.74         15.85         4.53 o
   2   6  19         28.39         41.20         5.34 o
   3   6  19          8.56         13.80         5.49 o
   4   6  19          0.18         -0.99         4.98 o
  -4   7  19         10.58         18.50         4.88 o
  -3   7  19         31.88         45.60         5.77 o
  -2   7  19         34.08         48.92         5.76 o
  -1   7  19         22.97         19.40         4.82 o
   0   7  19          0.97          5.58         4.79 o
 -10   0  20          1.45         11.44         6.07 o
  -8   0  20         65.35         68.65         5.55 o
  -6   0  20          1.88          1.72         3.58 o
  -4   0  20        154.60        174.08         8.27 o
  -2   0  20         68.25         91.64         5.25 o
   0   0  20        688.17        635.33        11.66 o
   2   0  20        475.85        443.65        13.10 o
   4   0  20        234.68        260.35        16.21 o
   6   0  20        293.20        332.83        19.55 o
   8   0  20         25.01         43.39        11.44 o
 -11   1  20          7.26         10.07         4.07 o
 -10   1  20          2.19          2.74         3.74 o
  -9   1  20         23.33         24.65         3.67 o
  -8   1  20          3.79          5.73         3.80 o
  -7   1  20          5.06          5.14         3.00 o
  -6   1  20          0.16         -3.07         3.07 o
  -5   1  20          5.41          0.74         2.64 o
  -4   1  20          8.62          4.14         2.65 o
  -3   1  20          8.62         14.98         2.91 o
  -2   1  20          0.49         -1.86         2.28 o
  -1   1  20         58.70         63.02         3.89 o
   0   1  20         38.91         34.99         4.29 o
   1   1  20         12.82         12.21         3.37 o
   2   1  20          0.71          2.26         3.21 o
   3   1  20        180.52        147.97         6.75 o
   4   1  20          1.83          6.61         4.61 o
   5   1  20        134.34        130.82         6.89 o
   6   1  20         16.87         12.91         4.10 o
   7   1  20         11.58          8.27         5.89 o
   8   1  20          0.75         -5.22         5.56 o
 -11   2  20         26.29         37.44         5.36 o
 -10   2  20         12.73         11.44         3.60 o
  -9   2  20         59.24         66.72         4.77 o
  -8   2  20         13.18          8.86         3.36 o
  -7   2  20         22.27         18.39         3.40 o
  -6   2  20         85.15         83.18         4.69 o
  -5   2  20         87.84         83.07         4.53 o
  -4   2  20         88.53         90.46         4.61 o
  -3   2  20        346.76        292.76         6.90 o
  -2   2  20         40.61         50.74         3.77 o
  -1   2  20         41.91         36.18         3.37 o
   0   2  20         78.77         71.68         4.13 o
   1   2  20         88.62         97.37         5.63 o
   2   2  20         76.60         81.98         5.40 o
   3   2  20          7.26          6.88         3.52 o
   4   2  20         20.60         34.31         5.57 o
   5   2  20         45.93         50.26         5.14 o
   6   2  20        243.68        281.27         9.38 o
   7   2  20         16.00         23.91         4.71 o
 -10   3  20         69.22         70.83         5.16 o
  -9   3  20          5.62         -0.25         3.20 o
  -8   3  20          0.01         -2.77         2.77 o
  -7   3  20         96.99         85.09         4.74 o
  -6   3  20          2.67          1.67         2.92 o
  -5   3  20          0.94          0.18         2.76 o
  -4   3  20         24.04         34.20         3.52 o
  -3   3  20        141.17        141.50         6.40 o
  -2   3  20        140.41        124.76         5.05 o
  -1   3  20         34.32         38.21         3.46 o
   0   3  20         16.49         13.43         3.45 o
   1   3  20         58.25         72.44         5.72 o
   2   3  20        115.64        108.60         6.47 o
   3   3  20        112.14         97.35         6.06 o
   4   3  20          0.94         -3.32         3.32 o
   5   3  20         10.00          7.39         3.92 o
   6   3  20        116.33        137.25         7.50 o
   7   3  20          1.21         11.69         5.51 o
  -9   4  20          0.19         -3.00         3.00 o
  -8   4  20          5.30          5.19         3.24 o
  -7   4  20          7.90          5.61         3.09 o
  -6   4  20        275.27        298.78         7.31 o
  -5   4  20          1.86         -0.76         2.65 o
  -4   4  20        154.47        122.35         5.21 o
  -3   4  20          1.22         -0.20         2.47 o
  -2   4  20         82.68        113.81         4.85 o
  -1   4  20         18.36         21.12         2.99 o
   0   4  20         37.41         38.97         3.39 o
   1   4  20         12.03         12.85         2.89 o
   2   4  20          0.02          6.59         3.40 o
   3   4  20         28.64         25.76         4.15 o
   4   4  20          1.94         -2.08         3.44 o
   5   4  20         16.17          8.21         5.23 o
   6   4  20         82.32         75.98         6.06 o
  -8   5  20          7.11         -1.08         3.04 o
  -7   5  20         14.54         20.66         3.43 o
  -6   5  20         14.79          9.03         2.97 o
  -5   5  20         13.51         12.97         2.98 o
  -4   5  20         15.02         12.32         2.92 o
  -3   5  20          9.13         11.97         2.75 o
  -2   5  20          2.64          4.52         2.40 o
  -1   5  20        154.78        174.63         5.57 o
   0   5  20          9.52          2.89         2.58 o
   1   5  20        132.03        167.98         5.59 o
   2   5  20          4.69         11.86         2.95 o
   3   5  20        162.54        187.75         7.57 o
   4   5  20         14.35         10.01         4.68 o
  -6   6  20          3.06          8.69         4.69 o
  -5   6  20         62.56         74.91         6.71 o
  -4   6  20         10.57          0.81         4.27 o
  -3   6  20          0.44         -2.46         4.08 o
  -2   6  20         18.50         26.17         5.00 o
  -1   6  20          8.06          7.91         4.96 o
   0   6  20         31.82         26.22         5.05 o
   1   6  20          3.49         14.21         4.74 o
   2   6  20          8.10         16.01         4.55 o
 -11   0  21          3.64          0.13         6.18 o
  -9   0  21         35.20         36.29         7.24 o
  -7   0  21        169.77        165.38        11.11 o
  -5   0  21        231.44        211.95         7.61 o
  -3   0  21        104.40         90.95         5.59 o
  -1   0  21       1031.40       1017.86        15.70 o
   1   0  21        152.56        149.73        13.35 o
   3   0  21        334.17        302.31        18.12 o
   5   0  21          2.09          3.34         7.63 o
   7   0  21        249.31        264.17        19.07 o
 -11   1  21         10.02         10.60         4.70 o
 -10   1  21         14.64          7.00         3.88 o
  -9   1  21          0.83         -2.22         3.03 o
  -8   1  21         99.64         82.60         4.91 o
  -7   1  21          7.85          1.51         3.10 o
  -6   1  21        109.82        114.44         5.26 o
  -5   1  21          3.88          5.56         2.83 o
  -4   1  21        567.34        608.98         9.90 o
  -3   1  21          6.75          6.45         2.82 o
  -2   1  21          5.21          1.76         2.57 o
  -1   1  21         18.46         19.15         3.18 o
   0   1  21         68.55         44.97         3.70 o
   1   1  21         11.22          5.13         3.38 o
   2   1  21          6.38          4.67         3.39 o
   3   1  21          5.88          2.90         3.38 o
   4   1  21        271.58        303.32         9.29 o
   5   1  21         25.68         25.22         6.04 o
   6   1  21          1.27          2.58         5.70 o
 -10   2  21          0.03         -3.37         3.37 o
  -9   2  21         38.38         35.69         4.22 o
  -8   2  21         89.53         89.64         5.28 o
  -7   2  21        123.42        136.71         5.93 o
  -6   2  21          1.13         -2.71         2.71 o
  -5   2  21          0.05         -1.19         2.70 o
  -4   2  21         91.74        112.47         5.44 o
  -3   2  21         28.98         41.13         3.58 o
  -2   2  21         15.07         10.95         2.91 o
  -1   2  21        146.80        160.14         5.68 o
   0   2  21          2.17          2.18         2.74 o
   1   2  21        107.48        109.18         5.01 o
   2   2  21         99.96        104.25         7.36 o
   3   2  21         12.94         16.25         3.95 o
   4   2  21         12.54          4.95         4.27 o
   5   2  21          8.54         15.19         4.15 o
   6   2  21        441.27        517.23        12.30 o
  -9   3  21         31.02         43.13         4.50 o
  -8   3  21         13.83         12.28         4.03 o
  -7   3  21         13.19          6.78         3.20 o
  -6   3  21         46.04         42.70         5.26 o
  -5   3  21         32.12         23.90         3.46 o
  -4   3  21        113.65        121.84         5.26 o
  -3   3  21        127.66        131.30         5.38 o
  -2   3  21          0.52          3.33         2.73 o
  -1   3  21         49.52         46.44         3.79 o
   0   3  21         22.47         28.58         3.26 o
   1   3  21        220.74        230.63         9.77 o
   2   3  21         27.23         45.56         4.71 o
   3   3  21         86.56        101.35         6.35 o
   4   3  21        228.80        238.19         8.68 o
   5   3  21         50.48         51.15         5.28 o
  -8   4  21         31.02         37.71         5.65 o
  -7   4  21        102.66        122.85         5.62 o
  -6   4  21          0.86          1.70         2.84 o
  -5   4  21         36.08         55.40         4.20 o
  -4   4  21          0.95         -0.68         3.45 o
  -3   4  21         38.93         49.46         4.28 o
  -2   4  21         90.73         96.86         4.69 o
  -1   4  21          0.19         -0.28         2.59 o
   0   4  21         21.48         19.75         3.14 o
   1   4  21        102.15        105.97         5.38 o
   2   4  21          2.76          9.58         3.28 o
   3   4  21         63.97         64.93         5.32 o
   4   4  21         21.56         19.31         5.99 o
  -7   5  21          0.06          2.25         2.99 o
  -6   5  21         77.56         88.15         4.78 o
  -5   5  21          3.03          2.99         2.73 o
  -4   5  21          5.43          5.53         2.83 o
  -3   5  21         23.25         15.04         4.08 o
  -2   5  21         78.29         63.95         4.09 o
  -1   5  21         10.13          8.85         2.73 o
   0   5  21          8.31         15.12         3.00 o
   1   5  21        167.41        196.16         6.17 o
   2   5  21         40.31         49.62         4.12 o
   3   5  21        120.37        124.24         9.50 o
  -3   6  21          3.98          9.98         4.76 o
  -2   6  21        128.33        155.85         8.56 o
  -1   6  21         20.30         17.68         5.05 o
 -10   0  22          0.30         -5.36         5.36 o
  -8   0  22          8.27          1.51         5.89 o
  -6   0  22        316.34        332.09        25.75 o
  -4   0  22          7.56          8.55         5.22 o
  -2   0  22        762.14        675.62        18.51 o
   0   0  22        114.36        130.27         9.42 o
   2   0  22          1.38          4.77         7.15 o
   4   0  22         80.60        103.00        12.87 o
 -10   1  22          4.07         -3.11         4.24 o
  -9   1  22         40.40         32.84         5.99 o
  -8   1  22         13.13         -0.42         3.57 o
  -7   1  22          9.78         11.51         3.50 o
  -6   1  22          1.60          0.27         2.89 o
  -5   1  22        157.44        137.64         5.73 o
  -4   1  22          0.01          0.22         2.85 o
  -3   1  22         46.30         46.62         4.01 o
  -2   1  22          0.05          2.25         2.84 o
  -1   1  22         76.52         92.04         4.77 o
   0   1  22         57.89         56.74         4.01 o
   1   1  22        203.44        170.63         5.97 o
   2   1  22          2.02         10.58         4.34 o
   3   1  22        766.09        760.26        19.67 o
   4   1  22          7.65         11.65         5.89 o
   5   1  22        182.88        223.82        20.27 o
  -9   2  22         64.45         58.37         5.33 o
  -8   2  22         22.55         14.18         4.25 o
  -7   2  22          0.87         -0.31         3.10 o
  -6   2  22         13.59         17.50         3.58 o
  -5   2  22        163.08        180.87         6.33 o
  -4   2  22         27.94         23.56         4.09 o
  -3   2  22          3.54          6.07         2.95 o
  -2   2  22        238.54        209.98         6.38 o
  -1   2  22         19.44         28.85         3.44 o
   0   2  22        375.92        362.02         8.04 o
   1   2  22         37.19         38.24         3.78 o
   2   2  22         45.19         44.01         4.68 o
   3   2  22         20.33         22.28         4.11 o
   4   2  22         42.96         38.94         4.94 o
   5   2  22         67.57         72.02         7.20 o
  -8   3  22         16.85         13.53         4.19 o
  -7   3  22         26.69         24.43         3.89 o
  -6   3  22         13.82          6.56         3.23 o
  -5   3  22          9.20         15.16         3.41 o
  -4   3  22         44.53         51.58         4.21 o
  -3   3  22         71.65         85.32         4.83 o
  -2   3  22         78.29         93.23         4.83 o
  -1   3  22        119.13        115.65         5.34 o
   0   3  22        252.38        278.29         7.26 o
   1   3  22         77.34         95.69         5.03 o
   2   3  22          3.01          4.39         3.73 o
   3   3  22         39.16         35.54         5.51 o
   4   3  22         33.82         30.31         4.90 o
  -7   4  22         66.21         67.60         4.86 o
  -6   4  22         13.67         17.12         3.55 o
  -5   4  22        119.31        112.29         5.38 o
  -4   4  22          4.54          9.44         3.14 o
  -3   4  22        192.97        184.85         6.37 o
  -2   4  22         10.20          5.51         3.77 o
  -1   4  22          0.19          0.66         2.76 o
   0   4  22        185.27        195.02         6.43 o
   1   4  22         33.56         41.84         3.85 o
   2   4  22        146.71        149.10         6.01 o
   3   4  22          0.27         -3.50         3.50 o
  -5   5  22         56.95         59.13         4.36 o
  -4   5  22         23.14         21.96         3.45 o
  -3   5  22        123.90        132.58         5.47 o
  -2   5  22         24.19         29.22         4.64 o
  -1   5  22         22.63         18.89         3.85 o
   0   5  22         30.19         24.65         4.16 o
  -7   0  23         75.93         83.02         9.37 o
  -5   0  23        205.96        225.79        12.64 o
  -3   0  23        511.28        581.60        17.52 o
  -1   0  23        259.40        269.98        12.28 o
   1   0  23          5.31          6.68         7.39 o
   3   0  23         11.08          6.20         8.11 o
  -8   1  23         99.78        113.41         7.43 o
  -7   1  23         43.49         42.52         5.51 o
  -6   1  23         88.58        112.43         7.50 o
  -5   1  23          9.35          7.58         3.92 o
  -4   1  23         53.46         59.27         5.28 o
  -3   1  23          0.93          0.46         3.41 o
  -2   1  23         12.88         16.38         3.98 o
  -1   1  23         12.13         11.89         6.95 o
   0   1  23        167.74        158.70         7.51 o
   1   1  23          5.29         16.33         5.44 o
   2   1  23        552.76        613.21        17.83 o
   3   1  23          0.19          3.47         5.56 o
   4   1  23         39.69         57.71         7.88 o
  -8   2  23         52.34         68.75         5.29 o
  -7   2  23         74.56         81.57         5.28 o
  -6   2  23          6.51         16.39         5.12 o
  -5   2  23          1.40          3.29         3.07 o
  -4   2  23          3.26          6.36         3.17 o
  -3   2  23        224.15        223.02         6.89 o
  -2   2  23         90.27         69.78         4.51 o
  -1   2  23        169.00        168.03         6.31 o
   0   2  23         79.23         85.34         4.91 o
   1   2  23          0.23          3.00         2.94 o
   2   2  23         15.48         10.07         4.15 o
   3   2  23         58.78         56.36         8.79 o
  -7   3  23          0.02         -0.52         3.33 o
  -6   3  23        104.93        127.13         5.98 o
  -5   3  23         57.63         44.55         4.15 o
  -4   3  23        331.81        370.99         8.47 o
  -3   3  23          1.59         -1.81         2.97 o
  -2   3  23          0.29          1.79         4.10 o
  -1   3  23         53.37         68.98         4.62 o
   0   3  23        138.65        161.18         6.27 o
   1   3  23          2.98          3.07         3.07 o
   2   3  23        197.40        230.13         8.77 o
  -5   4  23         16.18         13.54         3.57 o
  -4   4  23          5.88          5.29         3.27 o
  -3   4  23         22.42         23.15         3.65 o
  -2   4  23         19.60         28.37         3.76 o
  -1   4  23         63.76         81.45         4.89 o
   0   4  23          0.83          3.04         4.18 o
  -6   0  24         20.18         10.49         6.41 o
  -4   0  24         96.40        116.73         9.94 o
  -2   0  24         62.68         52.22         7.75 o
   0   0  24          5.36          9.48        14.54 o
   2   0  24          5.85         16.02         6.23 o
  -7   1  24        217.98        260.39         9.80 o
  -6   1  24         99.51        133.18         7.64 o
  -5   1  24        501.22        562.20        17.48 o
  -4   1  24         87.90        103.08         8.97 o
  -3   1  24        223.72        250.68         9.07 o
  -2   1  24          8.24          1.72         3.86 o
  -1   1  24         34.01         32.66         4.71 o
   0   1  24          9.49          7.32         4.09 o
   1   1  24        194.84        221.24         8.69 o
   2   1  24          0.70          8.45         4.17 o
  -6   2  24         91.83         89.65         6.08 o
  -5   2  24         19.78         28.68         6.87 o
  -4   2  24         75.03         77.13         5.60 o
  -3   2  24          2.48         -0.37         3.48 o
  -2   2  24        302.22        332.62         9.09 o
  -1   2  24         38.90         39.29         4.46 o
   0   2  24        130.53        163.41        10.11 o
   1   2  24         17.98         20.68         4.53 o
  -4   3  24         56.11         54.45         6.06 o
  -3   3  24          0.28          4.59         3.98 o
  -2   3  24          9.18          8.74         3.49 o
  -1   3  24         36.74         35.69         4.18 o
   0   3  24         94.34        133.61         5.97 o
  -3   0  25          0.62          6.25         8.11 o
  -1   0  25         10.10         15.26         6.57 o
  -3   1  25         46.84         54.64         5.79 o
  -2   1  25         50.24         43.33         5.46 o
  -1   1  25         46.22         46.69         5.54 o
                                                
